# Supplementary material for: The long non-coding RNA LUCAT1 is a negative feedback regulator of interferon responses in humans
Source: Nat Commun. 2020 Dec 11;11:6348. doi: 10.1038/s41467-020-20165-5 (PMC7733444; doi:10.1038/s41467-020-20165-5)
Supplement: Supplementary file 4 — Supplementary Data 1 [file 41467_2020_20165_MOESM4_ESM.xls]

									Quantitative Value (iBAQ)	Quantitative Value (iBAQ)	Quantitative Value (iBAQ)	Quantitative Value (iBAQ)	Quantitative Value (iBAQ)	Quantitative Value (iBAQ)
									LPS07	LPS07	LPS07	LPS29	LPS29	LPS29
									LPS07	LPS07	LPS07	LPS29	LPS29	LPS29
#	Visible?	Starred?	Identified Proteins (2570/2582)	Accession Number	Alternate ID	Molecular Weight	Protein Grouping Ambiguity	Taxonomy	20190118_Fitzgerald_LPS07_t1	20190118_Fitzgerald_LPS07_t2	20190118_Fitzgerald_LPS07_t3	20190118_Fitzgerald_LPS29_t1	20190118_Fitzgerald_LPS29_t2	20190118_Fitzgerald_LPS29_t3
1	TRUE	Empty	Cluster of sp|P68032|ACTC_HUMAN Actin, alpha cardiac muscle 1 OS=Homo sapiens OX=9606 GN=ACTC1 PE=1 SV=1 (sp|P68032|ACTC_HUMAN)	sp|P68032|ACTC_HUMAN [7]	ACTC1	42 kDa	TRUE	unknown	3.82E+09	4.87E+09	3.14E+09	3.47E+09	2.79E+09	3.08E+09
1.1	TRUE	Empty	sp|P68032|ACTC_HUMAN Actin, alpha cardiac muscle 1 OS=Homo sapiens OX=9606 GN=ACTC1 PE=1 SV=1	sp|P68032|ACTC_HUMAN	ACTC1	42 kDa	TRUE	unknown	3.04E+09	3.12E+09	2.04E+09	1.29E+09	1.42E+09	1.39E+09
1.2	TRUE	Empty	sp|P60709|ACTB_HUMAN Actin, cytoplasmic 1 OS=Homo sapiens OX=9606 GN=ACTB PE=1 SV=1	sp|P60709|ACTB_HUMAN	ACTB	42 kDa	TRUE	unknown	6.12E+09	5.76E+09	4.77E+09	4.61E+09	4.46E+09	3.98E+09
1.3	TRUE	Empty	sp|P63261|ACTG_HUMAN Actin, cytoplasmic 2 OS=Homo sapiens OX=9606 GN=ACTG1 PE=1 SV=1	sp|P63261|ACTG_HUMAN	ACTG1	42 kDa	TRUE	unknown	6.08E+09	5.72E+09	4.73E+09	4.51E+09	4.35E+09	3.88E+09
1.4	TRUE	Empty	sp|P0CG39|POTEJ_HUMAN POTE ankyrin domain family member J OS=Homo sapiens OX=9606 GN=POTEJ PE=3 SV=1	sp|P0CG39|POTEJ_HUMAN	POTEJ	117 kDa	TRUE	unknown	3.72E+07	1.01E+08	7.28E+07	5.06E+07	4.63E+07	4.57E+07
1.5	TRUE	Empty	sp|Q562R1|ACTBL_HUMAN Beta-actin-like protein 2 OS=Homo sapiens OX=9606 GN=ACTBL2 PE=1 SV=2	sp|Q562R1|ACTBL_HUMAN	ACTBL2	42 kDa	TRUE	unknown	1.16E+09	1.25E+09	1.04E+09	9.76E+08	9.44E+08	8.80E+08
1.6	TRUE	Empty	sp|A5A3E0|POTEF_HUMAN POTE ankyrin domain family member F OS=Homo sapiens OX=9606 GN=POTEF PE=1 SV=2	sp|A5A3E0|POTEF_HUMAN	POTEF	121 kDa	TRUE	unknown	5.09E+08	5.37E+08	4.17E+08	2.69E+08	3.24E+08	3.07E+08
1.7	TRUE	Empty	sp|Q9BYX7|ACTBM_HUMAN Putative beta-actin-like protein 3 OS=Homo sapiens OX=9606 GN=POTEKP PE=5 SV=1	sp|Q9BYX7|ACTBM_HUMAN	POTEKP	42 kDa	TRUE	unknown	0	0	0	0	0	0
2	TRUE	Empty	Cluster of sp|P14618|KPYM_HUMAN Pyruvate kinase PKM OS=Homo sapiens OX=9606 GN=PKM PE=1 SV=4 (sp|P14618|KPYM_HUMAN)	sp|P14618|KPYM_HUMAN [4]	PKM	58 kDa	TRUE	unknown	1.45E+09	1.29E+09	1.40E+09	7.40E+08	7.68E+08	7.80E+08
2.1	TRUE	Empty	sp|P14618|KPYM_HUMAN Pyruvate kinase PKM OS=Homo sapiens OX=9606 GN=PKM PE=1 SV=4	sp|P14618|KPYM_HUMAN	PKM	58 kDa	TRUE	unknown	1.71E+09	1.47E+09	1.65E+09	8.79E+08	9.20E+08	9.03E+08
2.2	TRUE	Empty	sp|P52480|KPYM_MOUSE Pyruvate kinase PKM OS=Mus musculus OX=10090 GN=Pkm PE=1 SV=4	sp|P52480|KPYM_MOUSE	Pkm	58 kDa	TRUE	unknown	1.09E+09	1.04E+09	1.08E+09	5.82E+08	5.74E+08	6.34E+08
2.3	TRUE	Empty	sp|P14618-2|KPYM_HUMAN Isoform M1 of Pyruvate kinase PKM OS=Homo sapiens OX=9606 GN=PKM	sp|P14618-2|KPYM_HUMAN	PKM	58 kDa	TRUE	unknown	1.54E+09	1.35E+09	1.49E+09	7.60E+08	8.10E+08	8.03E+08
2.4	TRUE	Empty	sp|Q29536|KPYR_CANLF Pyruvate kinase PKLR OS=Canis lupus familiaris OX=9615 GN=PKLR PE=2 SV=2	sp|Q29536|KPYR_CANLF	PKLR	62 kDa	TRUE	unknown	0	0	0	0	0	0
3	TRUE	Empty	Cluster of sp|P14625|ENPL_HUMAN Endoplasmin OS=Homo sapiens OX=9606 GN=HSP90B1 PE=1 SV=1 (sp|P14625|ENPL_HUMAN)	sp|P14625|ENPL_HUMAN [10]	HSP90B1	92 kDa	TRUE	unknown	3.99E+08	4.14E+08	3.88E+08	2.18E+08	2.10E+08	2.31E+08
3.1	TRUE	Empty	sp|P14625|ENPL_HUMAN Endoplasmin OS=Homo sapiens OX=9606 GN=HSP90B1 PE=1 SV=1	sp|P14625|ENPL_HUMAN	HSP90B1	92 kDa	TRUE	unknown	4.38E+08	4.56E+08	4.44E+08	1.32E+08	1.42E+08	1.42E+08
3.2	TRUE	Empty	sp|P08238|HS90B_HUMAN Heat shock protein HSP 90-beta OS=Homo sapiens OX=9606 GN=HSP90AB1 PE=1 SV=4	sp|P08238|HS90B_HUMAN	HSP90AB1	83 kDa	TRUE	unknown	4.42E+08	4.60E+08	4.13E+08	3.11E+08	3.04E+08	3.34E+08
3.3	TRUE	Empty	sp|P07900-2|HS90A_HUMAN Isoform 2 of Heat shock protein HSP 90-alpha OS=Homo sapiens OX=9606 GN=HSP90AA1	sp|P07900-2|HS90A_HUMAN (+1)	HSP90AA1	98 kDa	TRUE	unknown	3.17E+08	3.25E+08	3.06E+08	2.11E+08	1.83E+08	2.17E+08
3.4	TRUE	Empty	sp|A7I226|HTPG_CAMHC Chaperone protein HtpG OS=Campylobacter hominis (strain ATCC BAA-381 / LMG 19568 / NCTC 13146 / CH001A) OX=360107 GN=htpG PE=3 SV=1	sp|A7I226|HTPG_CAMHC	htpG	70 kDa	TRUE	unknown	0	0	0	0	0	8706700
3.5	TRUE	Empty	sp|Q58FF6|H90B4_HUMAN Putative heat shock protein HSP 90-beta 4 OS=Homo sapiens OX=9606 GN=HSP90AB4P PE=5 SV=1	sp|Q58FF6|H90B4_HUMAN	HSP90AB4P	58 kDa	TRUE	unknown	0	1268100	0	0	0	0
3.6	TRUE	Empty	sp|Q58FG1|HS904_HUMAN Putative heat shock protein HSP 90-alpha A4 OS=Homo sapiens OX=9606 GN=HSP90AA4P PE=5 SV=1	sp|Q58FG1|HS904_HUMAN	HSP90AA4P	48 kDa	TRUE	unknown	0	0	0	0	0	0
3.7	TRUE	Empty	sp|P40292|HSP90_ASPFU Heat shock protein 90 OS=Neosartorya fumigata (strain ATCC MYA-4609 / Af293 / CBS 101355 / FGSC A1100) OX=330879 GN=hsp90 PE=1 SV=3	sp|P40292|HSP90_ASPFU	hsp90	81 kDa	TRUE	unknown	0	0	0	0	0	0
3.8	TRUE	Empty	sp|Q90474|H90A1_DANRE Heat shock protein HSP 90-alpha 1 OS=Danio rerio OX=7955 GN=hsp90a.1 PE=1 SV=3	sp|Q90474|H90A1_DANRE	hsp90a	83 kDa	TRUE	unknown	0	0	0	0	0	0
3.9	TRUE	Empty	sp|Q58FG0|HS905_HUMAN Putative heat shock protein HSP 90-alpha A5 OS=Homo sapiens OX=9606 GN=HSP90AA5P PE=2 SV=1	sp|Q58FG0|HS905_HUMAN	HSP90AA5P	39 kDa	TRUE	unknown	0	0	0	0	0	0
4	TRUE	Empty	Cluster of sp|P21333-2|FLNA_HUMAN Isoform 2 of Filamin-A OS=Homo sapiens OX=9606 GN=FLNA (sp|P21333-2|FLNA_HUMAN)	sp|P21333-2|FLNA_HUMAN [7]	FLNA	280 kDa	TRUE	unknown	1.23E+08	1.23E+08	1.18E+08	5.24E+07	4.97E+07	6.34E+07
4.1	TRUE	Empty	sp|P21333-2|FLNA_HUMAN Isoform 2 of Filamin-A OS=Homo sapiens OX=9606 GN=FLNA	sp|P21333-2|FLNA_HUMAN (+1)	FLNA	280 kDa	TRUE	unknown	2.31E+08	2.33E+08	2.25E+08	1.02E+08	9.69E+07	1.22E+08
4.2	TRUE	Empty	sp|O75369-8|FLNB_HUMAN Isoform 8 of Filamin-B OS=Homo sapiens OX=9606 GN=FLNB	sp|O75369-8|FLNB_HUMAN (+2)	FLNB	282 kDa	TRUE	unknown	1.56E+07	1.26E+07	1.13E+07	2433000	2496300	5098300
4.3	TRUE	Empty	sp|Q14315-2|FLNC_HUMAN Isoform 2 of Filamin-C OS=Homo sapiens OX=9606 GN=FLNC	sp|Q14315-2|FLNC_HUMAN (+1)	FLNC	287 kDa	TRUE	unknown	0	0	0	0	0	0
5	TRUE	Empty	Cluster of sp|P35579|MYH9_HUMAN Myosin-9 OS=Homo sapiens OX=9606 GN=MYH9 PE=1 SV=4 (sp|P35579|MYH9_HUMAN)	sp|P35579|MYH9_HUMAN [11]	MYH9	227 kDa	TRUE	unknown	1.25E+08	1.37E+08	1.21E+08	1.01E+08	1.00E+08	1.11E+08
5.1	TRUE	Empty	sp|P35579|MYH9_HUMAN Myosin-9 OS=Homo sapiens OX=9606 GN=MYH9 PE=1 SV=4	sp|P35579|MYH9_HUMAN	MYH9	227 kDa	TRUE	unknown	1.25E+08	1.37E+08	1.21E+08	1.01E+08	1.00E+08	1.11E+08
5.2	TRUE	Empty	sp|P35580-2|MYH10_HUMAN Isoform 2 of Myosin-10 OS=Homo sapiens OX=9606 GN=MYH10	sp|P35580-2|MYH10_HUMAN (+4)	MYH10	231 kDa	TRUE	unknown	0	0	0	0	0	0
5.3	TRUE	Empty	sp|P35749-2|MYH11_HUMAN Isoform 2 of Myosin-11 OS=Homo sapiens OX=9606 GN=MYH11	sp|P35749-2|MYH11_HUMAN (+3)	MYH11	228 kDa	TRUE	unknown	0	0	0	0	0	0
5.4	TRUE	Empty	sp|Q8VDD5|MYH9_MOUSE Myosin-9 OS=Mus musculus OX=10090 GN=Myh9 PE=1 SV=4	sp|Q8VDD5|MYH9_MOUSE	Myh9	226 kDa	TRUE	unknown	0	0	0	0	0	0
6	TRUE	Empty	Cluster of sp|P06733|ENOA_HUMAN Alpha-enolase OS=Homo sapiens OX=9606 GN=ENO1 PE=1 SV=2 (sp|P06733|ENOA_HUMAN)	sp|P06733|ENOA_HUMAN [5]	ENO1	47 kDa	TRUE	unknown	6.96E+08	7.62E+08	6.55E+08	8.48E+08	8.59E+08	9.87E+08
6.1	TRUE	Empty	sp|P06733|ENOA_HUMAN Alpha-enolase OS=Homo sapiens OX=9606 GN=ENO1 PE=1 SV=2	sp|P06733|ENOA_HUMAN	ENO1	47 kDa	TRUE	unknown	6.96E+08	7.62E+08	6.55E+08	8.48E+08	8.59E+08	9.87E+08
6.2	TRUE	Empty	sp|P17183|ENOG_MOUSE Gamma-enolase OS=Mus musculus OX=10090 GN=Eno2 PE=1 SV=2	sp|P17183|ENOG_MOUSE	Eno2	47 kDa	TRUE	unknown	0	0	0	0	0	0
6.3	TRUE	Empty	sp|B5DGQ7|ENOB_SALSA Beta-enolase OS=Salmo salar OX=8030 GN=ENO3 PE=1 SV=1	sp|B5DGQ7|ENOB_SALSA	ENO3	47 kDa	TRUE	unknown	0	0	0	3706500	0	0
6.4	TRUE	Empty	sp|Q27877|ENO_SCHMA Enolase OS=Schistosoma mansoni OX=6183 GN=ENO PE=2 SV=1	sp|Q27877|ENO_SCHMA	ENO	47 kDa	TRUE	unknown	0	0	0	0	0	0
6.5	TRUE	Empty	sp|P09104-2|ENOG_HUMAN Isoform 2 of Gamma-enolase OS=Homo sapiens OX=9606 GN=ENO2	sp|P09104-2|ENOG_HUMAN	ENO2	43 kDa	TRUE	unknown	0	0	0	0	0	0
7	TRUE	Empty	Cluster of sp|P46940|IQGA1_HUMAN Ras GTPase-activating-like protein IQGAP1 OS=Homo sapiens OX=9606 GN=IQGAP1 PE=1 SV=1 (sp|P46940|IQGA1_HUMAN)	sp|P46940|IQGA1_HUMAN [3]	IQGAP1	189 kDa	TRUE	unknown	1.04E+08	9.16E+07	9.20E+07	3.46E+07	3.57E+07	4.14E+07
7.1	TRUE	Empty	sp|P46940|IQGA1_HUMAN Ras GTPase-activating-like protein IQGAP1 OS=Homo sapiens OX=9606 GN=IQGAP1 PE=1 SV=1	sp|P46940|IQGA1_HUMAN	IQGAP1	189 kDa	TRUE	unknown	1.88E+08	1.61E+08	1.62E+08	6.36E+07	6.82E+07	7.83E+07
7.2	TRUE	Empty	sp|Q13576|IQGA2_HUMAN Ras GTPase-activating-like protein IQGAP2 OS=Homo sapiens OX=9606 GN=IQGAP2 PE=1 SV=4	sp|Q13576|IQGA2_HUMAN	IQGAP2	181 kDa	TRUE	unknown	2.08E+07	2.20E+07	2.23E+07	5676200	3281700	4491500
7.3	TRUE	Empty	sp|Q86VI3|IQGA3_HUMAN Ras GTPase-activating-like protein IQGAP3 OS=Homo sapiens OX=9606 GN=IQGAP3 PE=1 SV=2	sp|Q86VI3|IQGA3_HUMAN	IQGAP3	185 kDa	TRUE	unknown	0	0	0	0	0	0
8	TRUE	Empty	sp|P62806|H4_MOUSE Histone H4 OS=Mus musculus OX=10090 GN=Hist1h4a PE=1 SV=2	sp|P62806|H4_MOUSE	Hist1h4a	11 kDa	TRUE	unknown	2.04E+10	2.34E+10	3.09E+10	4.25E+10	4.63E+10	4.79E+10
9	TRUE	Empty	sp|Q09666|AHNK_HUMAN Neuroblast differentiation-associated protein AHNAK OS=Homo sapiens OX=9606 GN=AHNAK PE=1 SV=2	sp|Q09666|AHNK_HUMAN	AHNAK	629 kDa	TRUE	unknown	3.66E+07	3.82E+07	3.62E+07	2.22E+07	1.91E+07	2.49E+07
10	TRUE	Empty	Cluster of sp|O60814|H2B1K_HUMAN Histone H2B type 1-K OS=Homo sapiens OX=9606 GN=HIST1H2BK PE=1 SV=3 (sp|O60814|H2B1K_HUMAN)	sp|O60814|H2B1K_HUMAN [11]	HIST1H2BK	14 kDa	TRUE	unknown	1.28E+10	6.57E+09	2.49E+10	1.07E+10	1.91E+10	2.70E+10
10.1	TRUE	Empty	sp|O60814|H2B1K_HUMAN Histone H2B type 1-K OS=Homo sapiens OX=9606 GN=HIST1H2BK PE=1 SV=3	sp|O60814|H2B1K_HUMAN (+8)	HIST1H2BK	14 kDa	TRUE	unknown	1.28E+10	6.57E+09	2.49E+10	1.93E+10	1.91E+10	2.70E+10
10.2	TRUE	Empty	sp|P70696|H2B1A_MOUSE Histone H2B type 1-A OS=Mus musculus OX=10090 GN=Hist1h2ba PE=1 SV=3	sp|P70696|H2B1A_MOUSE	Hist1h2ba	14 kDa	TRUE	unknown	0	0	0	2.02E+09	4.31E+09	3.15E+09
10.3	TRUE	Empty	sp|Q64524|H2B2E_MOUSE Histone H2B type 2-E OS=Mus musculus OX=10090 GN=Hist2h2be PE=1 SV=3	sp|Q64524|H2B2E_MOUSE	Hist2h2be	14 kDa	TRUE	unknown	1.09E+10	5.32E+09	2.05E+10	1.40E+10	1.94E+10	2.39E+10
11	TRUE	Empty	Cluster of sp|P21980|TGM2_HUMAN Protein-glutamine gamma-glutamyltransferase 2 OS=Homo sapiens OX=9606 GN=TGM2 PE=1 SV=2 (sp|P21980|TGM2_HUMAN)	sp|P21980|TGM2_HUMAN [2]	TGM2	77 kDa	TRUE	unknown	1.26E+09	1.33E+09	1.17E+09	4.88E+07	1.42E+07	6592300
11.1	TRUE	Empty	sp|P21980|TGM2_HUMAN Protein-glutamine gamma-glutamyltransferase 2 OS=Homo sapiens OX=9606 GN=TGM2 PE=1 SV=2	sp|P21980|TGM2_HUMAN	TGM2	77 kDa	TRUE	unknown	1.26E+09	1.33E+09	1.17E+09	4.88E+07	1.42E+07	6592300
11.2	TRUE	Empty	sp|P21981|TGM2_MOUSE Protein-glutamine gamma-glutamyltransferase 2 OS=Mus musculus OX=10090 GN=Tgm2 PE=1 SV=4	sp|P21981|TGM2_MOUSE	Tgm2	77 kDa	TRUE	unknown	0	0	0	0	0	-1
12	TRUE	Empty	Cluster of sp|Q9Y490|TLN1_HUMAN Talin-1 OS=Homo sapiens OX=9606 GN=TLN1 PE=1 SV=3 (sp|Q9Y490|TLN1_HUMAN)	sp|Q9Y490|TLN1_HUMAN [2]	TLN1	270 kDa	TRUE	unknown	7.32E+07	7.61E+07	7.19E+07	2.69E+07	2.72E+07	3.24E+07
12.1	TRUE	Empty	sp|Q9Y490|TLN1_HUMAN Talin-1 OS=Homo sapiens OX=9606 GN=TLN1 PE=1 SV=3	sp|Q9Y490|TLN1_HUMAN	TLN1	270 kDa	TRUE	unknown	7.32E+07	7.61E+07	7.19E+07	2.69E+07	2.72E+07	3.24E+07
12.2	TRUE	Empty	sp|Q9Y4G6|TLN2_HUMAN Talin-2 OS=Homo sapiens OX=9606 GN=TLN2 PE=1 SV=4	sp|Q9Y4G6|TLN2_HUMAN	TLN2	272 kDa	TRUE	unknown	0	6871600	0	0	0	0
13	TRUE	Empty	Cluster of sp|P11021|BIP_HUMAN Endoplasmic reticulum chaperone BiP OS=Homo sapiens OX=9606 GN=HSPA5 PE=1 SV=2 (sp|P11021|BIP_HUMAN)	sp|P11021|BIP_HUMAN [5]	HSPA5	72 kDa	TRUE	unknown	5.30E+08	5.52E+08	5.26E+08	2.03E+08	1.78E+08	1.88E+08
13.1	TRUE	Empty	sp|P11021|BIP_HUMAN Endoplasmic reticulum chaperone BiP OS=Homo sapiens OX=9606 GN=HSPA5 PE=1 SV=2	sp|P11021|BIP_HUMAN	HSPA5	72 kDa	TRUE	unknown	4.79E+08	5.60E+08	5.16E+08	1.75E+08	1.49E+08	1.56E+08
13.2	TRUE	Empty	sp|P11142|HSP7C_HUMAN Heat shock cognate 71 kDa protein OS=Homo sapiens OX=9606 GN=HSPA8 PE=1 SV=1	sp|P11142|HSP7C_HUMAN	HSPA8	71 kDa	TRUE	unknown	5.82E+08	5.45E+08	5.35E+08	2.30E+08	2.08E+08	2.20E+08
13.3	TRUE	Empty	sp|P27541|HSP70_BRUMA Heat shock 70 kDa protein OS=Brugia malayi OX=6279 GN=HSP70 PE=3 SV=1	sp|P27541|HSP70_BRUMA	HSP70	70 kDa	TRUE	unknown	0	2.04E+08	2.16E+08	0	0	0
13.4	TRUE	Empty	sp|P87047|HSP71_PARBA Heat shock 70 kDa protein 1 OS=Paracoccidioides lutzii (strain ATCC MYA-826 / Pb01) OX=502779 GN=HSP70-1 PE=1 SV=1	sp|P87047|HSP71_PARBA	HSP70-1	71 kDa	TRUE	unknown	0	0	0	0	0	0
13.5	TRUE	Empty	sp|P54652|HSP72_HUMAN Heat shock-related 70 kDa protein 2 OS=Homo sapiens OX=9606 GN=HSPA2 PE=1 SV=1	sp|P54652|HSP72_HUMAN	HSPA2	70 kDa	TRUE	unknown	0	0	0	0	0	0
14	TRUE	Empty	Cluster of sp|P07437|TBB5_HUMAN Tubulin beta chain OS=Homo sapiens OX=9606 GN=TUBB PE=1 SV=2 (sp|P07437|TBB5_HUMAN)	sp|P07437|TBB5_HUMAN [9]	TUBB	50 kDa	TRUE	unknown	8.52E+08	6.22E+08	6.72E+08	4.06E+08	4.35E+08	5.06E+08
14.1	TRUE	Empty	sp|P07437|TBB5_HUMAN Tubulin beta chain OS=Homo sapiens OX=9606 GN=TUBB PE=1 SV=2	sp|P07437|TBB5_HUMAN	TUBB	50 kDa	TRUE	unknown	1.18E+09	9.90E+08	1.05E+09	5.50E+08	5.79E+08	6.90E+08
14.2	TRUE	Empty	sp|Q9BUF5|TBB6_HUMAN Tubulin beta-6 chain OS=Homo sapiens OX=9606 GN=TUBB6 PE=1 SV=1	sp|Q9BUF5|TBB6_HUMAN	TUBB6	50 kDa	TRUE	unknown	3.79E+08	2.28E+08	2.76E+08	1.75E+08	2.11E+08	2.28E+08
14.3	TRUE	Empty	sp|P68371|TBB4B_HUMAN Tubulin beta-4B chain OS=Homo sapiens OX=9606 GN=TUBB4B PE=1 SV=1	sp|P68371|TBB4B_HUMAN	TUBB4B	50 kDa	TRUE	unknown	9.97E+08	7.72E+08	8.16E+08	4.66E+08	4.91E+08	5.96E+08
14.4	TRUE	Empty	sp|P04350|TBB4A_HUMAN Tubulin beta-4A chain OS=Homo sapiens OX=9606 GN=TUBB4A PE=1 SV=2	sp|P04350|TBB4A_HUMAN	TUBB4A	50 kDa	TRUE	unknown	8.83E+08	6.44E+08	6.90E+08	4.35E+08	4.61E+08	5.10E+08
14.5	TRUE	Empty	sp|Q13509|TBB3_HUMAN Tubulin beta-3 chain OS=Homo sapiens OX=9606 GN=TUBB3 PE=1 SV=2	sp|Q13509|TBB3_HUMAN (+1)	TUBB3	50 kDa	TRUE	unknown	6.62E+08	4.97E+08	5.46E+08	2.06E+08	2.61E+08	3.09E+08
14.6	TRUE	Empty	sp|Q9BVA1|TBB2B_HUMAN Tubulin beta-2B chain OS=Homo sapiens OX=9606 GN=TUBB2B PE=1 SV=1	sp|Q9BVA1|TBB2B_HUMAN	TUBB2B	50 kDa	TRUE	unknown	0	0	0	0	0	0
14.7	TRUE	Empty	sp|P24637|TBB_PNECA Tubulin beta chain OS=Pneumocystis carinii OX=4754 GN=TUB-B PE=2 SV=1	sp|P24637|TBB_PNECA	TUB-B	49 kDa	TRUE	unknown	0	0	0	0	0	0
14.8	TRUE	Empty	sp|Q9H4B7|TBB1_HUMAN Tubulin beta-1 chain OS=Homo sapiens OX=9606 GN=TUBB1 PE=1 SV=1	sp|Q9H4B7|TBB1_HUMAN	TUBB1	50 kDa	TRUE	unknown	0	0	0	0	0	0
15	TRUE	Empty	Cluster of sp|P04406|G3P_HUMAN Glyceraldehyde-3-phosphate dehydrogenase OS=Homo sapiens OX=9606 GN=GAPDH PE=1 SV=3 (sp|P04406|G3P_HUMAN)	sp|P04406|G3P_HUMAN [3]	GAPDH	36 kDa	TRUE	unknown	1.08E+09	1.71E+09	1.23E+09	1.77E+09	1.61E+09	1.85E+09
15.1	TRUE	Empty	sp|P04406|G3P_HUMAN Glyceraldehyde-3-phosphate dehydrogenase OS=Homo sapiens OX=9606 GN=GAPDH PE=1 SV=3	sp|P04406|G3P_HUMAN	GAPDH	36 kDa	TRUE	unknown	1.68E+09	1.71E+09	1.23E+09	1.77E+09	1.61E+09	1.85E+09
15.2	TRUE	Empty	sp|P04797|G3P_RAT Glyceraldehyde-3-phosphate dehydrogenase OS=Rattus norvegicus OX=10116 GN=Gapdh PE=1 SV=3	sp|P04797|G3P_RAT	Gapdh	36 kDa	TRUE	unknown	4.87E+08	6.08E+08	4.25E+08	4.02E+08	3.76E+08	4.71E+08
15.3	TRUE	Empty	sp|Q8X1X3|G3P_PARBA Glyceraldehyde-3-phosphate dehydrogenase OS=Paracoccidioides lutzii (strain ATCC MYA-826 / Pb01) OX=502779 GN=GPD PE=1 SV=1	sp|Q8X1X3|G3P_PARBA	GPD	36 kDa	TRUE	unknown	0	0	0	0	0	0
16	TRUE	Empty	Cluster of sp|Q6GSS7|H2A2A_MOUSE Histone H2A type 2-A OS=Mus musculus OX=10090 GN=Hist2h2aa1 PE=1 SV=3 (sp|Q6GSS7|H2A2A_MOUSE)	sp|Q6GSS7|H2A2A_MOUSE [5]	Hist2h2aa1	14 kDa	TRUE	unknown	1.32E+10	8.27E+09	1.10E+10	1.96E+10	1.22E+10	1.58E+10
16.1	TRUE	Empty	sp|Q6GSS7|H2A2A_MOUSE Histone H2A type 2-A OS=Mus musculus OX=10090 GN=Hist2h2aa1 PE=1 SV=3	sp|Q6GSS7|H2A2A_MOUSE	Hist2h2aa1	14 kDa	TRUE	unknown	1.32E+10	8.27E+09	1.10E+10	2.42E+10	1.26E+10	2.07E+10
16.2	TRUE	Empty	sp|Q93077|H2A1C_HUMAN Histone H2A type 1-C OS=Homo sapiens OX=9606 GN=HIST1H2AC PE=1 SV=3	sp|Q93077|H2A1C_HUMAN	HIST1H2AC	14 kDa	TRUE	unknown	1.33E+10	8.35E+09	1.11E+10	2.37E+10	1.18E+10	2.11E+10
16.3	TRUE	Empty	sp|Q8IUE6|H2A2B_HUMAN Histone H2A type 2-B OS=Homo sapiens OX=9606 GN=HIST2H2AB PE=1 SV=3	sp|Q8IUE6|H2A2B_HUMAN	HIST2H2AB	14 kDa	TRUE	unknown	9.42E+09	3.30E+09	6.04E+09	1.10E+10	3.02E+09	5.41E+09
16.4	TRUE	Empty	sp|P16104|H2AX_HUMAN Histone H2AX OS=Homo sapiens OX=9606 GN=H2AFX PE=1 SV=2	sp|P16104|H2AX_HUMAN (+1)	H2AFX	15 kDa	TRUE	unknown	6.65E+09	2.66E+09	4.53E+09	8.08E+09	2.60E+09	4.75E+09
17	TRUE	Empty	Cluster of sp|P08670|VIME_HUMAN Vimentin OS=Homo sapiens OX=9606 GN=VIM PE=1 SV=4 (sp|P08670|VIME_HUMAN)	sp|P08670|VIME_HUMAN [8]	VIM	54 kDa	TRUE	unknown	2.54E+08	2.34E+08	2.21E+08	5.68E+08	5.22E+08	6.17E+08
17.1	TRUE	Empty	sp|P08670|VIME_HUMAN Vimentin OS=Homo sapiens OX=9606 GN=VIM PE=1 SV=4	sp|P08670|VIME_HUMAN	VIM	54 kDa	TRUE	unknown	2.58E+08	2.38E+08	2.26E+08	5.87E+08	5.38E+08	6.36E+08
17.2	TRUE	Empty	sp|Q5R1W8|VIME_PANTR Vimentin OS=Pan troglodytes OX=9598 GN=VIM PE=2 SV=4	sp|Q5R1W8|VIME_PANTR	VIM	54 kDa	TRUE	unknown	2.49E+08	2.30E+08	2.17E+08	5.50E+08	5.06E+08	5.97E+08
17.3	TRUE	Empty	sp|P41219-2|PERI_HUMAN Isoform 2 of Peripherin OS=Homo sapiens OX=9606 GN=PRPH	sp|P41219-2|PERI_HUMAN (+1)	PRPH	54 kDa	TRUE	unknown	0	0	-1	0	0	0
17.4	TRUE	Empty	sp|P07196|NFL_HUMAN Neurofilament light polypeptide OS=Homo sapiens OX=9606 GN=NEFL PE=1 SV=3	sp|P07196|NFL_HUMAN	NEFL	62 kDa	TRUE	unknown	0	0	0	-1	0	0
17.5	TRUE	Empty	sp|P12036|NFH_HUMAN Neurofilament heavy polypeptide OS=Homo sapiens OX=9606 GN=NEFH PE=1 SV=4	sp|P12036|NFH_HUMAN (+1)	NEFH	112 kDa	TRUE	unknown	-1	-1	-1	0	0	0
17.6	TRUE	Empty	sp|P07197|NFM_HUMAN Neurofilament medium polypeptide OS=Homo sapiens OX=9606 GN=NEFM PE=1 SV=3	sp|P07197|NFM_HUMAN	NEFM	102 kDa	TRUE	unknown	0	-1	0	0	0	0
18	TRUE	Empty	Cluster of sp|P12814-2|ACTN1_HUMAN Isoform 2 of Alpha-actinin-1 OS=Homo sapiens OX=9606 GN=ACTN1 (sp|P12814-2|ACTN1_HUMAN)	sp|P12814-2|ACTN1_HUMAN [8]	ACTN1	103 kDa	TRUE	unknown	1.44E+08	1.35E+08	1.48E+08	6.62E+07	6.51E+07	5.89E+07
18.1	TRUE	Empty	sp|P12814-2|ACTN1_HUMAN Isoform 2 of Alpha-actinin-1 OS=Homo sapiens OX=9606 GN=ACTN1	sp|P12814-2|ACTN1_HUMAN (+1)	ACTN1	103 kDa	TRUE	unknown	1.78E+08	1.62E+08	1.79E+08	6.31E+07	6.61E+07	5.53E+07
18.2	TRUE	Empty	sp|O43707|ACTN4_HUMAN Alpha-actinin-4 OS=Homo sapiens OX=9606 GN=ACTN4 PE=1 SV=2	sp|O43707|ACTN4_HUMAN	ACTN4	105 kDa	TRUE	unknown	1.09E+08	1.08E+08	1.18E+08	6.94E+07	6.41E+07	6.25E+07
18.3	TRUE	Empty	sp|Q08043|ACTN3_HUMAN Alpha-actinin-3 OS=Homo sapiens OX=9606 GN=ACTN3 PE=1 SV=2	sp|Q08043|ACTN3_HUMAN	ACTN3	103 kDa	TRUE	unknown	0	0	0	0	0	0
18.4	TRUE	Empty	sp|Q9H254-2|SPTN4_HUMAN Isoform 2 of Spectrin beta chain, non-erythrocytic 4 OS=Homo sapiens OX=9606 GN=SPTBN4	sp|Q9H254-2|SPTN4_HUMAN (+1)	SPTBN4	146 kDa	TRUE	unknown	0	0	0	-1	0	0
18.5	TRUE	Empty	sp|P35609-2|ACTN2_HUMAN Isoform 2 of Alpha-actinin-2 OS=Homo sapiens OX=9606 GN=ACTN2	sp|P35609-2|ACTN2_HUMAN	ACTN2	104 kDa	TRUE	unknown	0	0	0	0	0	0
18.6	TRUE	Empty	sp|L7UZ85|ACTN_DERFA Alpha-actinin OS=Dermatophagoides farinae OX=6954 PE=1 SV=1	sp|L7UZ85|ACTN_DERFA		103 kDa	TRUE	unknown	0	0	0	0	0	0
19	TRUE	Empty	Cluster of sp|P26038|MOES_HUMAN Moesin OS=Homo sapiens OX=9606 GN=MSN PE=1 SV=3 (sp|P26038|MOES_HUMAN)	sp|P26038|MOES_HUMAN [5]	MSN	68 kDa	TRUE	unknown	2.46E+08	3.41E+08	3.02E+08	2.25E+08	2.80E+08	2.65E+08
19.1	TRUE	Empty	sp|P26038|MOES_HUMAN Moesin OS=Homo sapiens OX=9606 GN=MSN PE=1 SV=3	sp|P26038|MOES_HUMAN	MSN	68 kDa	TRUE	unknown	3.72E+08	4.70E+08	4.13E+08	3.28E+08	3.61E+08	3.84E+08
19.2	TRUE	Empty	sp|P15311|EZRI_HUMAN Ezrin OS=Homo sapiens OX=9606 GN=EZR PE=1 SV=4	sp|P15311|EZRI_HUMAN	EZR	69 kDa	TRUE	unknown	1.85E+08	2.80E+08	2.55E+08	1.81E+08	2.00E+08	2.11E+08
19.3	TRUE	Empty	sp|P35241-5|RADI_HUMAN Isoform 5 of Radixin OS=Homo sapiens OX=9606 GN=RDX	sp|P35241-5|RADI_HUMAN (+1)	RDX	71 kDa	TRUE	unknown	1.80E+08	2.74E+08	2.40E+08	1.66E+08	1.85E+08	1.99E+08
19.4	TRUE	Empty	sp|P26041|MOES_MOUSE Moesin OS=Mus musculus OX=10090 GN=Msn PE=1 SV=3	sp|P26041|MOES_MOUSE	Msn	68 kDa	TRUE	unknown	0	0	0	0	0	0
20	TRUE	Empty	Cluster of sp|P68104|EF1A1_HUMAN Elongation factor 1-alpha 1 OS=Homo sapiens OX=9606 GN=EEF1A1 PE=1 SV=1 (sp|P68104|EF1A1_HUMAN)	sp|P68104|EF1A1_HUMAN [3]	EEF1A1	50 kDa	TRUE	unknown	1.35E+09	9.41E+08	1.25E+09	5.56E+08	4.88E+08	5.13E+08
20.1	TRUE	Empty	sp|P68104|EF1A1_HUMAN Elongation factor 1-alpha 1 OS=Homo sapiens OX=9606 GN=EEF1A1 PE=1 SV=1	sp|P68104|EF1A1_HUMAN	EEF1A1	50 kDa	TRUE	unknown	1.35E+09	9.41E+08	1.25E+09	5.56E+08	4.88E+08	5.13E+08
20.2	TRUE	Empty	sp|P62631|EF1A2_MOUSE Elongation factor 1-alpha 2 OS=Mus musculus OX=10090 GN=Eef1a2 PE=1 SV=1	sp|P62631|EF1A2_MOUSE (+1)	Eef1a2	50 kDa	TRUE	unknown	0	0	0	0	0	0
21	TRUE	Empty	sp|P07355|ANXA2_HUMAN Annexin A2 OS=Homo sapiens OX=9606 GN=ANXA2 PE=1 SV=2	sp|P07355|ANXA2_HUMAN	ANXA2	39 kDa	TRUE	unknown	1.66E+09	1.66E+09	1.57E+09	8.43E+08	8.47E+08	1.09E+09
22	TRUE	Empty	Cluster of sp|P68366-2|TBA4A_HUMAN Isoform 2 of Tubulin alpha-4A chain OS=Homo sapiens OX=9606 GN=TUBA4A (sp|P68366-2|TBA4A_HUMAN)	sp|P68366-2|TBA4A_HUMAN [6]	TUBA4A	48 kDa	TRUE	unknown	7.04E+08	7.10E+08	7.32E+08	3.90E+08	3.59E+08	3.95E+08
22.1	TRUE	Empty	sp|P68366-2|TBA4A_HUMAN Isoform 2 of Tubulin alpha-4A chain OS=Homo sapiens OX=9606 GN=TUBA4A	sp|P68366-2|TBA4A_HUMAN (+1)	TUBA4A	48 kDa	TRUE	unknown	7.04E+08	7.10E+08	7.32E+08	3.90E+08	3.59E+08	3.95E+08
22.2	TRUE	Empty	sp|Q8WQ47|TBA_LEPDS Tubulin alpha chain OS=Lepidoglyphus destructor OX=36936 PE=1 SV=2	sp|Q8WQ47|TBA_LEPDS		50 kDa	TRUE	unknown	6.71E+08	6.24E+08	6.82E+08	0	0	0
22.3	TRUE	Empty	sp|P14642|TBA_PLAFK Tubulin alpha chain OS=Plasmodium falciparum (isolate K1 / Thailand) OX=5839 PE=3 SV=1	sp|P14642|TBA_PLAFK		50 kDa	TRUE	unknown	2.52E+08	1.47E+08	2.66E+08	0	0	0
22.4	TRUE	Empty	sp|A6NHL2-2|TBAL3_HUMAN Isoform 2 of Tubulin alpha chain-like 3 OS=Homo sapiens OX=9606 GN=TUBAL3	sp|A6NHL2-2|TBAL3_HUMAN (+1)	TUBAL3	46 kDa	TRUE	unknown	0	0	0	0	0	0
23	TRUE	Empty	sp|Q14204|DYHC1_HUMAN Cytoplasmic dynein 1 heavy chain 1 OS=Homo sapiens OX=9606 GN=DYNC1H1 PE=1 SV=5	sp|Q14204|DYHC1_HUMAN	DYNC1H1	532 kDa		unknown	1.13E+07	1.36E+07	1.41E+07	2004900	1967900	2773800
24	TRUE	Empty	Cluster of sp|P13796|PLSL_HUMAN Plastin-2 OS=Homo sapiens OX=9606 GN=LCP1 PE=1 SV=6 (sp|P13796|PLSL_HUMAN)	sp|P13796|PLSL_HUMAN [5]	LCP1	70 kDa	TRUE	unknown	4.42E+08	4.07E+08	3.10E+08	2.88E+08	2.99E+08	2.64E+08
24.1	TRUE	Empty	sp|P13796|PLSL_HUMAN Plastin-2 OS=Homo sapiens OX=9606 GN=LCP1 PE=1 SV=6	sp|P13796|PLSL_HUMAN	LCP1	70 kDa	TRUE	unknown	4.42E+08	4.07E+08	3.64E+08	2.88E+08	2.99E+08	3.40E+08
24.2	TRUE	Empty	sp|Q61233|PLSL_MOUSE Plastin-2 OS=Mus musculus OX=10090 GN=Lcp1 PE=1 SV=4	sp|Q61233|PLSL_MOUSE	Lcp1	70 kDa	TRUE	unknown	3.23E+08	3.01E+08	2.57E+08	1.87E+08	1.67E+08	1.89E+08
24.3	TRUE	Empty	sp|P13797-2|PLST_HUMAN Isoform 2 of Plastin-3 OS=Homo sapiens OX=9606 GN=PLS3	sp|P13797-2|PLST_HUMAN (+2)	PLS3	69 kDa	TRUE	unknown	0	0	0	0	0	0
25	TRUE	Empty	sp|Q9Y3Z3|SAMH1_HUMAN Deoxynucleoside triphosphate triphosphohydrolase SAMHD1 OS=Homo sapiens OX=9606 GN=SAMHD1 PE=1 SV=2	sp|Q9Y3Z3|SAMH1_HUMAN	SAMHD1	72 kDa		unknown	2.13E+08	2.17E+08	2.30E+08	1.90E+08	2.13E+08	2.16E+08
26	TRUE	Empty	Cluster of sp|P13639|EF2_HUMAN Elongation factor 2 OS=Homo sapiens OX=9606 GN=EEF2 PE=1 SV=4 (sp|P13639|EF2_HUMAN)	sp|P13639|EF2_HUMAN [2]	EEF2	95 kDa	TRUE	unknown	1.39E+08	1.61E+08	1.40E+08	8.00E+07	8.39E+07	9.48E+07
26.1	TRUE	Empty	sp|P13639|EF2_HUMAN Elongation factor 2 OS=Homo sapiens OX=9606 GN=EEF2 PE=1 SV=4	sp|P13639|EF2_HUMAN	EEF2	95 kDa	TRUE	unknown	1.39E+08	1.61E+08	1.40E+08	8.00E+07	8.39E+07	9.48E+07
26.2	TRUE	Empty	sp|P13060|EF2_DROME Elongation factor 2 OS=Drosophila melanogaster OX=7227 GN=EF2 PE=1 SV=4	sp|P13060|EF2_DROME	EF2	94 kDa	TRUE	unknown	0	0	0	0	0	0
27	TRUE	Empty	sp|P29401-2|TKT_HUMAN Isoform 2 of Transketolase OS=Homo sapiens OX=9606 GN=TKT	sp|P29401-2|TKT_HUMAN (+1)	TKT	69 kDa		unknown	4.89E+08	4.63E+08	4.38E+08	7.60E+08	6.00E+08	7.98E+08
28	TRUE	Empty	Cluster of sp|A5A6K4|PGK1_PANTR Phosphoglycerate kinase 1 OS=Pan troglodytes OX=9598 GN=PGK1 PE=2 SV=1 (sp|A5A6K4|PGK1_PANTR)	sp|A5A6K4|PGK1_PANTR [2]	PGK1	45 kDa	TRUE	unknown	4.64E+08	3.98E+08	4.07E+08	4.77E+08	4.34E+08	4.04E+08
28.1	TRUE	Empty	sp|A5A6K4|PGK1_PANTR Phosphoglycerate kinase 1 OS=Pan troglodytes OX=9598 GN=PGK1 PE=2 SV=1	sp|A5A6K4|PGK1_PANTR	PGK1	45 kDa	TRUE	unknown	4.64E+08	3.98E+08	4.07E+08	4.77E+08	4.34E+08	4.04E+08
28.2	TRUE	Empty	sp|P09041|PGK2_MOUSE Phosphoglycerate kinase 2 OS=Mus musculus OX=10090 GN=Pgk2 PE=1 SV=4	sp|P09041|PGK2_MOUSE	Pgk2	45 kDa	TRUE	unknown	0	0	0	0	0	0
29	TRUE	Empty	sp|P41218|MNDA_HUMAN Myeloid cell nuclear differentiation antigen OS=Homo sapiens OX=9606 GN=MNDA PE=1 SV=1	sp|P41218|MNDA_HUMAN	MNDA	46 kDa		unknown	5.06E+08	5.10E+08	5.18E+08	1.15E+09	1.12E+09	1.16E+09
30	TRUE	Empty	Cluster of sp|Q00610-2|CLH1_HUMAN Isoform 2 of Clathrin heavy chain 1 OS=Homo sapiens OX=9606 GN=CLTC (sp|Q00610-2|CLH1_HUMAN)	sp|Q00610-2|CLH1_HUMAN [4]	CLTC	188 kDa	TRUE	unknown	3.38E+07	3.17E+07	3.29E+07	1.65E+07	1.49E+07	1.89E+07
30.1	TRUE	Empty	sp|Q00610-2|CLH1_HUMAN Isoform 2 of Clathrin heavy chain 1 OS=Homo sapiens OX=9606 GN=CLTC	sp|Q00610-2|CLH1_HUMAN (+1)	CLTC	188 kDa	TRUE	unknown	3.38E+07	3.17E+07	3.29E+07	1.65E+07	1.49E+07	1.89E+07
30.2	TRUE	Empty	sp|P53675-2|CLH2_HUMAN Isoform 2 of Clathrin heavy chain 2 OS=Homo sapiens OX=9606 GN=CLTCL1	sp|P53675-2|CLH2_HUMAN (+1)	CLTCL1	180 kDa	TRUE	unknown	0	0	0	0	0	0
31	TRUE	Empty	sp|P16050|LOX15_HUMAN Arachidonate 15-lipoxygenase OS=Homo sapiens OX=9606 GN=ALOX15 PE=1 SV=3	sp|P16050|LOX15_HUMAN	ALOX15	75 kDa		unknown	3.65E+08	4.04E+08	3.50E+08	1494900	0	-1
32	TRUE	Empty	Cluster of sp|P68431|H31_HUMAN Histone H3.1 OS=Homo sapiens OX=9606 GN=HIST1H3A PE=1 SV=2 (sp|P68431|H31_HUMAN)	sp|P68431|H31_HUMAN [4]	HIST1H3A	15 kDa	TRUE	unknown	1.02E+09	6.37E+08	8.53E+08	5.04E+09	6.51E+09	8.17E+09
32.1	TRUE	Empty	sp|P68431|H31_HUMAN Histone H3.1 OS=Homo sapiens OX=9606 GN=HIST1H3A PE=1 SV=2	sp|P68431|H31_HUMAN	HIST1H3A	15 kDa	TRUE	unknown	1.71E+09	1.32E+09	1.73E+09	5.35E+09	6.68E+09	8.77E+09
32.2	TRUE	Empty	sp|P84244|H33_MOUSE Histone H3.3 OS=Mus musculus OX=10090 GN=H3f3a PE=1 SV=2	sp|P84244|H33_MOUSE	H3f3a	15 kDa	TRUE	unknown	8.03E+08	4.25E+08	4.32E+08	4.93E+09	6.25E+09	7.81E+09
32.3	TRUE	Empty	sp|P84228|H32_MOUSE Histone H3.2 OS=Mus musculus OX=10090 GN=Hist1h3b PE=1 SV=2	sp|P84228|H32_MOUSE	Hist1h3b	15 kDa	TRUE	unknown	5.53E+08	1.71E+08	3.96E+08	4.86E+09	6.61E+09	7.93E+09
32.4	TRUE	Empty	sp|Q16695|H31T_HUMAN Histone H3.1t OS=Homo sapiens OX=9606 GN=HIST3H3 PE=1 SV=3	sp|Q16695|H31T_HUMAN	HIST3H3	16 kDa	TRUE	unknown	0	0	0	0	0	0
33	TRUE	Empty	Cluster of sp|P61106|RAB14_HUMAN Ras-related protein Rab-14 OS=Homo sapiens OX=9606 GN=RAB14 PE=1 SV=4 (sp|P61106|RAB14_HUMAN)	sp|P61106|RAB14_HUMAN [19]	RAB14	24 kDa	TRUE	unknown	1.88E+08	1.19E+08	1.25E+08	1.01E+08	8.96E+07	1.01E+08
33.1	TRUE	Empty	sp|P61106|RAB14_HUMAN Ras-related protein Rab-14 OS=Homo sapiens OX=9606 GN=RAB14 PE=1 SV=4	sp|P61106|RAB14_HUMAN	RAB14	24 kDa	TRUE	unknown	1.20E+08	1.26E+08	1.15E+08	9.83E+07	6.97E+07	8.07E+07
33.2	TRUE	Empty	sp|P62820|RAB1A_HUMAN Ras-related protein Rab-1A OS=Homo sapiens OX=9606 GN=RAB1A PE=1 SV=3	sp|P62820|RAB1A_HUMAN	RAB1A	23 kDa	TRUE	unknown	2.61E+08	1.76E+08	1.80E+08	1.07E+08	1.12E+08	1.17E+08
33.3	TRUE	Empty	sp|P61026|RAB10_HUMAN Ras-related protein Rab-10 OS=Homo sapiens OX=9606 GN=RAB10 PE=1 SV=1	sp|P61026|RAB10_HUMAN	RAB10	23 kDa	TRUE	unknown	1.88E+08	1.05E+08	1.13E+08	1.04E+08	8.41E+07	1.01E+08
33.4	TRUE	Empty	sp|Q9H0U4|RAB1B_HUMAN Ras-related protein Rab-1B OS=Homo sapiens OX=9606 GN=RAB1B PE=1 SV=1	sp|Q9H0U4|RAB1B_HUMAN	RAB1B	22 kDa	TRUE	unknown	2.58E+08	1.66E+08	1.73E+08	1.12E+08	1.20E+08	1.29E+08
33.5	TRUE	Empty	sp|O95716|RAB3D_HUMAN Ras-related protein Rab-3D OS=Homo sapiens OX=9606 GN=RAB3D PE=1 SV=1	sp|O95716|RAB3D_HUMAN	RAB3D	24 kDa	TRUE	unknown	9.56E+07	8.97E+07	9.32E+07	6.92E+07	5.50E+07	7.44E+07
33.6	TRUE	Empty	sp|Q15286|RAB35_HUMAN Ras-related protein Rab-35 OS=Homo sapiens OX=9606 GN=RAB35 PE=1 SV=1	sp|Q15286|RAB35_HUMAN	RAB35	23 kDa	TRUE	unknown	1.94E+08	8.94E+07	9.54E+07	9.95E+07	8.82E+07	9.35E+07
33.7	TRUE	Empty	sp|Q92930|RAB8B_HUMAN Ras-related protein Rab-8B OS=Homo sapiens OX=9606 GN=RAB8B PE=1 SV=2	sp|Q92930|RAB8B_HUMAN	RAB8B	24 kDa	TRUE	unknown	1.96E+08	1.02E+08	1.01E+08	1.17E+08	9.70E+07	1.13E+08
33.8	TRUE	Empty	sp|P55258|RAB8A_MOUSE Ras-related protein Rab-8A OS=Mus musculus OX=10090 GN=Rab8a PE=1 SV=2	sp|P55258|RAB8A_MOUSE (+1)	Rab8a	24 kDa	TRUE	unknown	1.88E+08	9.77E+07	9.94E+07	1.04E+08	9.01E+07	1.01E+08
33.9	TRUE	Empty	sp|P61018|RAB4B_HUMAN Ras-related protein Rab-4B OS=Homo sapiens OX=9606 GN=RAB4B PE=1 SV=1	sp|P61018|RAB4B_HUMAN	RAB4B	24 kDa	TRUE	unknown	0	8.55E+07	8.74E+07	4.74E+07	0	0
33.1	TRUE	Empty	sp|Q86YS6|RAB43_HUMAN Ras-related protein Rab-43 OS=Homo sapiens OX=9606 GN=RAB43 PE=1 SV=1	sp|Q86YS6|RAB43_HUMAN	RAB43	23 kDa	TRUE	unknown	7.85E+07	0	0	3.87E+07	0	0
33.11	TRUE	Empty	sp|P51153|RAB13_HUMAN Ras-related protein Rab-13 OS=Homo sapiens OX=9606 GN=RAB13 PE=1 SV=1	sp|P51153|RAB13_HUMAN	RAB13	23 kDa	TRUE	unknown	8.62E+07	-1	0	0	0	0
33.12	TRUE	Empty	sp|Q6IQ22|RAB12_HUMAN Ras-related protein Rab-12 OS=Homo sapiens OX=9606 GN=RAB12 PE=1 SV=3	sp|Q6IQ22|RAB12_HUMAN	RAB12	27 kDa	TRUE	unknown	0	7.09E+07	0	0	0	0
33.13	TRUE	Empty	sp|Q96AX2-4|RAB37_HUMAN Isoform 4 of Ras-related protein Rab-37 OS=Homo sapiens OX=9606 GN=RAB37	sp|Q96AX2-4|RAB37_HUMAN (+1)	RAB37	21 kDa	TRUE	unknown	0	0	0	4.13E+07	3.65E+07	0
33.14	TRUE	Empty	sp|P20338|RAB4A_HUMAN Ras-related protein Rab-4A OS=Homo sapiens OX=9606 GN=RAB4A PE=1 SV=3	sp|P20338|RAB4A_HUMAN	RAB4A	24 kDa	TRUE	unknown	0	0	0	0	0	0
33.15	TRUE	Empty	sp|O76173|RAB1C_DICDI Ras-related protein Rab-1C OS=Dictyostelium discoideum OX=44689 GN=Rab1C PE=2 SV=1	sp|O76173|RAB1C_DICDI	Rab1C	22 kDa	TRUE	unknown	0	0	0	0	0	0
33.16	TRUE	Empty	sp|P20337|RAB3B_HUMAN Ras-related protein Rab-3B OS=Homo sapiens OX=9606 GN=RAB3B PE=1 SV=2	sp|P20337|RAB3B_HUMAN	RAB3B	25 kDa	TRUE	unknown	0	0	0	0	0	0
33.17	TRUE	Empty	sp|Q96E17|RAB3C_HUMAN Ras-related protein Rab-3C OS=Homo sapiens OX=9606 GN=RAB3C PE=2 SV=1	sp|Q96E17|RAB3C_HUMAN	RAB3C	26 kDa	TRUE	unknown	0	0	0	0	0	0
34	TRUE	Empty	sp|P08133|ANXA6_HUMAN Annexin A6 OS=Homo sapiens OX=9606 GN=ANXA6 PE=1 SV=3	sp|P08133|ANXA6_HUMAN	ANXA6	76 kDa	TRUE	unknown	9.92E+07	8.79E+07	9.07E+07	1.56E+08	1.61E+08	1.89E+08
35	TRUE	Empty	Cluster of sp|P55072|TERA_HUMAN Transitional endoplasmic reticulum ATPase OS=Homo sapiens OX=9606 GN=VCP PE=1 SV=4 (sp|P55072|TERA_HUMAN)	sp|P55072|TERA_HUMAN [2]	VCP	89 kDa	TRUE	unknown	1.03E+08	1.07E+08	1.01E+08	3.45E+07	3.61E+07	4.26E+07
35.1	TRUE	Empty	sp|P55072|TERA_HUMAN Transitional endoplasmic reticulum ATPase OS=Homo sapiens OX=9606 GN=VCP PE=1 SV=4	sp|P55072|TERA_HUMAN	VCP	89 kDa	TRUE	unknown	1.03E+08	1.07E+08	1.01E+08	3.45E+07	3.61E+07	4.26E+07
35.2	TRUE	Empty	sp|P54812|TERA2_CAEEL Transitional endoplasmic reticulum ATPase homolog 2 OS=Caenorhabditis elegans OX=6239 GN=cdc-48.2 PE=1 SV=2	sp|P54812|TERA2_CAEEL	cdc-48	90 kDa	TRUE	unknown	0	0	0	0	0	0
36	TRUE	Empty	sp|P27797|CALR_HUMAN Calreticulin OS=Homo sapiens OX=9606 GN=CALR PE=1 SV=1	sp|P27797|CALR_HUMAN	CALR	48 kDa		unknown	4.24E+08	3.30E+08	4.05E+08	1.27E+08	8.31E+07	7.60E+07
37	TRUE	Empty	Cluster of sp|O00571-2|DDX3X_HUMAN Isoform 2 of ATP-dependent RNA helicase DDX3X OS=Homo sapiens OX=9606 GN=DDX3X (sp|O00571-2|DDX3X_HUMAN)	sp|O00571-2|DDX3X_HUMAN [10]	DDX3X	71 kDa	TRUE	unknown	2.89E+07	2.69E+07	1.80E+07	3.42E+07	3.12E+07	3.25E+07
37.1	TRUE	Empty	sp|O00571-2|DDX3X_HUMAN Isoform 2 of ATP-dependent RNA helicase DDX3X OS=Homo sapiens OX=9606 GN=DDX3X	sp|O00571-2|DDX3X_HUMAN (+1)	DDX3X	71 kDa	TRUE	unknown	3.87E+07	3.85E+07	2.27E+07	1.77E+07	1.47E+07	1.74E+07
37.2	TRUE	Empty	sp|P17844|DDX5_HUMAN Probable ATP-dependent RNA helicase DDX5 OS=Homo sapiens OX=9606 GN=DDX5 PE=1 SV=1	sp|P17844|DDX5_HUMAN	DDX5	69 kDa	TRUE	unknown	2.88E+07	2.33E+07	1.83E+07	4.51E+07	4.23E+07	4.23E+07
37.3	TRUE	Empty	sp|Q92841|DDX17_HUMAN Probable ATP-dependent RNA helicase DDX17 OS=Homo sapiens OX=9606 GN=DDX17 PE=1 SV=2	sp|Q92841|DDX17_HUMAN	DDX17	80 kDa	TRUE	unknown	1.91E+07	1.87E+07	1.30E+07	3.98E+07	3.64E+07	3.78E+07
37.4	TRUE	Empty	sp|Q92841-1|DDX17_HUMAN Isoform 2 of Probable ATP-dependent RNA helicase DDX17 OS=Homo sapiens OX=9606 GN=DDX17	sp|Q92841-1|DDX17_HUMAN (+2)	DDX17	72 kDa	TRUE	unknown	0	0	0	0	0	0
37.5	TRUE	Empty	sp|Q62095|DDX3Y_MOUSE ATP-dependent RNA helicase DDX3Y OS=Mus musculus OX=10090 GN=Ddx3y PE=1 SV=2	sp|Q62095|DDX3Y_MOUSE	Ddx3y	73 kDa	TRUE	unknown	0	0	0	0	0	0
37.6	TRUE	Empty	sp|A6R3L3|DED1_AJECN ATP-dependent RNA helicase DED1 OS=Ajellomyces capsulatus (strain NAm1 / WU24) OX=339724 GN=DED1 PE=3 SV=1	sp|A6R3L3|DED1_AJECN	DED1	74 kDa	TRUE	unknown	0	0	0	0	0	0
37.7	TRUE	Empty	sp|P0CQ77|DBP2_CRYNB ATP-dependent RNA helicase DBP2-A OS=Cryptococcus neoformans var. neoformans serotype D (strain B-3501A) OX=283643 GN=DBP2 PE=3 SV=1	sp|P0CQ77|DBP2_CRYNB	DBP2	58 kDa	TRUE	unknown	0	0	0	0	0	0
38	TRUE	Empty	sp|Q86UX7-2|URP2_HUMAN Isoform 2 of Fermitin family homolog 3 OS=Homo sapiens OX=9606 GN=FERMT3	sp|Q86UX7-2|URP2_HUMAN (+1)	FERMT3	75 kDa		unknown	1.50E+08	1.09E+08	1.81E+08	4.01E+07	4.97E+07	8.25E+07
39	TRUE	Empty	sp|P04083|ANXA1_HUMAN Annexin A1 OS=Homo sapiens OX=9606 GN=ANXA1 PE=1 SV=2	sp|P04083|ANXA1_HUMAN	ANXA1	39 kDa	TRUE	unknown	5.05E+08	5.89E+08	5.46E+08	3.72E+08	3.63E+08	4.68E+08
40	TRUE	Empty	Cluster of sp|P50395|GDIB_HUMAN Rab GDP dissociation inhibitor beta OS=Homo sapiens OX=9606 GN=GDI2 PE=1 SV=2 (sp|P50395|GDIB_HUMAN)	sp|P50395|GDIB_HUMAN [2]	GDI2	51 kDa	TRUE	unknown	1.32E+08	1.20E+08	1.34E+08	1.10E+08	9.58E+07	1.21E+08
40.1	TRUE	Empty	sp|P50395|GDIB_HUMAN Rab GDP dissociation inhibitor beta OS=Homo sapiens OX=9606 GN=GDI2 PE=1 SV=2	sp|P50395|GDIB_HUMAN	GDI2	51 kDa	TRUE	unknown	1.85E+08	1.67E+08	1.89E+08	1.10E+08	9.58E+07	1.21E+08
40.2	TRUE	Empty	sp|P60028|GDIA_PANTR Rab GDP dissociation inhibitor alpha OS=Pan troglodytes OX=9598 GN=GDI1 PE=2 SV=1	sp|P60028|GDIA_PANTR	GDI1	51 kDa	TRUE	unknown	7.90E+07	7.36E+07	7.94E+07	3.38E+07	2.73E+07	2.63E+07
41	TRUE	Empty	sp|P52209-2|6PGD_HUMAN Isoform 2 of 6-phosphogluconate dehydrogenase, decarboxylating OS=Homo sapiens OX=9606 GN=PGD	sp|P52209-2|6PGD_HUMAN (+1)	PGD	52 kDa		unknown	3.44E+08	3.12E+08	2.96E+08	1.48E+08	1.35E+08	1.50E+08
42	TRUE	Empty	sp|P40939|ECHA_HUMAN Trifunctional enzyme subunit alpha, mitochondrial OS=Homo sapiens OX=9606 GN=HADHA PE=1 SV=2	sp|P40939|ECHA_HUMAN	HADHA	83 kDa		unknown	1.42E+08	1.38E+08	1.39E+08	2.90E+07	2.82E+07	2.66E+07
43	TRUE	Empty	sp|Q00839-2|HNRPU_HUMAN Isoform 2 of Heterogeneous nuclear ribonucleoprotein U OS=Homo sapiens OX=9606 GN=HNRNPU	sp|Q00839-2|HNRPU_HUMAN (+1)	HNRNPU	89 kDa		unknown	1.28E+08	1.16E+08	1.14E+08	2.16E+08	2.34E+08	2.46E+08
44	TRUE	Empty	Cluster of sp|O75367-2|H2AY_HUMAN Isoform 1 of Core histone macro-H2A.1 OS=Homo sapiens OX=9606 GN=H2AFY (sp|O75367-2|H2AY_HUMAN)	sp|O75367-2|H2AY_HUMAN [4]	H2AFY	39 kDa	TRUE	unknown	7.08E+08	7.59E+08	7.01E+08	9.28E+08	1.05E+09	1.02E+09
44.1	TRUE	Empty	sp|O75367-2|H2AY_HUMAN Isoform 1 of Core histone macro-H2A.1 OS=Homo sapiens OX=9606 GN=H2AFY	sp|O75367-2|H2AY_HUMAN (+2)	H2AFY	39 kDa	TRUE	unknown	7.08E+08	7.59E+08	7.01E+08	9.28E+08	1.05E+09	1.02E+09
44.2	TRUE	Empty	sp|Q9P0M6|H2AW_HUMAN Core histone macro-H2A.2 OS=Homo sapiens OX=9606 GN=H2AFY2 PE=1 SV=3	sp|Q9P0M6|H2AW_HUMAN	H2AFY2	40 kDa	TRUE	unknown	0	0	0	0	0	0
45	TRUE	Empty	Cluster of sp|P12956|XRCC6_HUMAN X-ray repair cross-complementing protein 6 OS=Homo sapiens OX=9606 GN=XRCC6 PE=1 SV=2 (sp|P12956|XRCC6_HUMAN)	sp|P12956|XRCC6_HUMAN [2]	XRCC6	70 kDa	TRUE	unknown	6.14E+07	5.76E+07	5.79E+07	9.61E+07	1.02E+08	1.00E+08
45.1	TRUE	Empty	sp|P12956|XRCC6_HUMAN X-ray repair cross-complementing protein 6 OS=Homo sapiens OX=9606 GN=XRCC6 PE=1 SV=2	sp|P12956|XRCC6_HUMAN	XRCC6	70 kDa	TRUE	unknown	6.14E+07	5.76E+07	5.79E+07	9.61E+07	1.02E+08	1.00E+08
45.2	TRUE	Empty	sp|P23475|XRCC6_MOUSE X-ray repair cross-complementing protein 6 OS=Mus musculus OX=10090 GN=Xrcc6 PE=1 SV=5	sp|P23475|XRCC6_MOUSE	Xrcc6	69 kDa	TRUE	unknown	0	0	0	0	0	0
46	TRUE	Empty	sp|P11413-3|G6PD_HUMAN Isoform 3 of Glucose-6-phosphate 1-dehydrogenase OS=Homo sapiens OX=9606 GN=G6PD	sp|P11413-3|G6PD_HUMAN (+1)	G6PD	62 kDa		unknown	1.83E+08	1.86E+08	1.88E+08	2.86E+07	2.78E+07	2.70E+07
47	TRUE	Empty	Cluster of sp|P06576|ATPB_HUMAN ATP synthase subunit beta, mitochondrial OS=Homo sapiens OX=9606 GN=ATP5F1B PE=1 SV=3 (sp|P06576|ATPB_HUMAN)	sp|P06576|ATPB_HUMAN [14]	ATP5F1B	57 kDa	TRUE	unknown	2.69E+08	3.36E+08	2.65E+08	1.33E+08	1.17E+08	1.45E+08
47.1	TRUE	Empty	sp|P06576|ATPB_HUMAN ATP synthase subunit beta, mitochondrial OS=Homo sapiens OX=9606 GN=ATP5F1B PE=1 SV=3	sp|P06576|ATPB_HUMAN	ATP5F1B	57 kDa	TRUE	unknown	2.69E+08	3.36E+08	2.65E+08	1.33E+08	1.17E+08	1.45E+08
47.2	TRUE	Empty	sp|Q6FYM3|ATPB_BARQU ATP synthase subunit beta OS=Bartonella quintana (strain Toulouse) OX=283165 GN=atpD PE=3 SV=1	sp|Q6FYM3|ATPB_BARQU	atpD	57 kDa	TRUE	unknown	0	0	0	0	0	0
47.3	TRUE	Empty	sp|Q4JUK0|ATPB_CORJK ATP synthase subunit beta OS=Corynebacterium jeikeium (strain K411) OX=306537 GN=atpD PE=3 SV=1	sp|Q4JUK0|ATPB_CORJK	atpD	52 kDa	TRUE	unknown	-1	0	-1	0	-1	-1
47.4	TRUE	Empty	sp|Q180W5|ATPB_PEPD6 ATP synthase subunit beta OS=Peptoclostridium difficile (strain 630) OX=272563 GN=atpD PE=3 SV=1	sp|Q180W5|ATPB_PEPD6	atpD	50 kDa	TRUE	unknown	0	0	0	0	0	0
47.5	TRUE	Empty	sp|C0M720|ATPB_STRE4 ATP synthase subunit beta OS=Streptococcus equi subsp. equi (strain 4047) OX=553482 GN=atpD PE=3 SV=1	sp|C0M720|ATPB_STRE4 (+3)	atpD	51 kDa	TRUE	unknown	0	0	0	0	0	0
47.6	TRUE	Empty	sp|A6L8P2|ATPB_PARD8 ATP synthase subunit beta OS=Parabacteroides distasonis (strain ATCC 8503 / DSM 20701 / CIP 104284 / JCM 5825 / NCTC 11152) OX=435591 GN=atpD PE=3 SV=1	sp|A6L8P2|ATPB_PARD8	atpD	55 kDa	TRUE	unknown	0	0	0	0	0	0
47.7	TRUE	Empty	sp|Q05825|ATPB_DROME ATP synthase subunit beta, mitochondrial OS=Drosophila melanogaster OX=7227 GN=ATPsynbeta PE=1 SV=3	sp|Q05825|ATPB_DROME	ATPsynbeta	54 kDa	TRUE	unknown	0	0	0	0	0	0
47.8	TRUE	Empty	sp|A7H017|ATPB_CAMC5 ATP synthase subunit beta OS=Campylobacter curvus (strain 525.92) OX=360105 GN=atpD PE=3 SV=1	sp|A7H017|ATPB_CAMC5	atpD	51 kDa	TRUE	unknown	0	0	0	0	0	0
47.9	TRUE	Empty	sp|A7ZC37|ATPB_CAMC1 ATP synthase subunit beta OS=Campylobacter concisus (strain 13826) OX=360104 GN=atpD PE=3 SV=1	sp|A7ZC37|ATPB_CAMC1	atpD	51 kDa	TRUE	unknown	0	0	0	0	0	0
47.1	TRUE	Empty	sp|Q83G91|ATPB_TROWT ATP synthase subunit beta OS=Tropheryma whipplei (strain Twist) OX=203267 GN=atpD PE=3 SV=2	sp|Q83G91|ATPB_TROWT	atpD	52 kDa	TRUE	unknown	-1	0	0	-1	-1	-1
47.11	TRUE	Empty	sp|A7I177|ATPB_CAMHC ATP synthase subunit beta OS=Campylobacter hominis (strain ATCC BAA-381 / LMG 19568 / NCTC 13146 / CH001A) OX=360107 GN=atpD PE=3 SV=1	sp|A7I177|ATPB_CAMHC	atpD	51 kDa	TRUE	unknown	0	0	-1	0	0	0
48	TRUE	Empty	sp|P22897|MRC1_HUMAN Macrophage mannose receptor 1 OS=Homo sapiens OX=9606 GN=MRC1 PE=1 SV=1	sp|P22897|MRC1_HUMAN	MRC1	166 kDa		unknown	9.68E+07	1.03E+08	1.01E+08	1322300	236420	-1
49	TRUE	Empty	Cluster of sp|P06737-2|PYGL_HUMAN Isoform 2 of Glycogen phosphorylase, liver form OS=Homo sapiens OX=9606 GN=PYGL (sp|P06737-2|PYGL_HUMAN)	sp|P06737-2|PYGL_HUMAN [4]	PYGL	93 kDa	TRUE	unknown	2.06E+07	1.82E+07	2.33E+07	9896100	7121600	1.39E+07
49.1	TRUE	Empty	sp|P06737-2|PYGL_HUMAN Isoform 2 of Glycogen phosphorylase, liver form OS=Homo sapiens OX=9606 GN=PYGL	sp|P06737-2|PYGL_HUMAN (+1)	PYGL	93 kDa	TRUE	unknown	2.87E+07	2.50E+07	3.02E+07	1.43E+07	1.16E+07	2.19E+07
49.2	TRUE	Empty	sp|P11216|PYGB_HUMAN Glycogen phosphorylase, brain form OS=Homo sapiens OX=9606 GN=PYGB PE=1 SV=5	sp|P11216|PYGB_HUMAN	PYGB	97 kDa	TRUE	unknown	1.24E+07	1.14E+07	1.64E+07	5526400	2688800	5913100
49.3	TRUE	Empty	sp|P11217|PYGM_HUMAN Glycogen phosphorylase, muscle form OS=Homo sapiens OX=9606 GN=PYGM PE=1 SV=6	sp|P11217|PYGM_HUMAN	PYGM	97 kDa	TRUE	unknown	0	0	0	0	0	0
50	TRUE	Empty	sp|P61158|ARP3_HUMAN Actin-related protein 3 OS=Homo sapiens OX=9606 GN=ACTR3 PE=1 SV=3	sp|P61158|ARP3_HUMAN	ACTR3	47 kDa		unknown	3.19E+08	3.12E+08	3.40E+08	2.24E+08	1.89E+08	1.98E+08
51	TRUE	Empty	sp|P07237|PDIA1_HUMAN Protein disulfide-isomerase OS=Homo sapiens OX=9606 GN=P4HB PE=1 SV=3	sp|P07237|PDIA1_HUMAN	P4HB	57 kDa		unknown	2.93E+08	3.13E+08	2.99E+08	1.58E+08	1.47E+08	1.41E+08
52	TRUE	Empty	sp|Q9BSJ8-2|ESYT1_HUMAN Isoform 2 of Extended synaptotagmin-1 OS=Homo sapiens OX=9606 GN=ESYT1	sp|Q9BSJ8-2|ESYT1_HUMAN (+1)	ESYT1	124 kDa		unknown	6.37E+07	5.54E+07	6.37E+07	1.38E+07	1.24E+07	1.57E+07
53	TRUE	Empty	sp|P51659|DHB4_HUMAN Peroxisomal multifunctional enzyme type 2 OS=Homo sapiens OX=9606 GN=HSD17B4 PE=1 SV=3	sp|P51659|DHB4_HUMAN	HSD17B4	80 kDa		unknown	8.71E+07	7.06E+07	9.53E+07	1.93E+07	3.35E+07	2.76E+07
54	TRUE	Empty	Cluster of sp|Q01518|CAP1_HUMAN Adenylyl cyclase-associated protein 1 OS=Homo sapiens OX=9606 GN=CAP1 PE=1 SV=5 (sp|Q01518|CAP1_HUMAN)	sp|Q01518|CAP1_HUMAN [2]	CAP1	52 kDa	TRUE	unknown	1.77E+08	1.28E+08	1.34E+08	1.06E+08	1.03E+08	1.13E+08
54.1	TRUE	Empty	sp|Q01518|CAP1_HUMAN Adenylyl cyclase-associated protein 1 OS=Homo sapiens OX=9606 GN=CAP1 PE=1 SV=5	sp|Q01518|CAP1_HUMAN	CAP1	52 kDa	TRUE	unknown	1.93E+08	1.39E+08	1.49E+08	1.17E+08	1.07E+08	1.22E+08
54.2	TRUE	Empty	sp|Q01518-2|CAP1_HUMAN Isoform 2 of Adenylyl cyclase-associated protein 1 OS=Homo sapiens OX=9606 GN=CAP1	sp|Q01518-2|CAP1_HUMAN	CAP1	52 kDa	TRUE	unknown	1.60E+08	1.16E+08	1.19E+08	9.48E+07	9.92E+07	1.03E+08
55	TRUE	Empty	sp|P04843|RPN1_HUMAN Dolichyl-diphosphooligosaccharide--protein glycosyltransferase subunit 1 OS=Homo sapiens OX=9606 GN=RPN1 PE=1 SV=1	sp|P04843|RPN1_HUMAN	RPN1	69 kDa		unknown	2.09E+08	2.18E+08	2.15E+08	6.89E+07	6.86E+07	6.27E+07
56	TRUE	Empty	Cluster of sp|P60842|IF4A1_HUMAN Eukaryotic initiation factor 4A-I OS=Homo sapiens OX=9606 GN=EIF4A1 PE=1 SV=1 (sp|P60842|IF4A1_HUMAN)	sp|P60842|IF4A1_HUMAN [3]	EIF4A1	46 kDa	TRUE	unknown	2.15E+08	2.31E+08	2.31E+08	1.93E+08	1.68E+08	2.02E+08
56.1	TRUE	Empty	sp|P60842|IF4A1_HUMAN Eukaryotic initiation factor 4A-I OS=Homo sapiens OX=9606 GN=EIF4A1 PE=1 SV=1	sp|P60842|IF4A1_HUMAN	EIF4A1	46 kDa	TRUE	unknown	2.45E+08	2.81E+08	2.86E+08	1.93E+08	1.68E+08	2.02E+08
56.2	TRUE	Empty	sp|Q14240-2|IF4A2_HUMAN Isoform 2 of Eukaryotic initiation factor 4A-II OS=Homo sapiens OX=9606 GN=EIF4A2	sp|Q14240-2|IF4A2_HUMAN (+1)	EIF4A2	46 kDa	TRUE	unknown	1.86E+08	1.80E+08	1.77E+08	1.06E+08	1.04E+08	1.10E+08
57	TRUE	Empty	Cluster of sp|Q7KZF4|SND1_HUMAN Staphylococcal nuclease domain-containing protein 1 OS=Homo sapiens OX=9606 GN=SND1 PE=1 SV=1 (sp|Q7KZF4|SND1_HUMAN)	sp|Q7KZF4|SND1_HUMAN [2]	SND1	102 kDa	TRUE	unknown	7.53E+07	7.04E+07	7.64E+07	2.64E+07	2.46E+07	1.88E+07
57.1	TRUE	Empty	sp|Q7KZF4|SND1_HUMAN Staphylococcal nuclease domain-containing protein 1 OS=Homo sapiens OX=9606 GN=SND1 PE=1 SV=1	sp|Q7KZF4|SND1_HUMAN	SND1	102 kDa	TRUE	unknown	7.53E+07	7.04E+07	7.64E+07	2.64E+07	2.46E+07	1.88E+07
57.2	TRUE	Empty	sp|Q66X93|SND1_RAT Staphylococcal nuclease domain-containing protein 1 OS=Rattus norvegicus OX=10116 GN=Snd1 PE=1 SV=1	sp|Q66X93|SND1_RAT	Snd1	102 kDa	TRUE	unknown	0	0	0	0	0	0
58	TRUE	Empty	sp|P08758|ANXA5_HUMAN Annexin A5 OS=Homo sapiens OX=9606 GN=ANXA5 PE=1 SV=2	sp|P08758|ANXA5_HUMAN	ANXA5	36 kDa		unknown	2.70E+08	2.32E+08	2.41E+08	1.13E+08	8.54E+07	1.05E+08
59	TRUE	Empty	Cluster of sp|P05164-3|PERM_HUMAN Isoform H7 of Myeloperoxidase OS=Homo sapiens OX=9606 GN=MPO (sp|P05164-3|PERM_HUMAN)	sp|P05164-3|PERM_HUMAN [2]	MPO	87 kDa	TRUE	unknown	1.32E+08	1.06E+08	1.38E+08	6.14E+08	5.28E+08	5.95E+08
59.1	TRUE	Empty	sp|P05164-3|PERM_HUMAN Isoform H7 of Myeloperoxidase OS=Homo sapiens OX=9606 GN=MPO	sp|P05164-3|PERM_HUMAN	MPO	87 kDa	TRUE	unknown	1.32E+08	1.06E+08	1.38E+08	6.14E+08	5.28E+08	5.95E+08
59.2	TRUE	Empty	sp|P11678|PERE_HUMAN Eosinophil peroxidase OS=Homo sapiens OX=9606 GN=EPX PE=1 SV=2	sp|P11678|PERE_HUMAN	EPX	81 kDa	TRUE	unknown	0	0	0	0	0	0
60	TRUE	Empty	sp|P38606|VATA_HUMAN V-type proton ATPase catalytic subunit A OS=Homo sapiens OX=9606 GN=ATP6V1A PE=1 SV=2	sp|P38606|VATA_HUMAN	ATP6V1A	68 kDa		unknown	9.67E+07	1.31E+08	1.24E+08	2.84E+07	3.38E+07	3.38E+07
61	TRUE	Empty	Cluster of sp|P06396-2|GELS_HUMAN Isoform 2 of Gelsolin OS=Homo sapiens OX=9606 GN=GSN (sp|P06396-2|GELS_HUMAN)	sp|P06396-2|GELS_HUMAN [2]	GSN	81 kDa	TRUE	unknown	1.98E+08	1.59E+08	1.46E+08	5.40E+07	5.10E+07	6.63E+07
61.1	TRUE	Empty	sp|P06396-2|GELS_HUMAN Isoform 2 of Gelsolin OS=Homo sapiens OX=9606 GN=GSN	sp|P06396-2|GELS_HUMAN	GSN	81 kDa	TRUE	unknown	1.98E+08	1.59E+08	1.46E+08	5.40E+07	5.10E+07	6.63E+07
61.2	TRUE	Empty	sp|P20305-2|GELS_PIG Isoform 2 of Gelsolin OS=Sus scrofa OX=9823 GN=GSN	sp|P20305-2|GELS_PIG	GSN	81 kDa	TRUE	unknown	0	0	0	0	0	0
62	TRUE	Empty	Cluster of sp|Q92598-2|HS105_HUMAN Isoform Beta of Heat shock protein 105 kDa OS=Homo sapiens OX=9606 GN=HSPH1 (sp|Q92598-2|HS105_HUMAN)	sp|Q92598-2|HS105_HUMAN [4]	HSPH1	92 kDa	TRUE	unknown	2.79E+07	2.74E+07	2.58E+07	2962100	2252200	6166100
62.1	TRUE	Empty	sp|Q92598-2|HS105_HUMAN Isoform Beta of Heat shock protein 105 kDa OS=Homo sapiens OX=9606 GN=HSPH1	sp|Q92598-2|HS105_HUMAN (+1)	HSPH1	92 kDa	TRUE	unknown	3.81E+07	4.17E+07	3.52E+07	1228700	548000	1356100
62.2	TRUE	Empty	sp|P34932|HSP74_HUMAN Heat shock 70 kDa protein 4 OS=Homo sapiens OX=9606 GN=HSPA4 PE=1 SV=4	sp|P34932|HSP74_HUMAN	HSPA4	94 kDa	TRUE	unknown	1.77E+07	1.31E+07	1.65E+07	4695500	3956500	6166100
62.3	TRUE	Empty	sp|O95757|HS74L_HUMAN Heat shock 70 kDa protein 4L OS=Homo sapiens OX=9606 GN=HSPA4L PE=1 SV=3	sp|O95757|HS74L_HUMAN	HSPA4L	95 kDa	TRUE	unknown	0	0	0	-1	0	0
63	TRUE	Empty	Cluster of sp|P22314-2|UBA1_HUMAN Isoform 2 of Ubiquitin-like modifier-activating enzyme 1 OS=Homo sapiens OX=9606 GN=UBA1 (sp|P22314-2|UBA1_HUMAN)	sp|P22314-2|UBA1_HUMAN [3]	UBA1	114 kDa	TRUE	unknown	3.11E+07	4.66E+07	4.76E+07	4.67E+07	4.04E+07	5.20E+07
63.1	TRUE	Empty	sp|P22314-2|UBA1_HUMAN Isoform 2 of Ubiquitin-like modifier-activating enzyme 1 OS=Homo sapiens OX=9606 GN=UBA1	sp|P22314-2|UBA1_HUMAN (+1)	UBA1	114 kDa	TRUE	unknown	4.30E+07	4.66E+07	4.76E+07	4.67E+07	4.04E+07	5.20E+07
63.2	TRUE	Empty	sp|Q02053|UBA1_MOUSE Ubiquitin-like modifier-activating enzyme 1 OS=Mus musculus OX=10090 GN=Uba1 PE=1 SV=1	sp|Q02053|UBA1_MOUSE	Uba1	118 kDa	TRUE	unknown	1.92E+07	1.97E+07	1.82E+07	1.93E+07	1.68E+07	2.32E+07
64	TRUE	Empty	sp|P18206-2|VINC_HUMAN Isoform 1 of Vinculin OS=Homo sapiens OX=9606 GN=VCL	sp|P18206-2|VINC_HUMAN (+1)	VCL	117 kDa		unknown	2.48E+07	2.67E+07	2.72E+07	1.44E+07	1.46E+07	2.10E+07
65	TRUE	Empty	sp|P21281|VATB2_HUMAN V-type proton ATPase subunit B, brain isoform OS=Homo sapiens OX=9606 GN=ATP6V1B2 PE=1 SV=3	sp|P21281|VATB2_HUMAN	ATP6V1B2	57 kDa		unknown	1.53E+08	1.45E+08	1.46E+08	2.67E+07	2.58E+07	2.77E+07
66	TRUE	Empty	Cluster of sp|P05107|ITB2_HUMAN Integrin beta-2 OS=Homo sapiens OX=9606 GN=ITGB2 PE=1 SV=2 (sp|P05107|ITB2_HUMAN)	sp|P05107|ITB2_HUMAN [3]	ITGB2	85 kDa	TRUE	unknown	1.86E+08	1.80E+08	1.75E+08	4.66E+07	5.29E+07	7.05E+07
66.1	TRUE	Empty	sp|P05107|ITB2_HUMAN Integrin beta-2 OS=Homo sapiens OX=9606 GN=ITGB2 PE=1 SV=2	sp|P05107|ITB2_HUMAN	ITGB2	85 kDa	TRUE	unknown	1.86E+08	1.80E+08	1.75E+08	4.66E+07	5.29E+07	7.05E+07
66.2	TRUE	Empty	sp|P26010-2|ITB7_HUMAN Isoform Short of Integrin beta-7 OS=Homo sapiens OX=9606 GN=ITGB7	sp|P26010-2|ITB7_HUMAN (+1)	ITGB7	72 kDa	TRUE	unknown	0	0	0	-1	0	0
67	TRUE	Empty	sp|Q9NYU2-2|UGGG1_HUMAN Isoform 2 of UDP-glucose:glycoprotein glucosyltransferase 1 OS=Homo sapiens OX=9606 GN=UGGT1	sp|Q9NYU2-2|UGGG1_HUMAN (+1)	UGGT1	175 kDa		unknown	2.44E+07	2.72E+07	2.60E+07	8775200	9807100	1.01E+07
68	TRUE	Empty	sp|Q14697-2|GANAB_HUMAN Isoform 2 of Neutral alpha-glucosidase AB OS=Homo sapiens OX=9606 GN=GANAB	sp|Q14697-2|GANAB_HUMAN (+1)	GANAB	109 kDa		unknown	8.70E+07	8.42E+07	7.35E+07	4.94E+07	4.91E+07	5.29E+07
69	TRUE	Empty	sp|P04114|APOB_HUMAN Apolipoprotein B-100 OS=Homo sapiens OX=9606 GN=APOB PE=1 SV=2	sp|P04114|APOB_HUMAN	APOB	516 kDa		unknown	3791500	3531300	3235600	1.47E+07	1.60E+07	1.75E+07
70	TRUE	Empty	sp|P07737|PROF1_HUMAN Profilin-1 OS=Homo sapiens OX=9606 GN=PFN1 PE=1 SV=2	sp|P07737|PROF1_HUMAN	PFN1	15 kDa		unknown	1.34E+09	1.40E+09	1.43E+09	1.08E+09	9.48E+08	1.14E+09
71	TRUE	Empty	Cluster of sp|P10809|CH60_HUMAN 60 kDa heat shock protein, mitochondrial OS=Homo sapiens OX=9606 GN=HSPD1 PE=1 SV=2 (sp|P10809|CH60_HUMAN)	sp|P10809|CH60_HUMAN [2]	HSPD1	61 kDa	TRUE	unknown	1.39E+08	1.78E+08	1.50E+08	6.48E+07	6.80E+07	7.43E+07
71.1	TRUE	Empty	sp|P10809|CH60_HUMAN 60 kDa heat shock protein, mitochondrial OS=Homo sapiens OX=9606 GN=HSPD1 PE=1 SV=2	sp|P10809|CH60_HUMAN	HSPD1	61 kDa	TRUE	unknown	1.39E+08	1.78E+08	1.50E+08	6.48E+07	6.80E+07	7.43E+07
71.2	TRUE	Empty	sp|O02649|CH60A_DROME Heat shock protein 60A OS=Drosophila melanogaster OX=7227 GN=Hsp60A PE=1 SV=3	sp|O02649|CH60A_DROME	Hsp60A	61 kDa	TRUE	unknown	0	0	0	0	0	0
72	TRUE	Empty	sp|Q96KP4|CNDP2_HUMAN Cytosolic non-specific dipeptidase OS=Homo sapiens OX=9606 GN=CNDP2 PE=1 SV=2	sp|Q96KP4|CNDP2_HUMAN	CNDP2	53 kDa		unknown	1.07E+08	1.29E+08	1.29E+08	2.82E+07	2.98E+07	2.88E+07
73	TRUE	Empty	sp|P00488|F13A_HUMAN Coagulation factor XIII A chain OS=Homo sapiens OX=9606 GN=F13A1 PE=1 SV=4	sp|P00488|F13A_HUMAN	F13A1	83 kDa		unknown	1.38E+08	1.46E+08	1.58E+08	9471000	8324700	1.16E+07
74	TRUE	Empty	sp|P09960|LKHA4_HUMAN Leukotriene A-4 hydrolase OS=Homo sapiens OX=9606 GN=LTA4H PE=1 SV=2	sp|P09960|LKHA4_HUMAN	LTA4H	69 kDa		unknown	8.14E+07	5.81E+07	7.33E+07	7.48E+07	6.71E+07	7.51E+07
75	TRUE	Empty	sp|P30101|PDIA3_HUMAN Protein disulfide-isomerase A3 OS=Homo sapiens OX=9606 GN=PDIA3 PE=1 SV=4	sp|P30101|PDIA3_HUMAN	PDIA3	57 kDa		unknown	2.26E+08	2.59E+08	2.52E+08	1.14E+08	1.21E+08	1.04E+08
76	TRUE	Empty	Cluster of sp|P06744|G6PI_HUMAN Glucose-6-phosphate isomerase OS=Homo sapiens OX=9606 GN=GPI PE=1 SV=4 (sp|P06744|G6PI_HUMAN)	sp|P06744|G6PI_HUMAN [2]	GPI	63 kDa	TRUE	unknown	7.05E+07	7.13E+07	6.79E+07	1.24E+08	6.18E+07	1.33E+08
76.1	TRUE	Empty	sp|P06744|G6PI_HUMAN Glucose-6-phosphate isomerase OS=Homo sapiens OX=9606 GN=GPI PE=1 SV=4	sp|P06744|G6PI_HUMAN	GPI	63 kDa	TRUE	unknown	7.05E+07	7.13E+07	6.79E+07	1.24E+08	1.09E+08	1.33E+08
76.2	TRUE	Empty	sp|P06745|G6PI_MOUSE Glucose-6-phosphate isomerase OS=Mus musculus OX=10090 GN=Gpi PE=1 SV=4	sp|P06745|G6PI_MOUSE	Gpi	63 kDa	TRUE	unknown	8026500	7105100	1.41E+07	1.60E+07	1.45E+07	1.08E+07
77	TRUE	Empty	Cluster of sp|Q15365|PCBP1_HUMAN Poly(rC)-binding protein 1 OS=Homo sapiens OX=9606 GN=PCBP1 PE=1 SV=2 (sp|Q15365|PCBP1_HUMAN)	sp|Q15365|PCBP1_HUMAN [10]	PCBP1	37 kDa	TRUE	unknown	6.31E+07	7.41E+07	8.26E+07	1.01E+08	8.81E+07	1.13E+08
77.1	TRUE	Empty	sp|Q15365|PCBP1_HUMAN Poly(rC)-binding protein 1 OS=Homo sapiens OX=9606 GN=PCBP1 PE=1 SV=2	sp|Q15365|PCBP1_HUMAN	PCBP1	37 kDa	TRUE	unknown	8.44E+07	1.08E+08	1.22E+08	1.54E+08	1.39E+08	1.63E+08
77.2	TRUE	Empty	sp|Q15366-2|PCBP2_HUMAN Isoform 2 of Poly(rC)-binding protein 2 OS=Homo sapiens OX=9606 GN=PCBP2	sp|Q15366-2|PCBP2_HUMAN (+3)	PCBP2	39 kDa	TRUE	unknown	4.19E+07	4.05E+07	4.28E+07	4.89E+07	3.69E+07	6.35E+07
77.3	TRUE	Empty	sp|P57721-2|PCBP3_HUMAN Isoform 2 of Poly(rC)-binding protein 3 OS=Homo sapiens OX=9606 GN=PCBP3	sp|P57721-2|PCBP3_HUMAN (+4)	PCBP3	37 kDa	TRUE	unknown	0	0	0	0	0	0
78	TRUE	Empty	Cluster of sp|P30740|ILEU_HUMAN Leukocyte elastase inhibitor OS=Homo sapiens OX=9606 GN=SERPINB1 PE=1 SV=1 (sp|P30740|ILEU_HUMAN)	sp|P30740|ILEU_HUMAN [4]	SERPINB1	43 kDa	TRUE	unknown	6.32E+07	8.36E+07	4.99E+07	1.24E+08	8.99E+07	1.06E+08
78.1	TRUE	Empty	sp|P30740|ILEU_HUMAN Leukocyte elastase inhibitor OS=Homo sapiens OX=9606 GN=SERPINB1 PE=1 SV=1	sp|P30740|ILEU_HUMAN	SERPINB1	43 kDa	TRUE	unknown	1.50E+08	1.47E+08	1.23E+08	2.18E+08	2.12E+08	2.60E+08
78.2	TRUE	Empty	sp|P50452|SPB8_HUMAN Serpin B8 OS=Homo sapiens OX=9606 GN=SERPINB8 PE=1 SV=2	sp|P50452|SPB8_HUMAN	SERPINB8	43 kDa	TRUE	unknown	2.34E+07	2.00E+07	1.46E+07	2.94E+07	3.81E+07	3.35E+07
78.3	TRUE	Empty	sp|P50453|SPB9_HUMAN Serpin B9 OS=Homo sapiens OX=9606 GN=SERPINB9 PE=1 SV=1	sp|P50453|SPB9_HUMAN	SERPINB9	42 kDa	TRUE	unknown	1.59E+07	1.54E+07	1.22E+07	1.63E+07	2.01E+07	2.41E+07
78.4	TRUE	Empty	sp|O75830|SPI2_HUMAN Serpin I2 OS=Homo sapiens OX=9606 GN=SERPINI2 PE=1 SV=1	sp|O75830|SPI2_HUMAN	SERPINI2	46 kDa	TRUE	unknown	0	0	0	0	0	0
79	TRUE	Empty	sp|P13010|XRCC5_HUMAN X-ray repair cross-complementing protein 5 OS=Homo sapiens OX=9606 GN=XRCC5 PE=1 SV=3	sp|P13010|XRCC5_HUMAN	XRCC5	83 kDa		unknown	4.33E+07	2.56E+07	4.06E+07	4.70E+07	6.44E+07	6.67E+07
80	TRUE	Empty	Cluster of sp|P78527|PRKDC_HUMAN DNA-dependent protein kinase catalytic subunit OS=Homo sapiens OX=9606 GN=PRKDC PE=1 SV=3 (sp|P78527|PRKDC_HUMAN)	sp|P78527|PRKDC_HUMAN [3]	PRKDC	469 kDa	TRUE	unknown	757570	1673500	1841500	3170200	4031800	5013800
80.1	TRUE	Empty	sp|P78527|PRKDC_HUMAN DNA-dependent protein kinase catalytic subunit OS=Homo sapiens OX=9606 GN=PRKDC PE=1 SV=3	sp|P78527|PRKDC_HUMAN	PRKDC	469 kDa	TRUE	unknown	757570	1673500	1841500	3170200	4031800	5013800
80.2	TRUE	Empty	sp|P97313|PRKDC_MOUSE DNA-dependent protein kinase catalytic subunit OS=Mus musculus OX=10090 GN=Prkdc PE=1 SV=3	sp|P97313|PRKDC_MOUSE	Prkdc	471 kDa	TRUE	unknown	0	0	0	0	1178600	0
80.3	TRUE	Empty	sp|Q8WN22|PRKDC_CANLF DNA-dependent protein kinase catalytic subunit OS=Canis lupus familiaris OX=9615 GN=PRKDC PE=2 SV=1	sp|Q8WN22|PRKDC_CANLF	PRKDC	473 kDa	TRUE	unknown	0	0	0	0	0	0
81	TRUE	Empty	sp|P00338|LDHA_HUMAN L-lactate dehydrogenase A chain OS=Homo sapiens OX=9606 GN=LDHA PE=1 SV=2	sp|P00338|LDHA_HUMAN	LDHA	37 kDa	TRUE	unknown	2.39E+08	2.80E+08	3.00E+08	1.81E+08	1.89E+08	2.41E+08
82	TRUE	Empty	sp|P13489|RINI_HUMAN Ribonuclease inhibitor OS=Homo sapiens OX=9606 GN=RNH1 PE=1 SV=2	sp|P13489|RINI_HUMAN	RNH1	50 kDa		unknown	1.72E+08	1.98E+08	1.96E+08	1.18E+08	1.18E+08	1.45E+08
83	TRUE	Empty	Cluster of sp|Q08211|DHX9_HUMAN ATP-dependent RNA helicase A OS=Homo sapiens OX=9606 GN=DHX9 PE=1 SV=4 (sp|Q08211|DHX9_HUMAN)	sp|Q08211|DHX9_HUMAN [3]	DHX9	141 kDa	TRUE	unknown	1.11E+07	1.34E+07	1.65E+07	3.31E+07	2.46E+07	3.29E+07
83.1	TRUE	Empty	sp|Q08211|DHX9_HUMAN ATP-dependent RNA helicase A OS=Homo sapiens OX=9606 GN=DHX9 PE=1 SV=4	sp|Q08211|DHX9_HUMAN	DHX9	141 kDa	TRUE	unknown	1.11E+07	1.34E+07	1.65E+07	3.31E+07	2.46E+07	3.29E+07
83.2	TRUE	Empty	sp|O70133-2|DHX9_MOUSE Isoform 2 of ATP-dependent RNA helicase A OS=Mus musculus OX=10090 GN=Dhx9	sp|O70133-2|DHX9_MOUSE (+1)	Dhx9	150 kDa	TRUE	unknown	0	0	0	0	0	0
84	TRUE	Empty	Cluster of sp|P61978-2|HNRPK_HUMAN Isoform 2 of Heterogeneous nuclear ribonucleoprotein K OS=Homo sapiens OX=9606 GN=HNRNPK (sp|P61978-2|HNRPK_HUMAN)	sp|P61978-2|HNRPK_HUMAN [4]	HNRNPK	51 kDa	TRUE	unknown	7.41E+07	7.53E+07	6.93E+07	1.65E+08	1.55E+08	2.09E+08
84.1	TRUE	Empty	sp|P61978-2|HNRPK_HUMAN Isoform 2 of Heterogeneous nuclear ribonucleoprotein K OS=Homo sapiens OX=9606 GN=HNRNPK	sp|P61978-2|HNRPK_HUMAN (+1)	HNRNPK	51 kDa	TRUE	unknown	7.41E+07	7.53E+07	6.93E+07	1.67E+08	1.57E+08	2.11E+08
84.2	TRUE	Empty	sp|P61978-3|HNRPK_HUMAN Isoform 3 of Heterogeneous nuclear ribonucleoprotein K OS=Homo sapiens OX=9606 GN=HNRNPK	sp|P61978-3|HNRPK_HUMAN (+1)	HNRNPK	49 kDa	TRUE	unknown	7.15E+07	7.26E+07	6.68E+07	1.63E+08	1.53E+08	2.06E+08
85	TRUE	Empty	sp|Q16555|DPYL2_HUMAN Dihydropyrimidinase-related protein 2 OS=Homo sapiens OX=9606 GN=DPYSL2 PE=1 SV=1	sp|Q16555|DPYL2_HUMAN	DPYSL2	62 kDa		unknown	7.43E+07	7.21E+07	5.64E+07	5.14E+07	6.02E+07	5.89E+07
86	TRUE	Empty	sp|P04844|RPN2_HUMAN Dolichyl-diphosphooligosaccharide--protein glycosyltransferase subunit 2 OS=Homo sapiens OX=9606 GN=RPN2 PE=1 SV=3	sp|P04844|RPN2_HUMAN	RPN2	69 kDa		unknown	1.63E+08	1.67E+08	1.84E+08	6.37E+07	5.37E+07	7.55E+07
87	TRUE	Empty	Cluster of sp|P16403|H12_HUMAN Histone H1.2 OS=Homo sapiens OX=9606 GN=HIST1H1C PE=1 SV=2 (sp|P16403|H12_HUMAN)	sp|P16403|H12_HUMAN [6]	HIST1H1C	21 kDa	TRUE	unknown	1.57E+09	9.02E+08	1.89E+09	1.43E+09	1.22E+09	1.40E+09
87.1	TRUE	Empty	sp|P16403|H12_HUMAN Histone H1.2 OS=Homo sapiens OX=9606 GN=HIST1H1C PE=1 SV=2	sp|P16403|H12_HUMAN	HIST1H1C	21 kDa	TRUE	unknown	1.55E+09	1.17E+09	1.83E+09	2.21E+09	1.84E+09	2.09E+09
87.2	TRUE	Empty	sp|P16402|H13_HUMAN Histone H1.3 OS=Homo sapiens OX=9606 GN=HIST1H1D PE=1 SV=2	sp|P16402|H13_HUMAN	HIST1H1D	22 kDa	TRUE	unknown	1.64E+09	1.25E+09	1.94E+09	1.62E+09	1.37E+09	1.68E+09
87.3	TRUE	Empty	sp|P10412|H14_HUMAN Histone H1.4 OS=Homo sapiens OX=9606 GN=HIST1H1E PE=1 SV=2	sp|P10412|H14_HUMAN	HIST1H1E	22 kDa	TRUE	unknown	1.53E+09	1.15E+09	1.78E+09	1.70E+09	1.45E+09	1.62E+09
87.4	TRUE	Empty	sp|Q02539|H11_HUMAN Histone H1.1 OS=Homo sapiens OX=9606 GN=HIST1H1A PE=1 SV=3	sp|Q02539|H11_HUMAN	HIST1H1A	22 kDa	TRUE	unknown	3.43E+07	4.24E+07	4.74E+07	1.83E+08	2.08E+08	2.25E+08
87.5	TRUE	Empty	sp|P43277|H13_MOUSE Histone H1.3 OS=Mus musculus OX=10090 GN=Hist1h1d PE=1 SV=2	sp|P43277|H13_MOUSE	Hist1h1d	22 kDa	TRUE	unknown	0	0	0	0	0	0
87.6	TRUE	Empty	sp|P40286|H1T_MACMU Histone H1t OS=Macaca mulatta OX=9544 GN=HIST1H1T PE=3 SV=2	sp|P40286|H1T_MACMU	HIST1H1T	22 kDa	TRUE	unknown	0	0	0	0	0	0
88	TRUE	Empty	Cluster of sp|P06753-2|TPM3_HUMAN Isoform 2 of Tropomyosin alpha-3 chain OS=Homo sapiens OX=9606 GN=TPM3 (sp|P06753-2|TPM3_HUMAN)	sp|P06753-2|TPM3_HUMAN [7]	TPM3	29 kDa	TRUE	unknown	5.12E+07	6.61E+07	6.23E+07	1.72E+08	1.68E+08	1.22E+08
88.1	TRUE	Empty	sp|P06753-2|TPM3_HUMAN Isoform 2 of Tropomyosin alpha-3 chain OS=Homo sapiens OX=9606 GN=TPM3	sp|P06753-2|TPM3_HUMAN	TPM3	29 kDa	TRUE	unknown	8.93E+07	1.22E+08	1.11E+08	2.20E+08	2.16E+08	1.87E+08
88.2	TRUE	Empty	sp|P67936|TPM4_HUMAN Tropomyosin alpha-4 chain OS=Homo sapiens OX=9606 GN=TPM4 PE=1 SV=3	sp|P67936|TPM4_HUMAN	TPM4	29 kDa	TRUE	unknown	1.31E+07	1.02E+07	1.30E+07	1.24E+08	1.19E+08	1.15E+08
88.3	TRUE	Empty	sp|P09493-10|TPM1_HUMAN Isoform 10 of Tropomyosin alpha-1 chain OS=Homo sapiens OX=9606 GN=TPM1	sp|P09493-10|TPM1_HUMAN (+4)	TPM1	33 kDa	TRUE	unknown	0	0	0	7.35E+07	6.01E+07	6.32E+07
89	TRUE	Empty	Cluster of sp|P08631-2|HCK_HUMAN Isoform 2 of Tyrosine-protein kinase HCK OS=Homo sapiens OX=9606 GN=HCK (sp|P08631-2|HCK_HUMAN)	sp|P08631-2|HCK_HUMAN [29]	HCK	57 kDa	TRUE	unknown	1.43E+07	2.07E+07	2.63E+07	1.42E+07	1.13E+07	1.38E+07
89.1	TRUE	Empty	sp|P08631-2|HCK_HUMAN Isoform 2 of Tyrosine-protein kinase HCK OS=Homo sapiens OX=9606 GN=HCK	sp|P08631-2|HCK_HUMAN (+1)	HCK	57 kDa	TRUE	unknown	1.93E+07	1.95E+07	3.11E+07	2.00E+07	1.62E+07	2.12E+07
89.2	TRUE	Empty	sp|P09769|FGR_HUMAN Tyrosine-protein kinase Fgr OS=Homo sapiens OX=9606 GN=FGR PE=1 SV=2	sp|P09769|FGR_HUMAN	FGR	59 kDa	TRUE	unknown	2.43E+07	3.27E+07	3.66E+07	1.00E+07	5544900	6925200
89.3	TRUE	Empty	sp|P07948-2|LYN_HUMAN Isoform 2 of Tyrosine-protein kinase Lyn OS=Homo sapiens OX=9606 GN=LYN	sp|P07948-2|LYN_HUMAN	LYN	56 kDa	TRUE	unknown	8129500	9857100	2.02E+07	1.26E+07	1.21E+07	1.33E+07
89.4	TRUE	Empty	sp|Q07014|LYN_RAT Tyrosine-protein kinase Lyn OS=Rattus norvegicus OX=10116 GN=Lyn PE=1 SV=3	sp|Q07014|LYN_RAT	Lyn	59 kDa	TRUE	unknown	5383900	7607900	1.73E+07	9864900	8052500	9047000
89.5	TRUE	Empty	sp|P12931-2|SRC_HUMAN Isoform 2 of Proto-oncogene tyrosine-protein kinase Src OS=Homo sapiens OX=9606 GN=SRC	sp|P12931-2|SRC_HUMAN (+1)	SRC	61 kDa	TRUE	unknown	0	7058800	5976800	0	4367300	6564900
89.6	TRUE	Empty	sp|P06241-2|FYN_HUMAN Isoform 2 of Tyrosine-protein kinase Fyn OS=Homo sapiens OX=9606 GN=FYN	sp|P06241-2|FYN_HUMAN (+2)	FYN	60 kDa	TRUE	unknown	0	0	0	7063300	0	0
89.7	TRUE	Empty	sp|Q1JPZ3|SRC_DANRE Proto-oncogene tyrosine-protein kinase Src OS=Danio rerio OX=7955 GN=src PE=1 SV=2	sp|Q1JPZ3|SRC_DANRE	src	60 kDa	TRUE	unknown	0	0	0	-1	0	0
89.8	TRUE	Empty	sp|P21802-16|FGFR2_HUMAN Isoform 16 of Fibroblast growth factor receptor 2 OS=Homo sapiens OX=9606 GN=FGFR2	sp|P21802-16|FGFR2_HUMAN (+7)	FGFR2	92 kDa	TRUE	unknown	0	0	0	0	-1	-1
89.9	TRUE	Empty	sp|P11362-20|FGFR1_HUMAN Isoform 20 of Fibroblast growth factor receptor 1 OS=Homo sapiens OX=9606 GN=FGFR1	sp|P11362-20|FGFR1_HUMAN (+2)	FGFR1	91 kDa	TRUE	unknown	-1	-1	0	0	0	0
89.1	TRUE	Empty	sp|P22607-2|FGFR3_HUMAN Isoform 2 of Fibroblast growth factor receptor 3 OS=Homo sapiens OX=9606 GN=FGFR3	sp|P22607-2|FGFR3_HUMAN (+3)	FGFR3	88 kDa	TRUE	unknown	-1	0	0	0	-1	-1
89.11	TRUE	Empty	sp|P06239-3|LCK_HUMAN Isoform 3 of Tyrosine-protein kinase Lck OS=Homo sapiens OX=9606 GN=LCK	sp|P06239-3|LCK_HUMAN (+1)	LCK	61 kDa	TRUE	unknown	-1	0	0	0	-1	-1
89.12	TRUE	Empty	sp|Q9UPZ9|ICK_HUMAN Serine/threonine-protein kinase ICK OS=Homo sapiens OX=9606 GN=ICK PE=1 SV=1	sp|Q9UPZ9|ICK_HUMAN	ICK	71 kDa	TRUE	unknown	-1	0	0	0	-1	-1
90	TRUE	Empty	sp|P40121|CAPG_HUMAN Macrophage-capping protein OS=Homo sapiens OX=9606 GN=CAPG PE=1 SV=2	sp|P40121|CAPG_HUMAN	CAPG	38 kDa		unknown	3.09E+08	3.05E+08	2.78E+08	1.53E+08	1.53E+08	1.52E+08
91	TRUE	Empty	Cluster of sp|P04899|GNAI2_HUMAN Guanine nucleotide-binding protein G(i) subunit alpha-2 OS=Homo sapiens OX=9606 GN=GNAI2 PE=1 SV=3 (sp|P04899|GNAI2_HUMAN)	sp|P04899|GNAI2_HUMAN [5]	GNAI2	40 kDa	TRUE	unknown	1.58E+08	1.53E+08	1.56E+08	6.46E+07	1.02E+08	9.03E+07
91.1	TRUE	Empty	sp|P04899|GNAI2_HUMAN Guanine nucleotide-binding protein G(i) subunit alpha-2 OS=Homo sapiens OX=9606 GN=GNAI2 PE=1 SV=3	sp|P04899|GNAI2_HUMAN	GNAI2	40 kDa	TRUE	unknown	2.08E+08	1.96E+08	2.02E+08	1.15E+08	1.42E+08	1.41E+08
91.2	TRUE	Empty	sp|P08754|GNAI3_HUMAN Guanine nucleotide-binding protein G(k) subunit alpha OS=Homo sapiens OX=9606 GN=GNAI3 PE=1 SV=3	sp|P08754|GNAI3_HUMAN	GNAI3	41 kDa	TRUE	unknown	1.07E+08	1.10E+08	1.09E+08	1.43E+07	6.23E+07	3.95E+07
91.3	TRUE	Empty	sp|Q6R0H7-4|GNAS1_MOUSE Isoform XLas-4 of Guanine nucleotide-binding protein G(s) subunit alpha isoforms XLas OS=Mus musculus OX=10090 GN=Gnas	sp|Q6R0H7-4|GNAS1_MOUSE (+1)	Gnas	120 kDa	TRUE	unknown	2.24E+07	0	2.16E+07	0	0	0
91.4	TRUE	Empty	sp|A8MTJ3|GNAT3_HUMAN Guanine nucleotide-binding protein G(t) subunit alpha-3 OS=Homo sapiens OX=9606 GN=GNAT3 PE=2 SV=2	sp|A8MTJ3|GNAT3_HUMAN	GNAT3	40 kDa	TRUE	unknown	0	0	0	0	0	0
92	TRUE	Empty	sp|P52790|HXK3_HUMAN Hexokinase-3 OS=Homo sapiens OX=9606 GN=HK3 PE=1 SV=2	sp|P52790|HXK3_HUMAN	HK3	99 kDa	TRUE	unknown	5.22E+07	5.82E+07	4.67E+07	4.02E+07	3.75E+07	3.74E+07
93	TRUE	Empty	Cluster of sp|P04075|ALDOA_HUMAN Fructose-bisphosphate aldolase A OS=Homo sapiens OX=9606 GN=ALDOA PE=1 SV=2 (sp|P04075|ALDOA_HUMAN)	sp|P04075|ALDOA_HUMAN [2]	ALDOA	39 kDa	TRUE	unknown	9.04E+07	1.02E+08	8.64E+07	8.68E+07	1.35E+08	9.38E+07
93.1	TRUE	Empty	sp|P04075|ALDOA_HUMAN Fructose-bisphosphate aldolase A OS=Homo sapiens OX=9606 GN=ALDOA PE=1 SV=2	sp|P04075|ALDOA_HUMAN	ALDOA	39 kDa	TRUE	unknown	1.44E+08	1.60E+08	1.31E+08	1.39E+08	1.35E+08	9.38E+07
93.2	TRUE	Empty	sp|P09972|ALDOC_HUMAN Fructose-bisphosphate aldolase C OS=Homo sapiens OX=9606 GN=ALDOC PE=1 SV=2	sp|P09972|ALDOC_HUMAN	ALDOC	39 kDa	TRUE	unknown	3.67E+07	4.37E+07	4.17E+07	3.44E+07	3.76E+07	2.60E+07
94	TRUE	Empty	Cluster of sp|P0DMV9|HS71B_HUMAN Heat shock 70 kDa protein 1B OS=Homo sapiens OX=9606 GN=HSPA1B PE=1 SV=1 (sp|P0DMV9|HS71B_HUMAN)	sp|P0DMV9|HS71B_HUMAN [2]	HSPA1B	70 kDa	TRUE	unknown	1.32E+08	1.33E+08	1.41E+08	1.08E+08	1.28E+08	1.25E+08
94.1	TRUE	Empty	sp|P0DMV9|HS71B_HUMAN Heat shock 70 kDa protein 1B OS=Homo sapiens OX=9606 GN=HSPA1B PE=1 SV=1	sp|P0DMV9|HS71B_HUMAN	HSPA1B	70 kDa	TRUE	unknown	1.32E+08	1.33E+08	1.41E+08	1.08E+08	1.28E+08	1.25E+08
94.2	TRUE	Empty	sp|P17066|HSP76_HUMAN Heat shock 70 kDa protein 6 OS=Homo sapiens OX=9606 GN=HSPA6 PE=1 SV=2	sp|P17066|HSP76_HUMAN	HSPA6	71 kDa	TRUE	unknown	0	0	0	0	0	0
95	TRUE	Empty	sp|P11215-2|ITAM_HUMAN Isoform 2 of Integrin alpha-M OS=Homo sapiens OX=9606 GN=ITGAM	sp|P11215-2|ITAM_HUMAN (+1)	ITGAM	127 kDa	TRUE	unknown	6.53E+07	6.59E+07	6.25E+07	1.26E+07	1.08E+07	1.34E+07
96	TRUE	Empty	Cluster of sp|P11940-2|PABP1_HUMAN Isoform 2 of Polyadenylate-binding protein 1 OS=Homo sapiens OX=9606 GN=PABPC1 (sp|P11940-2|PABP1_HUMAN)	sp|P11940-2|PABP1_HUMAN [9]	PABPC1	61 kDa	TRUE	unknown	5.97E+07	5.92E+07	4.81E+07	2.75E+07	2.33E+07	2.80E+07
96.1	TRUE	Empty	sp|P11940-2|PABP1_HUMAN Isoform 2 of Polyadenylate-binding protein 1 OS=Homo sapiens OX=9606 GN=PABPC1	sp|P11940-2|PABP1_HUMAN (+1)	PABPC1	61 kDa	TRUE	unknown	8.67E+07	8.49E+07	7.24E+07	4.17E+07	3.51E+07	4.13E+07
96.2	TRUE	Empty	sp|Q13310-2|PABP4_HUMAN Isoform 2 of Polyadenylate-binding protein 4 OS=Homo sapiens OX=9606 GN=PABPC4	sp|Q13310-2|PABP4_HUMAN (+2)	PABPC4	70 kDa	TRUE	unknown	3.26E+07	3.35E+07	2.37E+07	1.32E+07	1.15E+07	1.47E+07
96.3	TRUE	Empty	sp|Q4VXU2|PAP1L_HUMAN Polyadenylate-binding protein 1-like OS=Homo sapiens OX=9606 GN=PABPC1L PE=2 SV=1	sp|Q4VXU2|PAP1L_HUMAN	PABPC1L	68 kDa	TRUE	unknown	0	0	0	0	0	0
96.4	TRUE	Empty	sp|Q9H361|PABP3_HUMAN Polyadenylate-binding protein 3 OS=Homo sapiens OX=9606 GN=PABPC3 PE=1 SV=2	sp|Q9H361|PABP3_HUMAN	PABPC3	70 kDa	TRUE	unknown	0	0	0	0	0	0
96.5	TRUE	Empty	sp|P60049|PABP5_PANTR Polyadenylate-binding protein 5 OS=Pan troglodytes OX=9598 GN=PABPC5 PE=3 SV=1	sp|P60049|PABP5_PANTR (+1)	PABPC5	43 kDa	TRUE	unknown	0	-1	0	0	0	-1
97	TRUE	Empty	Cluster of sp|P17980|PRS6A_HUMAN 26S proteasome regulatory subunit 6A OS=Homo sapiens OX=9606 GN=PSMC3 PE=1 SV=3 (sp|P17980|PRS6A_HUMAN)	sp|P17980|PRS6A_HUMAN [9]	PSMC3	49 kDa	TRUE	unknown	1.61E+07	1.56E+07	1.52E+07	5651200	5759600	8032300
97.1	TRUE	Empty	sp|P17980|PRS6A_HUMAN 26S proteasome regulatory subunit 6A OS=Homo sapiens OX=9606 GN=PSMC3 PE=1 SV=3	sp|P17980|PRS6A_HUMAN	PSMC3	49 kDa	TRUE	unknown	1.37E+07	1.39E+07	1.28E+07	8261300	4987700	9308300
97.2	TRUE	Empty	sp|P62195-2|PRS8_HUMAN Isoform 2 of 26S proteasome regulatory subunit 8 OS=Homo sapiens OX=9606 GN=PSMC5	sp|P62195-2|PRS8_HUMAN	PSMC5	45 kDa	TRUE	unknown	1.33E+07	1.62E+07	1.10E+07	6386800	8363800	1.11E+07
97.3	TRUE	Empty	sp|P43686|PRS6B_HUMAN 26S proteasome regulatory subunit 6B OS=Homo sapiens OX=9606 GN=PSMC4 PE=1 SV=2	sp|P43686|PRS6B_HUMAN	PSMC4	47 kDa	TRUE	unknown	2.12E+07	1.68E+07	2.17E+07	2305600	3927400	3679800
97.4	TRUE	Empty	sp|Q8NB90|AFG2H_HUMAN ATPase family protein 2 homolog OS=Homo sapiens OX=9606 GN=SPATA5 PE=1 SV=3	sp|Q8NB90|AFG2H_HUMAN	SPATA5	98 kDa	TRUE	unknown	0	0	0	0	0	0
97.5	TRUE	Empty	sp|P46465-2|PRS6A_ORYSJ Isoform 2 of 26S proteasome regulatory subunit 6A homolog OS=Oryza sativa subsp. japonica OX=39947 GN=TBP1	sp|P46465-2|PRS6A_ORYSJ (+1)	TBP1	30 kDa	TRUE	unknown	0	0	0	0	0	0
97.6	TRUE	Empty	sp|P78578|PRS6B_ASPNG 26S proteasome regulatory subunit 6B homolog OS=Aspergillus niger OX=5061 GN=tbpA PE=3 SV=1	sp|P78578|PRS6B_ASPNG	tbpA	47 kDa	TRUE	unknown	0	0	0	0	0	0
97.7	TRUE	Empty	sp|P34124|PRS8_DICDI 26S proteasome regulatory subunit 8 OS=Dictyostelium discoideum OX=44689 GN=psmC5 PE=1 SV=2	sp|P34124|PRS8_DICDI	psmC5	45 kDa	TRUE	unknown	0	0	0	0	0	0
97.8	TRUE	Empty	sp|Q01939|PRS8_YEAST 26S proteasome regulatory subunit 8 homolog OS=Saccharomyces cerevisiae (strain ATCC 204508 / S288c) OX=559292 GN=RPT6 PE=1 SV=4	sp|Q01939|PRS8_YEAST	RPT6	45 kDa	TRUE	unknown	0	0	0	0	0	0
98	TRUE	Empty	sp|O75874|IDHC_HUMAN Isocitrate dehydrogenase [NADP] cytoplasmic OS=Homo sapiens OX=9606 GN=IDH1 PE=1 SV=2	sp|O75874|IDHC_HUMAN	IDH1	47 kDa	TRUE	unknown	1.39E+08	1.53E+08	1.35E+08	2.24E+07	3.04E+07	3.65E+07
99	TRUE	Empty	sp|P36578|RL4_HUMAN 60S ribosomal protein L4 OS=Homo sapiens OX=9606 GN=RPL4 PE=1 SV=5	sp|P36578|RL4_HUMAN	RPL4	48 kDa		unknown	1.96E+08	2.26E+08	1.51E+08	2.16E+08	1.89E+08	1.84E+08
100	TRUE	Empty	sp|P38646|GRP75_HUMAN Stress-70 protein, mitochondrial OS=Homo sapiens OX=9606 GN=HSPA9 PE=1 SV=2	sp|P38646|GRP75_HUMAN	HSPA9	74 kDa		unknown	1.31E+08	1.29E+08	1.13E+08	2.02E+07	1.72E+07	1.86E+07
101	TRUE	Empty	Cluster of sp|P62937|PPIA_HUMAN Peptidyl-prolyl cis-trans isomerase A OS=Homo sapiens OX=9606 GN=PPIA PE=1 SV=2 (sp|P62937|PPIA_HUMAN)	sp|P62937|PPIA_HUMAN [2]	PPIA	18 kDa	TRUE	unknown	3.83E+08	4.73E+08	4.41E+08	6.45E+08	6.60E+08	6.50E+08
101.1	TRUE	Empty	sp|P62937|PPIA_HUMAN Peptidyl-prolyl cis-trans isomerase A OS=Homo sapiens OX=9606 GN=PPIA PE=1 SV=2	sp|P62937|PPIA_HUMAN	PPIA	18 kDa	TRUE	unknown	3.83E+08	4.73E+08	4.41E+08	6.45E+08	6.60E+08	6.50E+08
101.2	TRUE	Empty	sp|A0A0B4J2A2|PAL4C_HUMAN Peptidyl-prolyl cis-trans isomerase A-like 4C OS=Homo sapiens OX=9606 GN=PPIAL4C PE=2 SV=1	sp|A0A0B4J2A2|PAL4C_HUMAN	PPIAL4C	18 kDa	TRUE	unknown	0	0	0	0	0	0
102	TRUE	Empty	sp|P29350-4|PTN6_HUMAN Isoform 4 of Tyrosine-protein phosphatase non-receptor type 6 OS=Homo sapiens OX=9606 GN=PTPN6	sp|P29350-4|PTN6_HUMAN	PTPN6	70 kDa		unknown	1.05E+08	3.89E+07	4.54E+07	4.30E+07	5.13E+07	5.68E+07
103	TRUE	Empty	sp|P42765|THIM_HUMAN 3-ketoacyl-CoA thiolase, mitochondrial OS=Homo sapiens OX=9606 GN=ACAA2 PE=1 SV=2	sp|P42765|THIM_HUMAN	ACAA2	42 kDa		unknown	1.76E+08	1.94E+08	1.71E+08	1.94E+07	1.86E+07	1.85E+07
104	TRUE	Empty	sp|P42704|LPPRC_HUMAN Leucine-rich PPR motif-containing protein, mitochondrial OS=Homo sapiens OX=9606 GN=LRPPRC PE=1 SV=3	sp|P42704|LPPRC_HUMAN	LRPPRC	158 kDa		unknown	2.64E+07	2.26E+07	2.00E+07	4177500	2902600	4251800
105	TRUE	Empty	sp|P48643|TCPE_HUMAN T-complex protein 1 subunit epsilon OS=Homo sapiens OX=9606 GN=CCT5 PE=1 SV=1	sp|P48643|TCPE_HUMAN	CCT5	60 kDa		unknown	2.06E+07	2.68E+07	2.37E+07	1.41E+07	1.25E+07	1.76E+07
106	TRUE	Empty	Cluster of sp|P16615-2|AT2A2_HUMAN Isoform 2 of Sarcoplasmic/endoplasmic reticulum calcium ATPase 2 OS=Homo sapiens OX=9606 GN=ATP2A2 (sp|P16615-2|AT2A2_HUMAN)	sp|P16615-2|AT2A2_HUMAN [10]	ATP2A2	110 kDa	TRUE	unknown	2.74E+07	2.41E+07	2.27E+07	4968900	4137900	3943000
106.1	TRUE	Empty	sp|P16615-2|AT2A2_HUMAN Isoform 2 of Sarcoplasmic/endoplasmic reticulum calcium ATPase 2 OS=Homo sapiens OX=9606 GN=ATP2A2	sp|P16615-2|AT2A2_HUMAN (+3)	ATP2A2	110 kDa	TRUE	unknown	3.85E+07	3.47E+07	3.31E+07	5897300	4818800	4814200
106.2	TRUE	Empty	sp|Q93084-7|AT2A3_HUMAN Isoform SERCA3F of Sarcoplasmic/endoplasmic reticulum calcium ATPase 3 OS=Homo sapiens OX=9606 GN=ATP2A3	sp|Q93084-7|AT2A3_HUMAN	ATP2A3	113 kDa	TRUE	unknown	1.63E+07	1.34E+07	1.22E+07	4040400	3457100	3071800
106.3	TRUE	Empty	sp|Q64518-3|AT2A3_MOUSE Isoform SERCA3C of Sarcoplasmic/endoplasmic reticulum calcium ATPase 3 OS=Mus musculus OX=10090 GN=Atp2a3	sp|Q64518-3|AT2A3_MOUSE (+1)	Atp2a3	112 kDa	TRUE	unknown	1.44E+07	0	1.01E+07	2924300	0	0
106.4	TRUE	Empty	sp|P86911|AT2A_CHIOP Sarcoplasmic/endoplasmic reticulum calcium ATPase (Fragments) OS=Chionoecetes opilio OX=41210 PE=1 SV=1	sp|P86911|AT2A_CHIOP		15 kDa	TRUE	unknown	0	0	0	0	0	0
106.5	TRUE	Empty	sp|O14983-2|AT2A1_HUMAN Isoform SERCA1A of Sarcoplasmic/endoplasmic reticulum calcium ATPase 1 OS=Homo sapiens OX=9606 GN=ATP2A1	sp|O14983-2|AT2A1_HUMAN (+1)	ATP2A1	109 kDa	TRUE	unknown	0	0	0	0	0	0
107	TRUE	Empty	sp|O75083|WDR1_HUMAN WD repeat-containing protein 1 OS=Homo sapiens OX=9606 GN=WDR1 PE=1 SV=4	sp|O75083|WDR1_HUMAN	WDR1	66 kDa		unknown	8.31E+07	9.41E+07	9.44E+07	4.91E+07	4.79E+07	6.75E+07
108	TRUE	Empty	sp|Q07954|LRP1_HUMAN Prolow-density lipoprotein receptor-related protein 1 OS=Homo sapiens OX=9606 GN=LRP1 PE=1 SV=2	sp|Q07954|LRP1_HUMAN	LRP1	505 kDa		unknown	6676700	5186300	6534400	211760	241990	171860
109	TRUE	Empty	sp|P23396|RS3_HUMAN 40S ribosomal protein S3 OS=Homo sapiens OX=9606 GN=RPS3 PE=1 SV=2	sp|P23396|RS3_HUMAN	RPS3	27 kDa		unknown	2.70E+08	2.29E+08	2.87E+08	1.97E+08	1.59E+08	1.79E+08
110	TRUE	Empty	Cluster of sp|A5A6H5|ATPA_PANTR ATP synthase subunit alpha, mitochondrial OS=Pan troglodytes OX=9598 GN=ATP5F1A PE=2 SV=1 (sp|A5A6H5|ATPA_PANTR)	sp|A5A6H5|ATPA_PANTR [9]	ATP5F1A	60 kDa	TRUE	unknown	1.34E+08	1.68E+08	1.71E+08	7.24E+07	7.38E+07	7.04E+07
110.1	TRUE	Empty	sp|A5A6H5|ATPA_PANTR ATP synthase subunit alpha, mitochondrial OS=Pan troglodytes OX=9598 GN=ATP5F1A PE=2 SV=1	sp|A5A6H5|ATPA_PANTR	ATP5F1A	60 kDa	TRUE	unknown	1.34E+08	1.68E+08	1.71E+08	7.24E+07	7.38E+07	7.04E+07
110.2	TRUE	Empty	sp|A7I175|ATPA_CAMHC ATP synthase subunit alpha OS=Campylobacter hominis (strain ATCC BAA-381 / LMG 19568 / NCTC 13146 / CH001A) OX=360107 GN=atpA PE=3 SV=1	sp|A7I175|ATPA_CAMHC	atpA	55 kDa	TRUE	unknown	0	0	0	0	0	0
110.3	TRUE	Empty	sp|Q2GIG2|ATPA_ANAPZ ATP synthase subunit alpha OS=Anaplasma phagocytophilum (strain HZ) OX=212042 GN=atpA PE=3 SV=1	sp|Q2GIG2|ATPA_ANAPZ	atpA	54 kDa	TRUE	unknown	0	0	0	0	0	0
110.4	TRUE	Empty	sp|Q4JUJ8|ATPA_CORJK ATP synthase subunit alpha OS=Corynebacterium jeikeium (strain K411) OX=306537 GN=atpA PE=3 SV=1	sp|Q4JUJ8|ATPA_CORJK	atpA	59 kDa	TRUE	unknown	0	0	0	0	0	0
110.5	TRUE	Empty	sp|Q6G1W7|ATPA_BARHE ATP synthase subunit alpha OS=Bartonella henselae (strain ATCC 49882 / DSM 28221 / Houston 1) OX=283166 GN=atpA PE=3 SV=1	sp|Q6G1W7|ATPA_BARHE	atpA	56 kDa	TRUE	unknown	0	0	0	0	0	0
110.6	TRUE	Empty	sp|Q180W8|ATPA_PEPD6 ATP synthase subunit alpha OS=Peptoclostridium difficile (strain 630) OX=272563 GN=atpA PE=3 SV=1	sp|Q180W8|ATPA_PEPD6	atpA	55 kDa	TRUE	unknown	0	0	0	0	0	0
110.7	TRUE	Empty	sp|Q0BQE6|ATPA_GRABC ATP synthase subunit alpha OS=Granulibacter bethesdensis (strain ATCC BAA-1260 / CGDNIH1) OX=391165 GN=atpA PE=3 SV=1	sp|Q0BQE6|ATPA_GRABC	atpA	56 kDa	TRUE	unknown	0	0	0	0	0	0
110.8	TRUE	Empty	sp|B9KES1|ATPA_CAMLR ATP synthase subunit alpha OS=Campylobacter lari (strain RM2100 / D67 / ATCC BAA-1060) OX=306263 GN=atpA PE=3 SV=1	sp|B9KES1|ATPA_CAMLR	atpA	55 kDa	TRUE	unknown	0	0	0	0	0	0
110.9	TRUE	Empty	sp|Q9ZK79|ATPA_HELPJ ATP synthase subunit alpha OS=Helicobacter pylori (strain J99 / ATCC 700824) OX=85963 GN=atpA PE=3 SV=1	sp|Q9ZK79|ATPA_HELPJ	atpA	55 kDa	TRUE	unknown	0	-1	-1	-1	-1	-1
111	TRUE	Empty	sp|Q92616|GCN1_HUMAN eIF-2-alpha kinase activator GCN1 OS=Homo sapiens OX=9606 GN=GCN1 PE=1 SV=6	sp|Q92616|GCN1_HUMAN	GCN1	293 kDa		unknown	4680800	4234300	4210800	261820	533650	184440
112	TRUE	Empty	Cluster of sp|P02786|TFR1_HUMAN Transferrin receptor protein 1 OS=Homo sapiens OX=9606 GN=TFRC PE=1 SV=2 (sp|P02786|TFR1_HUMAN)	sp|P02786|TFR1_HUMAN [2]	TFRC	85 kDa	TRUE	unknown	1.18E+08	1.21E+08	1.18E+08	549230	0	0
112.1	TRUE	Empty	sp|P02786|TFR1_HUMAN Transferrin receptor protein 1 OS=Homo sapiens OX=9606 GN=TFRC PE=1 SV=2	sp|P02786|TFR1_HUMAN	TFRC	85 kDa	TRUE	unknown	1.18E+08	1.21E+08	1.18E+08	549230	0	0
112.2	TRUE	Empty	sp|Q9GLD3|TFR1_CANLF Transferrin receptor protein 1 OS=Canis lupus familiaris OX=9615 GN=TFRC PE=1 SV=1	sp|Q9GLD3|TFR1_CANLF	TFRC	87 kDa	TRUE	unknown	-1	-1	-1	-1	0	-1
113	TRUE	Empty	Cluster of sp|P23381|SYWC_HUMAN Tryptophan--tRNA ligase, cytoplasmic OS=Homo sapiens OX=9606 GN=WARS PE=1 SV=2 (sp|P23381|SYWC_HUMAN)	sp|P23381|SYWC_HUMAN [2]	WARS	53 kDa	TRUE	unknown	5.99E+07	7.53E+07	6.01E+07	3.17E+07	3.67E+07	4.22E+07
113.1	TRUE	Empty	sp|P23381|SYWC_HUMAN Tryptophan--tRNA ligase, cytoplasmic OS=Homo sapiens OX=9606 GN=WARS PE=1 SV=2	sp|P23381|SYWC_HUMAN	WARS	53 kDa	TRUE	unknown	5.99E+07	7.53E+07	6.01E+07	3.17E+07	3.67E+07	4.22E+07
113.2	TRUE	Empty	sp|P23381-2|SYWC_HUMAN Isoform 2 of Tryptophan--tRNA ligase, cytoplasmic OS=Homo sapiens OX=9606 GN=WARS	sp|P23381-2|SYWC_HUMAN	WARS	49 kDa	TRUE	unknown	0	0	0	0	0	0
114	TRUE	Empty	sp|Q8WUM4-2|PDC6I_HUMAN Isoform 2 of Programmed cell death 6-interacting protein OS=Homo sapiens OX=9606 GN=PDCD6IP	sp|Q8WUM4-2|PDC6I_HUMAN (+1)	PDCD6IP	97 kDa		unknown	2.14E+07	2.19E+07	2.02E+07	1.28E+07	1.49E+07	2.10E+07
115	TRUE	Empty	sp|P13667|PDIA4_HUMAN Protein disulfide-isomerase A4 OS=Homo sapiens OX=9606 GN=PDIA4 PE=1 SV=2	sp|P13667|PDIA4_HUMAN	PDIA4	73 kDa		unknown	9.45E+07	9.39E+07	1.09E+08	1.78E+07	1.96E+07	2.14E+07
116	TRUE	Empty	sp|P20700|LMNB1_HUMAN Lamin-B1 OS=Homo sapiens OX=9606 GN=LMNB1 PE=1 SV=2	sp|P20700|LMNB1_HUMAN	LMNB1	66 kDa	TRUE	unknown	2.26E+07	2.10E+07	2.10E+07	6.49E+07	7.01E+07	9.16E+07
117	TRUE	Empty	sp|P02768|ALBU_HUMAN Serum albumin OS=Homo sapiens OX=9606 GN=ALB PE=1 SV=2	sp|P02768|ALBU_HUMAN	ALB	69 kDa	TRUE	unknown	1.02E+08	5.60E+07	9.69E+07	7.57E+07	7.08E+07	7.18E+07
118	TRUE	Empty	sp|P26599-2|PTBP1_HUMAN Isoform 2 of Polypyrimidine tract-binding protein 1 OS=Homo sapiens OX=9606 GN=PTBP1	sp|P26599-2|PTBP1_HUMAN (+2)	PTBP1	59 kDa	TRUE	unknown	6.51E+07	6.20E+07	5.47E+07	1.29E+08	1.29E+08	1.38E+08
119	TRUE	Empty	sp|P53396-2|ACLY_HUMAN Isoform 2 of ATP-citrate synthase OS=Homo sapiens OX=9606 GN=ACLY	sp|P53396-2|ACLY_HUMAN	ACLY	120 kDa		unknown	1.32E+07	1.42E+07	1.47E+07	9049300	1.02E+07	1.01E+07
120	TRUE	Empty	sp|P23528|COF1_HUMAN Cofilin-1 OS=Homo sapiens OX=9606 GN=CFL1 PE=1 SV=3	sp|P23528|COF1_HUMAN	CFL1	19 kDa		unknown	4.89E+08	7.36E+08	6.97E+08	3.09E+08	2.77E+08	3.75E+08
121	TRUE	Empty	sp|Q14152|EIF3A_HUMAN Eukaryotic translation initiation factor 3 subunit A OS=Homo sapiens OX=9606 GN=EIF3A PE=1 SV=1	sp|Q14152|EIF3A_HUMAN	EIF3A	167 kDa		unknown	1.26E+07	1.32E+07	1.29E+07	8385500	9253800	9858400
122	TRUE	Empty	sp|P78371|TCPB_HUMAN T-complex protein 1 subunit beta OS=Homo sapiens OX=9606 GN=CCT2 PE=1 SV=4	sp|P78371|TCPB_HUMAN	CCT2	57 kDa		unknown	2.15E+07	3.19E+07	2.66E+07	3.58E+07	3.90E+07	3.21E+07
123	TRUE	Empty	sp|P50990|TCPQ_HUMAN T-complex protein 1 subunit theta OS=Homo sapiens OX=9606 GN=CCT8 PE=1 SV=4	sp|P50990|TCPQ_HUMAN	CCT8	60 kDa		unknown	5.71E+07	5.53E+07	5.85E+07	2.53E+07	2.54E+07	2.97E+07
124	TRUE	Empty	sp|P53621-2|COPA_HUMAN Isoform 2 of Coatomer subunit alpha OS=Homo sapiens OX=9606 GN=COPA	sp|P53621-2|COPA_HUMAN (+1)	COPA	139 kDa		unknown	1.02E+07	1.82E+07	1.17E+07	4263300	5349100	6539600
125	TRUE	Empty	Cluster of sp|P09467|F16P1_HUMAN Fructose-1,6-bisphosphatase 1 OS=Homo sapiens OX=9606 GN=FBP1 PE=1 SV=5 (sp|P09467|F16P1_HUMAN)	sp|P09467|F16P1_HUMAN [3]	FBP1	37 kDa	TRUE	unknown	2.07E+08	1.99E+08	1.95E+08	1.23E+07	1.67E+07	1.26E+07
125.1	TRUE	Empty	sp|P09467|F16P1_HUMAN Fructose-1,6-bisphosphatase 1 OS=Homo sapiens OX=9606 GN=FBP1 PE=1 SV=5	sp|P09467|F16P1_HUMAN	FBP1	37 kDa	TRUE	unknown	2.07E+08	1.99E+08	1.95E+08	1.23E+07	1.67E+07	1.26E+07
125.2	TRUE	Empty	sp|O00757|F16P2_HUMAN Fructose-1,6-bisphosphatase isozyme 2 OS=Homo sapiens OX=9606 GN=FBP2 PE=1 SV=2	sp|O00757|F16P2_HUMAN	FBP2	37 kDa	TRUE	unknown	0	0	0	-1	-1	-1
125.3	TRUE	Empty	sp|P19112|F16P1_RAT Fructose-1,6-bisphosphatase 1 OS=Rattus norvegicus OX=10116 GN=Fbp1 PE=1 SV=2	sp|P19112|F16P1_RAT	Fbp1	40 kDa	TRUE	unknown	0	0	0	0	-1	0
126	TRUE	Empty	sp|P52272-2|HNRPM_HUMAN Isoform 2 of Heterogeneous nuclear ribonucleoprotein M OS=Homo sapiens OX=9606 GN=HNRNPM	sp|P52272-2|HNRPM_HUMAN (+1)	HNRNPM	74 kDa		unknown	1.14E+07	1.40E+07	1.20E+07	4.42E+07	4.51E+07	4.97E+07
127	TRUE	Empty	sp|P04040|CATA_HUMAN Catalase OS=Homo sapiens OX=9606 GN=CAT PE=1 SV=3	sp|P04040|CATA_HUMAN	CAT	60 kDa		unknown	8.21E+07	1.01E+08	7.86E+07	5.54E+07	6.13E+07	6.82E+07
128	TRUE	Empty	sp|P22626-2|ROA2_HUMAN Isoform A2 of Heterogeneous nuclear ribonucleoproteins A2/B1 OS=Homo sapiens OX=9606 GN=HNRNPA2B1	sp|P22626-2|ROA2_HUMAN (+1)	HNRNPA2B1	36 kDa		unknown	2.31E+08	2.34E+08	2.40E+08	3.53E+08	4.03E+08	4.55E+08
129	TRUE	Empty	sp|P28838-2|AMPL_HUMAN Isoform 2 of Cytosol aminopeptidase OS=Homo sapiens OX=9606 GN=LAP3	sp|P28838-2|AMPL_HUMAN (+1)	LAP3	53 kDa		unknown	7.31E+07	6.75E+07	5.68E+07	1.49E+07	1.39E+07	1.63E+07
130	TRUE	Empty	sp|P27824-2|CALX_HUMAN Isoform 2 of Calnexin OS=Homo sapiens OX=9606 GN=CANX	sp|P27824-2|CALX_HUMAN (+1)	CANX	72 kDa	TRUE	unknown	1.89E+08	2.04E+08	1.78E+08	5.63E+07	4.56E+07	5.79E+07
131	TRUE	Empty	Cluster of sp|O00160|MYO1F_HUMAN Unconventional myosin-If OS=Homo sapiens OX=9606 GN=MYO1F PE=1 SV=3 (sp|O00160|MYO1F_HUMAN)	sp|O00160|MYO1F_HUMAN [2]	MYO1F	125 kDa	TRUE	unknown	3.39E+07	2.45E+07	2.75E+07	2.39E+07	2.42E+07	2.69E+07
131.1	TRUE	Empty	sp|O00160|MYO1F_HUMAN Unconventional myosin-If OS=Homo sapiens OX=9606 GN=MYO1F PE=1 SV=3	sp|O00160|MYO1F_HUMAN	MYO1F	125 kDa	TRUE	unknown	3.39E+07	2.45E+07	2.75E+07	2.39E+07	2.42E+07	2.69E+07
131.2	TRUE	Empty	sp|P70248|MYO1F_MOUSE Unconventional myosin-If OS=Mus musculus OX=10090 GN=Myo1f PE=1 SV=1	sp|P70248|MYO1F_MOUSE	Myo1f	126 kDa	TRUE	unknown	0	0	0	0	0	0
132	TRUE	Empty	sp|Q92608|DOCK2_HUMAN Dedicator of cytokinesis protein 2 OS=Homo sapiens OX=9606 GN=DOCK2 PE=1 SV=2	sp|Q92608|DOCK2_HUMAN	DOCK2	212 kDa		unknown	9215600	1.09E+07	9489900	3092000	3574500	3440200
133	TRUE	Empty	sp|P08865|RSSA_HUMAN 40S ribosomal protein SA OS=Homo sapiens OX=9606 GN=RPSA PE=1 SV=4	sp|P08865|RSSA_HUMAN (+1)	RPSA	33 kDa		unknown	2.50E+08	2.34E+08	2.52E+08	1.46E+08	1.15E+08	1.27E+08
134	TRUE	Empty	sp|P49368|TCPG_HUMAN T-complex protein 1 subunit gamma OS=Homo sapiens OX=9606 GN=CCT3 PE=1 SV=4	sp|P49368|TCPG_HUMAN	CCT3	61 kDa		unknown	5.07E+07	5.40E+07	4.44E+07	3.38E+07	2.62E+07	2.49E+07
135	TRUE	Empty	sp|Q99832|TCPH_HUMAN T-complex protein 1 subunit eta OS=Homo sapiens OX=9606 GN=CCT7 PE=1 SV=2	sp|Q99832|TCPH_HUMAN	CCT7	59 kDa		unknown	2.70E+07	3.68E+07	3.30E+07	2.48E+07	2.72E+07	1.77E+07
136	TRUE	Empty	Cluster of sp|Q9P2E9|RRBP1_HUMAN Ribosome-binding protein 1 OS=Homo sapiens OX=9606 GN=RRBP1 PE=1 SV=5 (sp|Q9P2E9|RRBP1_HUMAN)	sp|Q9P2E9|RRBP1_HUMAN [2]	RRBP1	152 kDa	TRUE	unknown	1.66E+07	1.50E+07	1.32E+07	2840300	2443700	3484600
136.1	TRUE	Empty	sp|Q9P2E9|RRBP1_HUMAN Ribosome-binding protein 1 OS=Homo sapiens OX=9606 GN=RRBP1 PE=1 SV=5	sp|Q9P2E9|RRBP1_HUMAN	RRBP1	152 kDa	TRUE	unknown	1.66E+07	1.50E+07	1.32E+07	2840300	2443700	3484600
136.2	TRUE	Empty	sp|Q9P2E9-3|RRBP1_HUMAN Isoform 2 of Ribosome-binding protein 1 OS=Homo sapiens OX=9606 GN=RRBP1	sp|Q9P2E9-3|RRBP1_HUMAN	RRBP1	109 kDa	TRUE	unknown	2.10E+07	1.72E+07	1.50E+07	3816700	0	0
137	TRUE	Empty	sp|P07910-2|HNRPC_HUMAN Isoform C1 of Heterogeneous nuclear ribonucleoproteins C1/C2 OS=Homo sapiens OX=9606 GN=HNRNPC	sp|P07910-2|HNRPC_HUMAN	HNRNPC	32 kDa		unknown	8.98E+07	1.00E+08	9.31E+07	2.64E+08	2.56E+08	2.57E+08
138	TRUE	Empty	sp|Q07065|CKAP4_HUMAN Cytoskeleton-associated protein 4 OS=Homo sapiens OX=9606 GN=CKAP4 PE=1 SV=2	sp|Q07065|CKAP4_HUMAN	CKAP4	66 kDa		unknown	2.19E+07	2.78E+07	2.65E+07	6.21E+07	5.21E+07	5.90E+07
139	TRUE	Empty	Cluster of sp|P08575-10|PTPRC_HUMAN Isoform 8 of Receptor-type tyrosine-protein phosphatase C OS=Homo sapiens OX=9606 GN=PTPRC (sp|P08575-10|PTPRC_HUMAN)	sp|P08575-10|PTPRC_HUMAN [11]	PTPRC	136 kDa	TRUE	unknown	1.79E+07	3.16E+07	2.47E+07	1.16E+07	1.37E+07	1.27E+07
139.1	TRUE	Empty	sp|P08575-10|PTPRC_HUMAN Isoform 8 of Receptor-type tyrosine-protein phosphatase C OS=Homo sapiens OX=9606 GN=PTPRC	sp|P08575-10|PTPRC_HUMAN (+7)	PTPRC	136 kDa	TRUE	unknown	1.79E+07	3.16E+07	2.47E+07	1.16E+07	1.37E+07	1.27E+07
139.2	TRUE	Empty	sp|P06800-5|PTPRC_MOUSE Isoform 2 of Receptor-type tyrosine-protein phosphatase C OS=Mus musculus OX=10090 GN=Ptprc	sp|P06800-5|PTPRC_MOUSE (+2)	Ptprc	140 kDa	TRUE	unknown	0	0	0	0	0	0
140	TRUE	Empty	Cluster of sp|P23141-2|EST1_HUMAN Isoform 2 of Liver carboxylesterase 1 OS=Homo sapiens OX=9606 GN=CES1 (sp|P23141-2|EST1_HUMAN)	sp|P23141-2|EST1_HUMAN [3]	CES1	63 kDa	TRUE	unknown	3.77E+07	4.56E+07	3.69E+07	8.00E+07	7.44E+07	8.75E+07
140.1	TRUE	Empty	sp|P23141-2|EST1_HUMAN Isoform 2 of Liver carboxylesterase 1 OS=Homo sapiens OX=9606 GN=CES1	sp|P23141-2|EST1_HUMAN (+1)	CES1	63 kDa	TRUE	unknown	3.77E+07	4.56E+07	3.69E+07	8.00E+07	7.44E+07	8.75E+07
140.2	TRUE	Empty	sp|Q8VCT4|CES1D_MOUSE Carboxylesterase 1D OS=Mus musculus OX=10090 GN=Ces1d PE=1 SV=1	sp|Q8VCT4|CES1D_MOUSE	Ces1d	62 kDa	TRUE	unknown	0	0	0	0	0	0
141	TRUE	Empty	sp|P19338|NUCL_HUMAN Nucleolin OS=Homo sapiens OX=9606 GN=NCL PE=1 SV=3	sp|P19338|NUCL_HUMAN	NCL	77 kDa		unknown	3.52E+07	3.87E+07	2.78E+07	9.24E+07	1.02E+08	8.69E+07
142	TRUE	Empty	sp|P61160|ARP2_HUMAN Actin-related protein 2 OS=Homo sapiens OX=9606 GN=ACTR2 PE=1 SV=1	sp|P61160|ARP2_HUMAN	ACTR2	45 kDa		unknown	1.81E+08	1.65E+08	1.64E+08	5.97E+07	8.83E+07	8.19E+07
143	TRUE	Empty	sp|Q9H4A4|AMPB_HUMAN Aminopeptidase B OS=Homo sapiens OX=9606 GN=RNPEP PE=1 SV=2	sp|Q9H4A4|AMPB_HUMAN	RNPEP	73 kDa		unknown	3.78E+07	3.98E+07	5.01E+07	2.51E+07	2.31E+07	2.75E+07
144	TRUE	Empty	sp|O15144|ARPC2_HUMAN Actin-related protein 2/3 complex subunit 2 OS=Homo sapiens OX=9606 GN=ARPC2 PE=1 SV=1	sp|O15144|ARPC2_HUMAN	ARPC2	34 kDa		unknown	7.46E+07	1.33E+08	1.08E+08	4.90E+07	6.06E+07	7.37E+07
145	TRUE	Empty	sp|Q96QK1|VPS35_HUMAN Vacuolar protein sorting-associated protein 35 OS=Homo sapiens OX=9606 GN=VPS35 PE=1 SV=2	sp|Q96QK1|VPS35_HUMAN	VPS35	92 kDa		unknown	3.82E+07	3.36E+07	3.75E+07	1.51E+07	8333100	1.42E+07
146	TRUE	Empty	sp|Q01813|PFKAP_HUMAN ATP-dependent 6-phosphofructokinase, platelet type OS=Homo sapiens OX=9606 GN=PFKP PE=1 SV=2	sp|Q01813|PFKAP_HUMAN	PFKP	86 kDa	TRUE	unknown	5.45E+07	5.62E+07	5.76E+07	6001600	3985700	3.52E+07
147	TRUE	Empty	sp|P06702|S10A9_HUMAN Protein S100-A9 OS=Homo sapiens OX=9606 GN=S100A9 PE=1 SV=1	sp|P06702|S10A9_HUMAN	S100A9	13 kDa		unknown	5.62E+08	6.58E+08	6.46E+08	1.63E+09	1.69E+09	1.25E+09
148	TRUE	Empty	sp|P26640|SYVC_HUMAN Valine--tRNA ligase OS=Homo sapiens OX=9606 GN=VARS PE=1 SV=4	sp|P26640|SYVC_HUMAN	VARS	140 kDa		unknown	1.39E+07	1.85E+07	1.86E+07	5310500	5463000	5562900
149	TRUE	Empty	sp|P26641|EF1G_HUMAN Elongation factor 1-gamma OS=Homo sapiens OX=9606 GN=EEF1G PE=1 SV=3	sp|P26641|EF1G_HUMAN	EEF1G	50 kDa		unknown	1.68E+08	1.70E+08	1.55E+08	6.73E+07	6.40E+07	5.06E+07
150	TRUE	Empty	sp|P47756-2|CAPZB_HUMAN Isoform 2 of F-actin-capping protein subunit beta OS=Homo sapiens OX=9606 GN=CAPZB	sp|P47756-2|CAPZB_HUMAN	CAPZB	31 kDa		unknown	8.94E+07	1.01E+08	1.06E+08	8.67E+07	6.52E+07	9.08E+07
151	TRUE	Empty	Cluster of sp|Q15149|PLEC_HUMAN Plectin OS=Homo sapiens OX=9606 GN=PLEC PE=1 SV=3 (sp|Q15149|PLEC_HUMAN)	sp|Q15149|PLEC_HUMAN [3]	PLEC	532 kDa	TRUE	unknown	576770	506920	728710	1169800	1304300	1546500
151.1	TRUE	Empty	sp|Q15149|PLEC_HUMAN Plectin OS=Homo sapiens OX=9606 GN=PLEC PE=1 SV=3	sp|Q15149|PLEC_HUMAN	PLEC	532 kDa	TRUE	unknown	576770	506920	728710	1169800	1304300	1546500
151.2	TRUE	Empty	sp|P30427|PLEC_RAT Plectin OS=Rattus norvegicus OX=10116 GN=Plec PE=1 SV=2	sp|P30427|PLEC_RAT	Plec	534 kDa	TRUE	unknown	0	0	0	0	0	0
151.3	TRUE	Empty	sp|P58107|EPIPL_HUMAN Epiplakin OS=Homo sapiens OX=9606 GN=EPPK1 PE=1 SV=3	sp|P58107|EPIPL_HUMAN	EPPK1	556 kDa	TRUE	unknown	0	-1	0	0	0	0
152	TRUE	Empty	sp|Q15833-2|STXB2_HUMAN Isoform 2 of Syntaxin-binding protein 2 OS=Homo sapiens OX=9606 GN=STXBP2	sp|Q15833-2|STXB2_HUMAN (+2)	STXBP2	66 kDa		unknown	1.95E+07	2.52E+07	2.50E+07	1.59E+07	1.29E+07	1.75E+07
153	TRUE	Empty	sp|P23284|PPIB_HUMAN Peptidyl-prolyl cis-trans isomerase B OS=Homo sapiens OX=9606 GN=PPIB PE=1 SV=2	sp|P23284|PPIB_HUMAN	PPIB	24 kDa	TRUE	unknown	3.68E+08	3.28E+08	3.77E+08	2.15E+08	2.21E+08	2.19E+08
154	TRUE	Empty	Cluster of sp|P60024|DX39B_PANTR Spliceosome RNA helicase DDX39B OS=Pan troglodytes OX=9598 GN=DDX39B PE=3 SV=1 (sp|P60024|DX39B_PANTR)	sp|P60024|DX39B_PANTR [5]	DDX39B	49 kDa	TRUE	unknown	8.93E+07	9.82E+07	7.17E+07	9.09E+07	8.83E+07	6.79E+07
154.1	TRUE	Empty	sp|P60024|DX39B_PANTR Spliceosome RNA helicase DDX39B OS=Pan troglodytes OX=9598 GN=DDX39B PE=3 SV=1	sp|P60024|DX39B_PANTR (+1)	DDX39B	49 kDa	TRUE	unknown	8.93E+07	9.82E+07	7.53E+07	1.00E+08	9.55E+07	7.73E+07
154.2	TRUE	Empty	sp|O00148|DX39A_HUMAN ATP-dependent RNA helicase DDX39A OS=Homo sapiens OX=9606 GN=DDX39A PE=1 SV=2	sp|O00148|DX39A_HUMAN	DDX39A	49 kDa	TRUE	unknown	7.85E+07	8.68E+07	6.80E+07	8.19E+07	8.10E+07	5.84E+07
154.3	TRUE	Empty	sp|O00148-3|DX39A_HUMAN Isoform 3 of ATP-dependent RNA helicase DDX39A OS=Homo sapiens OX=9606 GN=DDX39A	sp|O00148-3|DX39A_HUMAN	DDX39A	30 kDa	TRUE	unknown	0	0	0	0	0	0
154.4	TRUE	Empty	sp|P0CQ97|SUB2_CRYNB ATP-dependent RNA helicase SUB2 OS=Cryptococcus neoformans var. neoformans serotype D (strain B-3501A) OX=283643 GN=SUB2 PE=3 SV=1	sp|P0CQ97|SUB2_CRYNB	SUB2	50 kDa	TRUE	unknown	0	0	0	0	0	0
155	TRUE	Empty	sp|Q9NZ08-2|ERAP1_HUMAN Isoform 2 of Endoplasmic reticulum aminopeptidase 1 OS=Homo sapiens OX=9606 GN=ERAP1	sp|Q9NZ08-2|ERAP1_HUMAN (+1)	ERAP1	108 kDa		unknown	4.69E+07	4.69E+07	4.81E+07	3706300	3340700	4539600
156	TRUE	Empty	sp|A5A6H4|ROA1_PANTR Heterogeneous nuclear ribonucleoprotein A1 OS=Pan troglodytes OX=9598 GN=HNRNPA1 PE=2 SV=1	sp|A5A6H4|ROA1_PANTR (+2)	HNRNPA1	34 kDa	TRUE	unknown	1.28E+08	1.17E+08	1.20E+08	1.88E+08	2.08E+08	2.17E+08
157	TRUE	Empty	sp|P63244|RACK1_HUMAN Receptor of activated protein C kinase 1 OS=Homo sapiens OX=9606 GN=RACK1 PE=1 SV=3	sp|P63244|RACK1_HUMAN	RACK1	35 kDa		unknown	2.25E+08	2.25E+08	2.19E+08	1.13E+08	1.28E+08	1.50E+08
158	TRUE	Empty	sp|Q15084-2|PDIA6_HUMAN Isoform 2 of Protein disulfide-isomerase A6 OS=Homo sapiens OX=9606 GN=PDIA6	sp|Q15084-2|PDIA6_HUMAN	PDIA6	54 kDa		unknown	1.47E+08	2.08E+08	1.61E+08	8.82E+07	8.64E+07	1.00E+08
159	TRUE	Empty	sp|Q86VP6|CAND1_HUMAN Cullin-associated NEDD8-dissociated protein 1 OS=Homo sapiens OX=9606 GN=CAND1 PE=1 SV=2	sp|Q86VP6|CAND1_HUMAN	CAND1	136 kDa		unknown	1.42E+07	1.21E+07	1.31E+07	5963400	5749400	6338700
160	TRUE	Empty	sp|P00450|CERU_HUMAN Ceruloplasmin OS=Homo sapiens OX=9606 GN=CP PE=1 SV=1	sp|P00450|CERU_HUMAN	CP	122 kDa		unknown	1.57E+07	1.61E+07	1.63E+07	8.94E+07	9.08E+07	9.94E+07
161	TRUE	Empty	Cluster of sp|O15143|ARC1B_HUMAN Actin-related protein 2/3 complex subunit 1B OS=Homo sapiens OX=9606 GN=ARPC1B PE=1 SV=3 (sp|O15143|ARC1B_HUMAN)	sp|O15143|ARC1B_HUMAN [2]	ARPC1B	41 kDa	TRUE	unknown	2.05E+08	2.06E+08	1.71E+08	1.58E+08	1.41E+08	1.55E+08
161.1	TRUE	Empty	sp|O15143|ARC1B_HUMAN Actin-related protein 2/3 complex subunit 1B OS=Homo sapiens OX=9606 GN=ARPC1B PE=1 SV=3	sp|O15143|ARC1B_HUMAN	ARPC1B	41 kDa	TRUE	unknown	2.05E+08	2.06E+08	1.71E+08	1.58E+08	1.41E+08	1.55E+08
161.2	TRUE	Empty	sp|Q92747-2|ARC1A_HUMAN Isoform 2 of Actin-related protein 2/3 complex subunit 1A OS=Homo sapiens OX=9606 GN=ARPC1A	sp|Q92747-2|ARC1A_HUMAN	ARPC1A	39 kDa	TRUE	unknown	0	0	7979200	0	0	0
162	TRUE	Empty	Cluster of sp|Q99798|ACON_HUMAN Aconitate hydratase, mitochondrial OS=Homo sapiens OX=9606 GN=ACO2 PE=1 SV=2 (sp|Q99798|ACON_HUMAN)	sp|Q99798|ACON_HUMAN [2]	ACO2	85 kDa	TRUE	unknown	3.37E+07	2.66E+07	3.15E+07	1.93E+07	1.46E+07	2.09E+07
162.1	TRUE	Empty	sp|Q99798|ACON_HUMAN Aconitate hydratase, mitochondrial OS=Homo sapiens OX=9606 GN=ACO2 PE=1 SV=2	sp|Q99798|ACON_HUMAN	ACO2	85 kDa	TRUE	unknown	3.37E+07	2.66E+07	3.15E+07	1.93E+07	1.46E+07	2.09E+07
162.2	TRUE	Empty	sp|P16276|ACON_PIG Aconitate hydratase, mitochondrial OS=Sus scrofa OX=9823 GN=ACO2 PE=1 SV=1	sp|P16276|ACON_PIG	ACO2	86 kDa	TRUE	unknown	0	0	0	0	0	0
163	TRUE	Empty	Cluster of sp|P02751-17|FINC_HUMAN Isoform 17 of Fibronectin OS=Homo sapiens OX=9606 GN=FN1 (sp|P02751-17|FINC_HUMAN)	sp|P02751-17|FINC_HUMAN [5]	FN1	256 kDa	TRUE	unknown	6945200	6710700	7424900	-1	-1	-1
163.1	TRUE	Empty	sp|P02751-17|FINC_HUMAN Isoform 17 of Fibronectin OS=Homo sapiens OX=9606 GN=FN1	sp|P02751-17|FINC_HUMAN (+2)	FN1	256 kDa	TRUE	unknown	6945200	6710700	7424900	-1	-1	-1
163.2	TRUE	Empty	sp|P11276|FINC_MOUSE Fibronectin OS=Mus musculus OX=10090 GN=Fn1 PE=1 SV=4	sp|P11276|FINC_MOUSE	Fn1	273 kDa	TRUE	unknown	0	0	0	0	0	-1
163.3	TRUE	Empty	sp|P02751-11|FINC_HUMAN Isoform 11 of Fibronectin OS=Homo sapiens OX=9606 GN=FN1	sp|P02751-11|FINC_HUMAN	FN1	262 kDa	TRUE	unknown	0	0	0	-1	-1	-1
164	TRUE	Empty	sp|O43242|PSMD3_HUMAN 26S proteasome non-ATPase regulatory subunit 3 OS=Homo sapiens OX=9606 GN=PSMD3 PE=1 SV=2	sp|O43242|PSMD3_HUMAN	PSMD3	61 kDa		unknown	2.28E+07	2.22E+07	2.21E+07	1.60E+07	1.68E+07	1.86E+07
165	TRUE	Empty	sp|P16435|NCPR_HUMAN NADPH--cytochrome P450 reductase OS=Homo sapiens OX=9606 GN=POR PE=1 SV=2	sp|P16435|NCPR_HUMAN	POR	77 kDa		unknown	6.83E+07	8.40E+07	6.01E+07	4731800	3666500	2046600
166	TRUE	Empty	sp|P50991|TCPD_HUMAN T-complex protein 1 subunit delta OS=Homo sapiens OX=9606 GN=CCT4 PE=1 SV=4	sp|P50991|TCPD_HUMAN	CCT4	58 kDa		unknown	3.66E+07	3.66E+07	3.79E+07	2.23E+07	2.71E+07	2.24E+07
167	TRUE	Empty	sp|Q13045-2|FLII_HUMAN Isoform 2 of Protein flightless-1 homolog OS=Homo sapiens OX=9606 GN=FLII	sp|Q13045-2|FLII_HUMAN	FLII	138 kDa		unknown	1.05E+07	9628900	1.07E+07	6421500	6503300	7730600
168	TRUE	Empty	sp|Q14764|MVP_HUMAN Major vault protein OS=Homo sapiens OX=9606 GN=MVP PE=1 SV=4	sp|Q14764|MVP_HUMAN	MVP	99 kDa		unknown	1.85E+07	1.45E+07	1.80E+07	3751300	6816800	9427800
169	TRUE	Empty	Cluster of sp|Q7L576|CYFP1_HUMAN Cytoplasmic FMR1-interacting protein 1 OS=Homo sapiens OX=9606 GN=CYFIP1 PE=1 SV=1 (sp|Q7L576|CYFP1_HUMAN)	sp|Q7L576|CYFP1_HUMAN [3]	CYFIP1	145 kDa	TRUE	unknown	1.49E+07	1.58E+07	1.62E+07	3008600	2123000	1086200
169.1	TRUE	Empty	sp|Q7L576|CYFP1_HUMAN Cytoplasmic FMR1-interacting protein 1 OS=Homo sapiens OX=9606 GN=CYFIP1 PE=1 SV=1	sp|Q7L576|CYFP1_HUMAN	CYFIP1	145 kDa	TRUE	unknown	1.49E+07	1.58E+07	1.62E+07	3008600	2123000	1086200
169.2	TRUE	Empty	sp|Q5SQX6|CYFP2_MOUSE Cytoplasmic FMR1-interacting protein 2 OS=Mus musculus OX=10090 GN=Cyfip2 PE=1 SV=2	sp|Q5SQX6|CYFP2_MOUSE (+1)	Cyfip2	146 kDa	TRUE	unknown	0	0	0	0	0	0
170	TRUE	Empty	sp|Q5SSJ5|HP1B3_HUMAN Heterochromatin protein 1-binding protein 3 OS=Homo sapiens OX=9606 GN=HP1BP3 PE=1 SV=1	sp|Q5SSJ5|HP1B3_HUMAN	HP1BP3	61 kDa		unknown	3.97E+07	3.72E+07	3.54E+07	8.73E+07	8.81E+07	9.31E+07
171	TRUE	Empty	Cluster of sp|P19367-3|HXK1_HUMAN Isoform 3 of Hexokinase-1 OS=Homo sapiens OX=9606 GN=HK1 (sp|P19367-3|HXK1_HUMAN)	sp|P19367-3|HXK1_HUMAN [4]	HK1	103 kDa	TRUE	unknown	4.03E+07	4.25E+07	3.67E+07	1.25E+07	1.34E+07	1.59E+07
171.1	TRUE	Empty	sp|P19367-3|HXK1_HUMAN Isoform 3 of Hexokinase-1 OS=Homo sapiens OX=9606 GN=HK1	sp|P19367-3|HXK1_HUMAN (+2)	HK1	103 kDa	TRUE	unknown	4.03E+07	4.25E+07	3.67E+07	1.25E+07	1.34E+07	1.59E+07
171.2	TRUE	Empty	sp|Q2TB90|HKDC1_HUMAN Putative hexokinase HKDC1 OS=Homo sapiens OX=9606 GN=HKDC1 PE=1 SV=3	sp|Q2TB90|HKDC1_HUMAN	HKDC1	103 kDa	TRUE	unknown	0	0	0	0	0	0
172	TRUE	Empty	Cluster of sp|P60174-1|TPIS_HUMAN Isoform 2 of Triosephosphate isomerase OS=Homo sapiens OX=9606 GN=TPI1 (sp|P60174-1|TPIS_HUMAN)	sp|P60174-1|TPIS_HUMAN [3]	TPI1	27 kDa	TRUE	unknown	1.05E+08	9.59E+07	7.74E+07	7.67E+07	8.43E+07	8.82E+07
172.1	TRUE	Empty	sp|P60174-1|TPIS_HUMAN Isoform 2 of Triosephosphate isomerase OS=Homo sapiens OX=9606 GN=TPI1	sp|P60174-1|TPIS_HUMAN (+1)	TPI1	27 kDa	TRUE	unknown	1.05E+08	9.59E+07	7.74E+07	7.67E+07	8.43E+07	8.82E+07
172.2	TRUE	Empty	sp|P17751|TPIS_MOUSE Triosephosphate isomerase OS=Mus musculus OX=10090 GN=Tpi1 PE=1 SV=4	sp|P17751|TPIS_MOUSE	Tpi1	32 kDa	TRUE	unknown	0	0	0	0	0	0
173	TRUE	Empty	sp|P31146|COR1A_HUMAN Coronin-1A OS=Homo sapiens OX=9606 GN=CORO1A PE=1 SV=4	sp|P31146|COR1A_HUMAN	CORO1A	51 kDa		unknown	9.11E+07	7.28E+07	8.69E+07	1.59E+08	2.11E+08	2.21E+08
174	TRUE	Empty	sp|P51149|RAB7A_HUMAN Ras-related protein Rab-7a OS=Homo sapiens OX=9606 GN=RAB7A PE=1 SV=1	sp|P51149|RAB7A_HUMAN	RAB7A	23 kDa		unknown	2.80E+08	3.06E+08	2.79E+08	1.16E+08	1.17E+08	1.24E+08
175	TRUE	Empty	sp|P62424|RL7A_HUMAN 60S ribosomal protein L7a OS=Homo sapiens OX=9606 GN=RPL7A PE=1 SV=2	sp|P62424|RL7A_HUMAN	RPL7A	30 kDa		unknown	2.89E+08	2.43E+08	3.03E+08	2.21E+08	2.49E+08	2.33E+08
176	TRUE	Empty	sp|P50995-2|ANX11_HUMAN Isoform 2 of Annexin A11 OS=Homo sapiens OX=9606 GN=ANXA11	sp|P50995-2|ANX11_HUMAN (+1)	ANXA11	51 kDa	TRUE	unknown	9.30E+07	1.03E+08	1.03E+08	2.81E+07	2.45E+07	2.55E+07
177	TRUE	Empty	sp|P46459|NSF_HUMAN Vesicle-fusing ATPase OS=Homo sapiens OX=9606 GN=NSF PE=1 SV=3	sp|P46459|NSF_HUMAN	NSF	83 kDa	TRUE	unknown	2.24E+07	2.17E+07	1.91E+07	5647500	7913300	6392800
178	TRUE	Empty	Cluster of sp|Q14974|IMB1_HUMAN Importin subunit beta-1 OS=Homo sapiens OX=9606 GN=KPNB1 PE=1 SV=2 (sp|Q14974|IMB1_HUMAN)	sp|Q14974|IMB1_HUMAN [2]	KPNB1	97 kDa	TRUE	unknown	1.95E+07	2.08E+07	1.62E+07	1.11E+07	1.22E+07	1.24E+07
178.1	TRUE	Empty	sp|Q14974|IMB1_HUMAN Importin subunit beta-1 OS=Homo sapiens OX=9606 GN=KPNB1 PE=1 SV=2	sp|Q14974|IMB1_HUMAN	KPNB1	97 kDa	TRUE	unknown	1.95E+07	2.08E+07	1.62E+07	1.11E+07	1.22E+07	1.24E+07
178.2	TRUE	Empty	sp|P52297|IMB_XENLA Importin subunit beta OS=Xenopus laevis OX=8355 GN=kpnb1 PE=1 SV=3	sp|P52297|IMB_XENLA	kpnb1	97 kDa	TRUE	unknown	0	0	0	0	0	0
179	TRUE	Empty	Cluster of sp|Q15418-2|KS6A1_HUMAN Isoform 2 of Ribosomal protein S6 kinase alpha-1 OS=Homo sapiens OX=9606 GN=RPS6KA1 (sp|Q15418-2|KS6A1_HUMAN)	sp|Q15418-2|KS6A1_HUMAN [3]	RPS6KA1	84 kDa	TRUE	unknown	6266100	6403600	6796400	6199900	6771300	7252200
179.1	TRUE	Empty	sp|Q15418-2|KS6A1_HUMAN Isoform 2 of Ribosomal protein S6 kinase alpha-1 OS=Homo sapiens OX=9606 GN=RPS6KA1	sp|Q15418-2|KS6A1_HUMAN	RPS6KA1	84 kDa	TRUE	unknown	5891500	6607800	6883200	5443300	5431300	5174800
179.2	TRUE	Empty	sp|P51812|KS6A3_HUMAN Ribosomal protein S6 kinase alpha-3 OS=Homo sapiens OX=9606 GN=RPS6KA3 PE=1 SV=1	sp|P51812|KS6A3_HUMAN	RPS6KA3	84 kDa	TRUE	unknown	6640700	6199400	6709600	6956600	8111300	9329700
179.3	TRUE	Empty	sp|Q15349|KS6A2_HUMAN Ribosomal protein S6 kinase alpha-2 OS=Homo sapiens OX=9606 GN=RPS6KA2 PE=1 SV=2	sp|Q15349|KS6A2_HUMAN	RPS6KA2	83 kDa	TRUE	unknown	0	0	0	0	0	0
180	TRUE	Empty	sp|P14866|HNRPL_HUMAN Heterogeneous nuclear ribonucleoprotein L OS=Homo sapiens OX=9606 GN=HNRNPL PE=1 SV=2	sp|P14866|HNRPL_HUMAN	HNRNPL	64 kDa	TRUE	unknown	2.70E+07	4.28E+07	2.31E+07	8.46E+07	8.15E+07	6.89E+07
181	TRUE	Empty	Cluster of sp|P62140|PP1B_HUMAN Serine/threonine-protein phosphatase PP1-beta catalytic subunit OS=Homo sapiens OX=9606 GN=PPP1CB PE=1 SV=3 (sp|P62140|PP1B_HUMAN)	sp|P62140|PP1B_HUMAN [5]	PPP1CB	37 kDa	TRUE	unknown	4.35E+07	4.07E+07	4.61E+07	2.97E+07	1.50E+07	3.30E+07
181.1	TRUE	Empty	sp|P62140|PP1B_HUMAN Serine/threonine-protein phosphatase PP1-beta catalytic subunit OS=Homo sapiens OX=9606 GN=PPP1CB PE=1 SV=3	sp|P62140|PP1B_HUMAN	PPP1CB	37 kDa	TRUE	unknown	3.86E+07	4.31E+07	4.18E+07	2.89E+07	1.68E+07	3.03E+07
181.2	TRUE	Empty	sp|P62136-2|PP1A_HUMAN Isoform 2 of Serine/threonine-protein phosphatase PP1-alpha catalytic subunit OS=Homo sapiens OX=9606 GN=PPP1CA	sp|P62136-2|PP1A_HUMAN (+1)	PPP1CA	39 kDa	TRUE	unknown	5.20E+07	3.93E+07	5.76E+07	3.20E+07	1.55E+07	3.77E+07
181.3	TRUE	Empty	sp|P36873-2|PP1G_HUMAN Isoform 2 of Serine/threonine-protein phosphatase PP1-gamma catalytic subunit OS=Homo sapiens OX=9606 GN=PPP1CC	sp|P36873-2|PP1G_HUMAN (+1)	PPP1CC	39 kDa	TRUE	unknown	3.99E+07	3.98E+07	3.90E+07	2.83E+07	1.27E+07	3.08E+07
182	TRUE	Empty	sp|P09211|GSTP1_HUMAN Glutathione S-transferase P OS=Homo sapiens OX=9606 GN=GSTP1 PE=1 SV=2	sp|P09211|GSTP1_HUMAN	GSTP1	23 kDa		unknown	3.30E+08	3.24E+08	2.98E+08	4.05E+08	4.07E+08	5.10E+08
183	TRUE	Empty	Cluster of sp|P42167|LAP2B_HUMAN Lamina-associated polypeptide 2, isoforms beta/gamma OS=Homo sapiens OX=9606 GN=TMPO PE=1 SV=2 (sp|P42167|LAP2B_HUMAN)	sp|P42167|LAP2B_HUMAN [2]	TMPO	51 kDa	TRUE	unknown	2.10E+07	2.14E+07	2.45E+07	5.95E+07	6.97E+07	8.26E+07
183.1	TRUE	Empty	sp|P42167|LAP2B_HUMAN Lamina-associated polypeptide 2, isoforms beta/gamma OS=Homo sapiens OX=9606 GN=TMPO PE=1 SV=2	sp|P42167|LAP2B_HUMAN	TMPO	51 kDa	TRUE	unknown	3.06E+07	2.95E+07	3.28E+07	8.41E+07	1.03E+08	1.21E+08
183.2	TRUE	Empty	sp|P42166|LAP2A_HUMAN Lamina-associated polypeptide 2, isoform alpha OS=Homo sapiens OX=9606 GN=TMPO PE=1 SV=2	sp|P42166|LAP2A_HUMAN	TMPO	75 kDa	TRUE	unknown	1.14E+07	1.33E+07	1.63E+07	3.50E+07	3.65E+07	4.45E+07
184	TRUE	Empty	sp|P48735|IDHP_HUMAN Isocitrate dehydrogenase [NADP], mitochondrial OS=Homo sapiens OX=9606 GN=IDH2 PE=1 SV=2	sp|P48735|IDHP_HUMAN	IDH2	51 kDa	TRUE	unknown	7.69E+07	8.68E+07	7.90E+07	8.80E+07	8.97E+07	1.04E+08
185	TRUE	Empty	sp|P52566|GDIR2_HUMAN Rho GDP-dissociation inhibitor 2 OS=Homo sapiens OX=9606 GN=ARHGDIB PE=1 SV=3	sp|P52566|GDIR2_HUMAN	ARHGDIB	23 kDa		unknown	1.60E+08	1.10E+08	1.15E+08	3.51E+08	3.33E+08	4.07E+08
186	TRUE	Empty	sp|Q1KMD3|HNRL2_HUMAN Heterogeneous nuclear ribonucleoprotein U-like protein 2 OS=Homo sapiens OX=9606 GN=HNRNPUL2 PE=1 SV=1	sp|Q1KMD3|HNRL2_HUMAN	HNRNPUL2	85 kDa		unknown	1.52E+07	1.71E+07	1.56E+07	1.88E+07	1.90E+07	1.75E+07
187	TRUE	Empty	Cluster of sp|Q9Y4L1|HYOU1_HUMAN Hypoxia up-regulated protein 1 OS=Homo sapiens OX=9606 GN=HYOU1 PE=1 SV=1 (sp|Q9Y4L1|HYOU1_HUMAN)	sp|Q9Y4L1|HYOU1_HUMAN [2]	HYOU1	111 kDa	TRUE	unknown	1.63E+07	2.64E+07	2.53E+07	3420900	3344400	3191600
187.1	TRUE	Empty	sp|Q9Y4L1|HYOU1_HUMAN Hypoxia up-regulated protein 1 OS=Homo sapiens OX=9606 GN=HYOU1 PE=1 SV=1	sp|Q9Y4L1|HYOU1_HUMAN	HYOU1	111 kDa	TRUE	unknown	1.63E+07	2.64E+07	2.53E+07	3420900	3344400	3191600
187.2	TRUE	Empty	sp|Q63617|HYOU1_RAT Hypoxia up-regulated protein 1 OS=Rattus norvegicus OX=10116 GN=Hyou1 PE=1 SV=1	sp|Q63617|HYOU1_RAT	Hyou1	111 kDa	TRUE	unknown	0	0	0	0	0	0
188	TRUE	Empty	sp|P00352|AL1A1_HUMAN Retinal dehydrogenase 1 OS=Homo sapiens OX=9606 GN=ALDH1A1 PE=1 SV=2	sp|P00352|AL1A1_HUMAN	ALDH1A1	55 kDa		unknown	8.80E+07	1.10E+08	9.19E+07	3613900	906090	1477300
189	TRUE	Empty	sp|P17858|PFKAL_HUMAN ATP-dependent 6-phosphofructokinase, liver type OS=Homo sapiens OX=9606 GN=PFKL PE=1 SV=6	sp|P17858|PFKAL_HUMAN	PFKL	85 kDa	TRUE	unknown	4.14E+07	3.49E+07	4.20E+07	2.30E+07	1.87E+07	2.76E+07
190	TRUE	Empty	sp|P31948|STIP1_HUMAN Stress-induced-phosphoprotein 1 OS=Homo sapiens OX=9606 GN=STIP1 PE=1 SV=1	sp|P31948|STIP1_HUMAN	STIP1	63 kDa		unknown	5.80E+07	5.34E+07	5.49E+07	4185100	6242200	5503600
191	TRUE	Empty	sp|P42224|STAT1_HUMAN Signal transducer and activator of transcription 1-alpha/beta OS=Homo sapiens OX=9606 GN=STAT1 PE=1 SV=2	sp|P42224|STAT1_HUMAN	STAT1	87 kDa		unknown	1.88E+07	1.92E+07	1.63E+07	7682100	6564600	7369600
192	TRUE	Empty	sp|P09429|HMGB1_HUMAN High mobility group protein B1 OS=Homo sapiens OX=9606 GN=HMGB1 PE=1 SV=3	sp|P09429|HMGB1_HUMAN (+2)	HMGB1	25 kDa	TRUE	unknown	3.79E+08	3.44E+08	3.43E+08	3.88E+08	4.61E+08	5.94E+08
193	TRUE	Empty	sp|P53618|COPB_HUMAN Coatomer subunit beta OS=Homo sapiens OX=9606 GN=COPB1 PE=1 SV=3	sp|P53618|COPB_HUMAN	COPB1	107 kDa		unknown	1.39E+07	1.23E+07	1.63E+07	5157200	6555600	5752800
194	TRUE	Empty	sp|A5A6M4|EIF3L_PANTR Eukaryotic translation initiation factor 3 subunit L OS=Pan troglodytes OX=9598 GN=EIF3L PE=2 SV=1	sp|A5A6M4|EIF3L_PANTR	EIF3L	67 kDa		unknown	2.07E+07	2.62E+07	2.34E+07	1.73E+07	1.65E+07	2.13E+07
195	TRUE	Empty	sp|P49411|EFTU_HUMAN Elongation factor Tu, mitochondrial OS=Homo sapiens OX=9606 GN=TUFM PE=1 SV=2	sp|P49411|EFTU_HUMAN	TUFM	50 kDa		unknown	8.29E+07	8.39E+07	8.51E+07	2.56E+07	2.59E+07	2.57E+07
196	TRUE	Empty	sp|P49748-2|ACADV_HUMAN Isoform 2 of Very long-chain specific acyl-CoA dehydrogenase, mitochondrial OS=Homo sapiens OX=9606 GN=ACADVL	sp|P49748-2|ACADV_HUMAN (+2)	ACADVL	68 kDa		unknown	5.95E+07	4.79E+07	5.69E+07	1.93E+07	2.01E+07	2.06E+07
197	TRUE	Empty	sp|P14317|HCLS1_HUMAN Hematopoietic lineage cell-specific protein OS=Homo sapiens OX=9606 GN=HCLS1 PE=1 SV=3	sp|P14317|HCLS1_HUMAN	HCLS1	54 kDa		unknown	3.69E+07	4.43E+07	4.02E+07	6.89E+07	6.60E+07	7.32E+07
198	TRUE	Empty	sp|P33121|ACSL1_HUMAN Long-chain-fatty-acid--CoA ligase 1 OS=Homo sapiens OX=9606 GN=ACSL1 PE=1 SV=1	sp|P33121|ACSL1_HUMAN	ACSL1	78 kDa	TRUE	unknown	4.52E+07	4.29E+07	4.66E+07	3285100	4867500	2824200
199	TRUE	Empty	sp|Q9UJ70|NAGK_HUMAN N-acetyl-D-glucosamine kinase OS=Homo sapiens OX=9606 GN=NAGK PE=1 SV=4	sp|Q9UJ70|NAGK_HUMAN	NAGK	37 kDa		unknown	9.40E+07	7.24E+07	9.69E+07	5.78E+07	5.53E+07	6.58E+07
200	TRUE	Empty	sp|Q9H223|EHD4_HUMAN EH domain-containing protein 4 OS=Homo sapiens OX=9606 GN=EHD4 PE=1 SV=1	sp|Q9H223|EHD4_HUMAN	EHD4	61 kDa	TRUE	unknown	7.41E+07	6.78E+07	6.16E+07	6453300	4412900	6293000
201	TRUE	Empty	sp|P07339|CATD_HUMAN Cathepsin D OS=Homo sapiens OX=9606 GN=CTSD PE=1 SV=1	sp|P07339|CATD_HUMAN	CTSD	45 kDa		unknown	1.25E+08	1.25E+08	1.18E+08	1505400	1237200	1134600
202	TRUE	Empty	sp|Q13200|PSMD2_HUMAN 26S proteasome non-ATPase regulatory subunit 2 OS=Homo sapiens OX=9606 GN=PSMD2 PE=1 SV=3	sp|Q13200|PSMD2_HUMAN	PSMD2	100 kDa		unknown	9925900	1.60E+07	8960900	5333400	4637400	4042500
203	TRUE	Empty	Cluster of sp|P04439|1A03_HUMAN HLA class I histocompatibility antigen, A-3 alpha chain OS=Homo sapiens OX=9606 GN=HLA-A PE=1 SV=2 (sp|P04439|1A03_HUMAN)	sp|P04439|1A03_HUMAN [7]	HLA-A	41 kDa	TRUE	unknown	1.87E+07	2.58E+07	2.53E+07	1.15E+07	1.18E+07	1.61E+07
203.1	TRUE	Empty	sp|P04439|1A03_HUMAN HLA class I histocompatibility antigen, A-3 alpha chain OS=Homo sapiens OX=9606 GN=HLA-A PE=1 SV=2	sp|P04439|1A03_HUMAN	HLA-A	41 kDa	TRUE	unknown	3.00E+07	3.62E+07	3.41E+07	1.44E+07	1.18E+07	1.61E+07
203.2	TRUE	Empty	sp|Q31610|1B81_HUMAN HLA class I histocompatibility antigen, B-81 alpha chain OS=Homo sapiens OX=9606 GN=HLA-B PE=1 SV=1	sp|Q31610|1B81_HUMAN	HLA-B	40 kDa	TRUE	unknown	1.72E+07	1.25E+07	9962300	8662700	2450900	8471400
203.3	TRUE	Empty	sp|P30499|1C01_HUMAN HLA class I histocompatibility antigen, Cw-1 alpha chain OS=Homo sapiens OX=9606 GN=HLA-C PE=1 SV=1	sp|P30499|1C01_HUMAN	HLA-C	41 kDa	TRUE	unknown	8728200	2.89E+07	3.17E+07	5568500	5809600	6700700
203.4	TRUE	Empty	sp|P04222|1C03_HUMAN HLA class I histocompatibility antigen, Cw-3 alpha chain OS=Homo sapiens OX=9606 GN=HLA-C PE=1 SV=2	sp|P04222|1C03_HUMAN	HLA-C	41 kDa	TRUE	unknown	0	0	2.41E+07	0	1.25E+07	0
203.5	TRUE	Empty	sp|P30511-3|HLAF_HUMAN Isoform 3 of HLA class I histocompatibility antigen, alpha chain F OS=Homo sapiens OX=9606 GN=HLA-F	sp|P30511-3|HLAF_HUMAN (+1)	HLA-F	50 kDa	TRUE	unknown	0	-1	0	-1	-1	-1
203.6	TRUE	Empty	sp|Q95IT1|HLAG_PANTR Patr class I histocompatibility antigen, alpha chain G OS=Pan troglodytes OX=9598 GN=Patr-G PE=3 SV=1	sp|Q95IT1|HLAG_PANTR	Patr-G	38 kDa	TRUE	unknown	0	0	0	0	0	0
204	TRUE	Empty	sp|P07814|SYEP_HUMAN Bifunctional glutamate/proline--tRNA ligase OS=Homo sapiens OX=9606 GN=EPRS PE=1 SV=5	sp|P07814|SYEP_HUMAN	EPRS	171 kDa		unknown	9352700	9024400	6301100	1742500	1564200	2324200
205	TRUE	Empty	Cluster of sp|P14598|NCF1_HUMAN Neutrophil cytosol factor 1 OS=Homo sapiens OX=9606 GN=NCF1 PE=1 SV=4 (sp|P14598|NCF1_HUMAN)	sp|P14598|NCF1_HUMAN [2]	NCF1	45 kDa	TRUE	unknown	3.05E+07	2.23E+07	3.06E+07	5.35E+07	4.73E+07	7.35E+07
205.1	TRUE	Empty	sp|P14598|NCF1_HUMAN Neutrophil cytosol factor 1 OS=Homo sapiens OX=9606 GN=NCF1 PE=1 SV=4	sp|P14598|NCF1_HUMAN	NCF1	45 kDa	TRUE	unknown	3.05E+07	2.23E+07	3.06E+07	5.35E+07	4.73E+07	7.35E+07
205.2	TRUE	Empty	sp|O77774|NCF1_BOVIN Neutrophil cytosol factor 1 OS=Bos taurus OX=9913 GN=NCF1 PE=2 SV=1	sp|O77774|NCF1_BOVIN	NCF1	45 kDa	TRUE	unknown	0	0	0	0	0	0
206	TRUE	Empty	sp|P40227|TCPZ_HUMAN T-complex protein 1 subunit zeta OS=Homo sapiens OX=9606 GN=CCT6A PE=1 SV=3	sp|P40227|TCPZ_HUMAN	CCT6A	58 kDa		unknown	3.92E+07	3.95E+07	3.30E+07	3.72E+07	4.11E+07	3.85E+07
207	TRUE	Empty	sp|Q12906-7|ILF3_HUMAN Isoform 7 of Interleukin enhancer-binding factor 3 OS=Homo sapiens OX=9606 GN=ILF3	sp|Q12906-7|ILF3_HUMAN (+1)	ILF3	96 kDa		unknown	1.41E+07	1.30E+07	1.40E+07	3.21E+07	3.13E+07	3.36E+07
208	TRUE	Empty	sp|P19971|TYPH_HUMAN Thymidine phosphorylase OS=Homo sapiens OX=9606 GN=TYMP PE=1 SV=2	sp|P19971|TYPH_HUMAN	TYMP	50 kDa		unknown	2.26E+07	1.97E+07	2.03E+07	2.17E+07	2.40E+07	2.11E+07
209	TRUE	Empty	sp|P62704|RS4X_MESAU 40S ribosomal protein S4, X isoform OS=Mesocricetus auratus OX=10036 GN=RPS4X PE=2 SV=2	sp|P62704|RS4X_MESAU	RPS4X	30 kDa		unknown	1.41E+08	9.07E+07	7.77E+07	8.56E+07	1.15E+08	1.22E+08
210	TRUE	Empty	sp|O43390|HNRPR_HUMAN Heterogeneous nuclear ribonucleoprotein R OS=Homo sapiens OX=9606 GN=HNRNPR PE=1 SV=1	sp|O43390|HNRPR_HUMAN	HNRNPR	71 kDa	TRUE	unknown	4.22E+07	5.76E+07	3.87E+07	6.84E+07	7.35E+07	6.15E+07
211	TRUE	Empty	sp|P49327|FAS_HUMAN Fatty acid synthase OS=Homo sapiens OX=9606 GN=FASN PE=1 SV=3	sp|P49327|FAS_HUMAN	FASN	273 kDa		unknown	4331900	4505600	3861300	175110	362870	379190
212	TRUE	Empty	sp|P55084-2|ECHB_HUMAN Isoform 2 of Trifunctional enzyme subunit beta, mitochondrial OS=Homo sapiens OX=9606 GN=HADHB	sp|P55084-2|ECHB_HUMAN (+1)	HADHB	49 kDa		unknown	9.31E+07	1.12E+08	1.09E+08	2.59E+07	1.54E+07	1.68E+07
213	TRUE	Empty	Cluster of sp|Q16891-4|MIC60_HUMAN Isoform 4 of MICOS complex subunit MIC60 OS=Homo sapiens OX=9606 GN=IMMT (sp|Q16891-4|MIC60_HUMAN)	sp|Q16891-4|MIC60_HUMAN [2]	IMMT	84 kDa	TRUE	unknown	2.11E+07	3.07E+07	2.58E+07	8416000	9584600	8947400
213.1	TRUE	Empty	sp|Q16891-4|MIC60_HUMAN Isoform 4 of MICOS complex subunit MIC60 OS=Homo sapiens OX=9606 GN=IMMT	sp|Q16891-4|MIC60_HUMAN	IMMT	84 kDa	TRUE	unknown	2.11E+07	3.07E+07	2.58E+07	8416000	9584600	8947400
213.2	TRUE	Empty	sp|Q16891-2|MIC60_HUMAN Isoform 2 of MICOS complex subunit MIC60 OS=Homo sapiens OX=9606 GN=IMMT	sp|Q16891-2|MIC60_HUMAN	IMMT	83 kDa	TRUE	unknown	0	2.98E+07	2.52E+07	0	0	0
214	TRUE	Empty	sp|P17987|TCPA_HUMAN T-complex protein 1 subunit alpha OS=Homo sapiens OX=9606 GN=TCP1 PE=1 SV=1	sp|P17987|TCPA_HUMAN	TCP1	60 kDa		unknown	3.06E+07	2.65E+07	2.38E+07	1.42E+07	1.41E+07	1.93E+07
215	TRUE	Empty	sp|P40926|MDHM_HUMAN Malate dehydrogenase, mitochondrial OS=Homo sapiens OX=9606 GN=MDH2 PE=1 SV=3	sp|P40926|MDHM_HUMAN	MDH2	36 kDa		unknown	1.05E+08	1.21E+08	1.11E+08	6.65E+07	5.97E+07	7.68E+07
216	TRUE	Empty	sp|P06748-2|NPM_HUMAN Isoform 2 of Nucleophosmin OS=Homo sapiens OX=9606 GN=NPM1	sp|P06748-2|NPM_HUMAN (+1)	NPM1	29 kDa		unknown	3.82E+07	6.50E+07	3.81E+07	9.28E+07	8.98E+07	9.10E+07
217	TRUE	Empty	sp|P39023|RL3_HUMAN 60S ribosomal protein L3 OS=Homo sapiens OX=9606 GN=RPL3 PE=1 SV=2	sp|P39023|RL3_HUMAN	RPL3	46 kDa		unknown	7.92E+07	8.07E+07	8.65E+07	5.51E+07	6.71E+07	6.66E+07
218	TRUE	Empty	sp|P43405|KSYK_HUMAN Tyrosine-protein kinase SYK OS=Homo sapiens OX=9606 GN=SYK PE=1 SV=1	sp|P43405|KSYK_HUMAN	SYK	72 kDa		unknown	1.54E+07	1.68E+07	2.03E+07	9541300	1.54E+07	1.63E+07
219	TRUE	Empty	Cluster of sp|P51148-2|RAB5C_HUMAN Isoform 2 of Ras-related protein Rab-5C OS=Homo sapiens OX=9606 GN=RAB5C (sp|P51148-2|RAB5C_HUMAN)	sp|P51148-2|RAB5C_HUMAN [6]	RAB5C	27 kDa	TRUE	unknown	8.82E+07	9.47E+07	8.42E+07	1.53E+07	3.02E+07	3.97E+07
219.1	TRUE	Empty	sp|P51148-2|RAB5C_HUMAN Isoform 2 of Ras-related protein Rab-5C OS=Homo sapiens OX=9606 GN=RAB5C	sp|P51148-2|RAB5C_HUMAN (+1)	RAB5C	27 kDa	TRUE	unknown	1.10E+08	1.18E+08	1.06E+08	1.53E+07	3.55E+07	3.65E+07
219.2	TRUE	Empty	sp|P20339-2|RAB5A_HUMAN Isoform 2 of Ras-related protein Rab-5A OS=Homo sapiens OX=9606 GN=RAB5A	sp|P20339-2|RAB5A_HUMAN (+1)	RAB5A	22 kDa	TRUE	unknown	6.65E+07	7.09E+07	6.26E+07	1742100	1.99E+07	2.29E+07
219.3	TRUE	Empty	sp|P61020|RAB5B_HUMAN Ras-related protein Rab-5B OS=Homo sapiens OX=9606 GN=RAB5B PE=1 SV=1	sp|P61020|RAB5B_HUMAN	RAB5B	24 kDa	TRUE	unknown	6.50E+07	6.97E+07	6.08E+07	2161800	3.54E+07	4.28E+07
219.4	TRUE	Empty	sp|P61020-2|RAB5B_HUMAN Isoform 2 of Ras-related protein Rab-5B OS=Homo sapiens OX=9606 GN=RAB5B	sp|P61020-2|RAB5B_HUMAN	RAB5B	19 kDa	TRUE	unknown	0	0	0	0	0	0
220	TRUE	Empty	sp|P46783|RS10_HUMAN 40S ribosomal protein S10 OS=Homo sapiens OX=9606 GN=RPS10 PE=1 SV=1	sp|P46783|RS10_HUMAN	RPS10	19 kDa		unknown	1.20E+08	1.04E+08	8.41E+07	8.34E+07	1.03E+08	1.23E+08
221	TRUE	Empty	Cluster of sp|P00367|DHE3_HUMAN Glutamate dehydrogenase 1, mitochondrial OS=Homo sapiens OX=9606 GN=GLUD1 PE=1 SV=2 (sp|P00367|DHE3_HUMAN)	sp|P00367|DHE3_HUMAN [2]	GLUD1	61 kDa	TRUE	unknown	4.51E+07	4.47E+07	4.76E+07	2.38E+07	3.28E+07	2.76E+07
221.1	TRUE	Empty	sp|P00367|DHE3_HUMAN Glutamate dehydrogenase 1, mitochondrial OS=Homo sapiens OX=9606 GN=GLUD1 PE=1 SV=2	sp|P00367|DHE3_HUMAN	GLUD1	61 kDa	TRUE	unknown	4.51E+07	4.47E+07	4.76E+07	2.38E+07	3.28E+07	2.76E+07
221.2	TRUE	Empty	sp|P00366|DHE3_BOVIN Glutamate dehydrogenase 1, mitochondrial OS=Bos taurus OX=9913 GN=GLUD1 PE=1 SV=2	sp|P00366|DHE3_BOVIN	GLUD1	62 kDa	TRUE	unknown	0	0	0	0	0	0
222	TRUE	Empty	sp|P61247|RS3A_HUMAN 40S ribosomal protein S3a OS=Homo sapiens OX=9606 GN=RPS3A PE=1 SV=2	sp|P61247|RS3A_HUMAN	RPS3A	30 kDa	TRUE	unknown	1.40E+08	1.42E+08	1.21E+08	1.21E+08	1.22E+08	1.25E+08
223	TRUE	Empty	sp|Q86UE4|LYRIC_HUMAN Protein LYRIC OS=Homo sapiens OX=9606 GN=MTDH PE=1 SV=2	sp|Q86UE4|LYRIC_HUMAN	MTDH	64 kDa		unknown	5.22E+07	4.86E+07	3.94E+07	2.07E+07	1.59E+07	2.42E+07
224	TRUE	Empty	sp|P01024|CO3_HUMAN Complement C3 OS=Homo sapiens OX=9606 GN=C3 PE=1 SV=2	sp|P01024|CO3_HUMAN	C3	187 kDa		unknown	4369100	4185700	3178700	9484200	9894900	1.18E+07
225	TRUE	Empty	sp|P19878|NCF2_HUMAN Neutrophil cytosol factor 2 OS=Homo sapiens OX=9606 GN=NCF2 PE=1 SV=2	sp|P19878|NCF2_HUMAN	NCF2	60 kDa	TRUE	unknown	3.40E+07	2.24E+07	3.14E+07	4.23E+07	3.93E+07	5.37E+07
226	TRUE	Empty	sp|P23469-2|PTPRE_HUMAN Isoform 2 of Receptor-type tyrosine-protein phosphatase epsilon OS=Homo sapiens OX=9606 GN=PTPRE	sp|P23469-2|PTPRE_HUMAN	PTPRE	75 kDa		unknown	2.97E+07	3.60E+07	3.06E+07	267700	978160	640930
227	TRUE	Empty	sp|P17931|LEG3_HUMAN Galectin-3 OS=Homo sapiens OX=9606 GN=LGALS3 PE=1 SV=5	sp|P17931|LEG3_HUMAN	LGALS3	26 kDa		unknown	6.21E+08	5.57E+08	6.87E+08	9.58E+07	5.57E+07	7.84E+07
228	TRUE	Empty	sp|P23526|SAHH_HUMAN Adenosylhomocysteinase OS=Homo sapiens OX=9606 GN=AHCY PE=1 SV=4	sp|P23526|SAHH_HUMAN	AHCY	48 kDa	TRUE	unknown	9.03E+07	9.97E+07	1.81E+08	2.81E+07	3.59E+07	3.44E+07
229	TRUE	Empty	Cluster of sp|P84079|ARF1_RAT ADP-ribosylation factor 1 OS=Rattus norvegicus OX=10116 GN=Arf1 PE=1 SV=2 (sp|P84079|ARF1_RAT)	sp|P84079|ARF1_RAT [4]	Arf1	21 kDa	TRUE	unknown	1.49E+08	1.48E+08	1.08E+08	2.86E+07	2.16E+07	6.02E+07
229.1	TRUE	Empty	sp|P84079|ARF1_RAT ADP-ribosylation factor 1 OS=Rattus norvegicus OX=10116 GN=Arf1 PE=1 SV=2	sp|P84079|ARF1_RAT	Arf1	21 kDa	TRUE	unknown	1.96E+08	1.91E+08	1.52E+08	4.26E+07	3.27E+07	6.02E+07
229.2	TRUE	Empty	sp|P18085|ARF4_HUMAN ADP-ribosylation factor 4 OS=Homo sapiens OX=9606 GN=ARF4 PE=1 SV=3	sp|P18085|ARF4_HUMAN	ARF4	21 kDa	TRUE	unknown	1.03E+08	1.05E+08	6.41E+07	1.47E+07	9398500	2.24E+07
229.3	TRUE	Empty	sp|P84085|ARF5_HUMAN ADP-ribosylation factor 5 OS=Homo sapiens OX=9606 GN=ARF5 PE=1 SV=2	sp|P84085|ARF5_HUMAN	ARF5	21 kDa	TRUE	unknown	1.39E+08	1.43E+08	1.06E+08	0	1.05E+07	2.39E+07
229.4	TRUE	Empty	sp|P22274|ARF_CANAL ADP-ribosylation factor OS=Candida albicans (strain SC5314 / ATCC MYA-2876) OX=237561 GN=ARF1 PE=3 SV=5	sp|P22274|ARF_CANAL	ARF1	20 kDa	TRUE	unknown	0	0	0	0	0	0
230	TRUE	Empty	sp|Q15029-2|U5S1_HUMAN Isoform 2 of 116 kDa U5 small nuclear ribonucleoprotein component OS=Homo sapiens OX=9606 GN=EFTUD2	sp|Q15029-2|U5S1_HUMAN (+1)	EFTUD2	105 kDa		unknown	2352400	1923700	2742100	7790800	5945300	1.14E+07
231	TRUE	Empty	sp|Q6PIU2-2|NCEH1_HUMAN Isoform 2 of Neutral cholesterol ester hydrolase 1 OS=Homo sapiens OX=9606 GN=NCEH1	sp|Q6PIU2-2|NCEH1_HUMAN (+1)	NCEH1	47 kDa		unknown	1.43E+08	1.49E+08	1.56E+08	0	-1	-1
232	TRUE	Empty	sp|P00390-2|GSHR_HUMAN Isoform Cytoplasmic of Glutathione reductase, mitochondrial OS=Homo sapiens OX=9606 GN=GSR	sp|P00390-2|GSHR_HUMAN (+1)	GSR	52 kDa		unknown	3.64E+07	4.47E+07	5.42E+07	8187200	7674400	1.03E+07
233	TRUE	Empty	sp|P11498|PYC_HUMAN Pyruvate carboxylase, mitochondrial OS=Homo sapiens OX=9606 GN=PC PE=1 SV=2	sp|P11498|PYC_HUMAN	PC	130 kDa		unknown	2.05E+07	2.23E+07	1.53E+07	-1	-1	-1
234	TRUE	Empty	Cluster of sp|Q04637-4|IF4G1_HUMAN Isoform C of Eukaryotic translation initiation factor 4 gamma 1 OS=Homo sapiens OX=9606 GN=EIF4G1 (sp|Q04637-4|IF4G1_HUMAN)	sp|Q04637-4|IF4G1_HUMAN [6]	EIF4G1	167 kDa	TRUE	unknown	1.56E+07	1.27E+07	1.46E+07	1793200	917900	1157300
234.1	TRUE	Empty	sp|Q04637-4|IF4G1_HUMAN Isoform C of Eukaryotic translation initiation factor 4 gamma 1 OS=Homo sapiens OX=9606 GN=EIF4G1	sp|Q04637-4|IF4G1_HUMAN (+4)	EIF4G1	167 kDa	TRUE	unknown	1.56E+07	1.27E+07	1.46E+07	1793200	917900	1157300
234.2	TRUE	Empty	sp|O43432-4|IF4G3_HUMAN Isoform 4 of Eukaryotic translation initiation factor 4 gamma 3 OS=Homo sapiens OX=9606 GN=EIF4G3	sp|O43432-4|IF4G3_HUMAN	EIF4G3	147 kDa	TRUE	unknown	0	0	0	0	-1	0
235	TRUE	Empty	sp|Q07960|RHG01_HUMAN Rho GTPase-activating protein 1 OS=Homo sapiens OX=9606 GN=ARHGAP1 PE=1 SV=1	sp|Q07960|RHG01_HUMAN	ARHGAP1	50 kDa		unknown	2.46E+07	2.22E+07	1.97E+07	2.69E+07	2.43E+07	3.05E+07
236	TRUE	Empty	sp|P08708|RS17_HUMAN 40S ribosomal protein S17 OS=Homo sapiens OX=9606 GN=RPS17 PE=1 SV=2	sp|P08708|RS17_HUMAN	RPS17	16 kDa		unknown	3.83E+08	3.30E+08	2.94E+08	2.76E+08	2.44E+08	3.17E+08
237	TRUE	Empty	sp|P0C0S5|H2AZ_HUMAN Histone H2A.Z OS=Homo sapiens OX=9606 GN=H2AFZ PE=1 SV=2	sp|P0C0S5|H2AZ_HUMAN (+1)	H2AFZ	14 kDa	TRUE	unknown	9.70E+09	3.65E+09	6.63E+09	1.12E+10	2.98E+09	5.31E+09
238	TRUE	Empty	sp|P27695|APEX1_HUMAN DNA-(apurinic or apyrimidinic site) lyase OS=Homo sapiens OX=9606 GN=APEX1 PE=1 SV=2	sp|P27695|APEX1_HUMAN	APEX1	36 kDa		unknown	9.61E+07	9.89E+07	8.87E+07	7.96E+07	8.47E+07	1.00E+08
239	TRUE	Empty	sp|Q5TEJ8|THMS2_HUMAN Protein THEMIS2 OS=Homo sapiens OX=9606 GN=THEMIS2 PE=1 SV=1	sp|Q5TEJ8|THMS2_HUMAN	THEMIS2	72 kDa		unknown	1.18E+07	8513600	1.04E+07	1.01E+07	9537300	1.38E+07
240	TRUE	Empty	sp|Q9UI12-2|VATH_HUMAN Isoform 2 of V-type proton ATPase subunit H OS=Homo sapiens OX=9606 GN=ATP6V1H	sp|Q9UI12-2|VATH_HUMAN (+1)	ATP6V1H	54 kDa		unknown	4.60E+07	4.09E+07	4.74E+07	5225500	5322400	8181400
241	TRUE	Empty	sp|Q9Y678|COPG1_HUMAN Coatomer subunit gamma-1 OS=Homo sapiens OX=9606 GN=COPG1 PE=1 SV=1	sp|Q9Y678|COPG1_HUMAN	COPG1	98 kDa	TRUE	unknown	1.40E+07	1.77E+07	1.54E+07	4067400	4703100	5450700
242	TRUE	Empty	sp|O00299|CLIC1_HUMAN Chloride intracellular channel protein 1 OS=Homo sapiens OX=9606 GN=CLIC1 PE=1 SV=4	sp|O00299|CLIC1_HUMAN	CLIC1	27 kDa		unknown	1.16E+08	8.32E+07	1.16E+08	1.42E+08	1.66E+08	1.54E+08
243	TRUE	Empty	Cluster of sp|Q10567-3|AP1B1_HUMAN Isoform C of AP-1 complex subunit beta-1 OS=Homo sapiens OX=9606 GN=AP1B1 (sp|Q10567-3|AP1B1_HUMAN)	sp|Q10567-3|AP1B1_HUMAN [5]	AP1B1	104 kDa	TRUE	unknown	1.49E+07	2.26E+07	2.22E+07	5108700	3934700	5862500
243.1	TRUE	Empty	sp|Q10567-3|AP1B1_HUMAN Isoform C of AP-1 complex subunit beta-1 OS=Homo sapiens OX=9606 GN=AP1B1	sp|Q10567-3|AP1B1_HUMAN	AP1B1	104 kDa	TRUE	unknown	1.53E+07	2.28E+07	2.22E+07	5108700	3934700	5862500
243.2	TRUE	Empty	sp|Q10567-2|AP1B1_HUMAN Isoform B of AP-1 complex subunit beta-1 OS=Homo sapiens OX=9606 GN=AP1B1	sp|Q10567-2|AP1B1_HUMAN (+1)	AP1B1	104 kDa	TRUE	unknown	1.46E+07	2.25E+07	2.22E+07	4327800	3156400	5088000
243.3	TRUE	Empty	sp|P52303-2|AP1B1_RAT Isoform B of AP-1 complex subunit beta-1 OS=Rattus norvegicus OX=10116 GN=Ap1b1	sp|P52303-2|AP1B1_RAT (+1)	Ap1b1	104 kDa	TRUE	unknown	0	0	0	0	0	0
244	TRUE	Empty	sp|O60506-3|HNRPQ_HUMAN Isoform 3 of Heterogeneous nuclear ribonucleoprotein Q OS=Homo sapiens OX=9606 GN=SYNCRIP	sp|O60506-3|HNRPQ_HUMAN (+3)	SYNCRIP	63 kDa	TRUE	unknown	5.99E+07	7.16E+07	6.03E+07	5.75E+07	6.81E+07	5.23E+07
245	TRUE	Empty	sp|Q14103-2|HNRPD_HUMAN Isoform 2 of Heterogeneous nuclear ribonucleoprotein D0 OS=Homo sapiens OX=9606 GN=HNRNPD	sp|Q14103-2|HNRPD_HUMAN (+1)	HNRNPD	36 kDa	TRUE	unknown	1.84E+08	1.62E+08	1.75E+08	3.79E+08	3.35E+08	3.67E+08
246	TRUE	Empty	sp|Q16822|PCKGM_HUMAN Phosphoenolpyruvate carboxykinase [GTP], mitochondrial OS=Homo sapiens OX=9606 GN=PCK2 PE=1 SV=4	sp|Q16822|PCKGM_HUMAN	PCK2	71 kDa		unknown	3.93E+07	5.10E+07	3.61E+07	390950	1023300	2406200
247	TRUE	Empty	sp|P11586|C1TC_HUMAN C-1-tetrahydrofolate synthase, cytoplasmic OS=Homo sapiens OX=9606 GN=MTHFD1 PE=1 SV=3	sp|P11586|C1TC_HUMAN	MTHFD1	102 kDa		unknown	1.23E+07	1.18E+07	1.08E+07	1.42E+07	1.06E+07	1.32E+07
248	TRUE	Empty	Cluster of sp|P30153|2AAA_HUMAN Serine/threonine-protein phosphatase 2A 65 kDa regulatory subunit A alpha isoform OS=Homo sapiens OX=9606 GN=PPP2R1A PE=1 SV=4 (sp|P30153|2AAA_HUMAN)	sp|P30153|2AAA_HUMAN [3]	PPP2R1A	65 kDa	TRUE	unknown	1.70E+07	2.13E+07	1.87E+07	8825700	6305700	9196300
248.1	TRUE	Empty	sp|P30153|2AAA_HUMAN Serine/threonine-protein phosphatase 2A 65 kDa regulatory subunit A alpha isoform OS=Homo sapiens OX=9606 GN=PPP2R1A PE=1 SV=4	sp|P30153|2AAA_HUMAN	PPP2R1A	65 kDa	TRUE	unknown	1.70E+07	2.13E+07	1.87E+07	8825700	6305700	9196300
248.2	TRUE	Empty	sp|P30154-2|2AAB_HUMAN Isoform 2 of Serine/threonine-protein phosphatase 2A 65 kDa regulatory subunit A beta isoform OS=Homo sapiens OX=9606 GN=PPP2R1B	sp|P30154-2|2AAB_HUMAN (+1)	PPP2R1B	74 kDa	TRUE	unknown	0	0	0	0	0	0
249	TRUE	Empty	Cluster of sp|P50570-5|DYN2_HUMAN Isoform 5 of Dynamin-2 OS=Homo sapiens OX=9606 GN=DNM2 (sp|P50570-5|DYN2_HUMAN)	sp|P50570-5|DYN2_HUMAN [4]	DNM2	98 kDa	TRUE	unknown	6542000	4921000	8076800	3583100	3122500	5240700
249.1	TRUE	Empty	sp|P50570-5|DYN2_HUMAN Isoform 5 of Dynamin-2 OS=Homo sapiens OX=9606 GN=DNM2	sp|P50570-5|DYN2_HUMAN (+1)	DNM2	98 kDa	TRUE	unknown	8984100	7156000	8076800	3583100	3122500	5240700
249.2	TRUE	Empty	sp|Q9UQ16-3|DYN3_HUMAN Isoform 3 of Dynamin-3 OS=Homo sapiens OX=9606 GN=DNM3	sp|Q9UQ16-3|DYN3_HUMAN (+1)	DNM3	97 kDa	TRUE	unknown	4099900	2686000	0	0	0	0
250	TRUE	Empty	sp|Q96QH2|PRAM_HUMAN PML-RARA-regulated adapter molecule 1 OS=Homo sapiens OX=9606 GN=PRAM1 PE=1 SV=3	sp|Q96QH2|PRAM_HUMAN	PRAM1	74 kDa		unknown	8949100	1.38E+07	1.67E+07	4371600	6085600	4523800
251	TRUE	Empty	sp|B0I1T2|MYO1G_HUMAN Unconventional myosin-Ig OS=Homo sapiens OX=9606 GN=MYO1G PE=1 SV=2	sp|B0I1T2|MYO1G_HUMAN	MYO1G	116 kDa		unknown	6378900	4509900	3294800	1.59E+07	1.20E+07	2.03E+07
252	TRUE	Empty	sp|P07384|CAN1_HUMAN Calpain-1 catalytic subunit OS=Homo sapiens OX=9606 GN=CAPN1 PE=1 SV=1	sp|P07384|CAN1_HUMAN	CAPN1	82 kDa		unknown	1.85E+07	1.79E+07	2.28E+07	1.08E+07	1.36E+07	1.81E+07
253	TRUE	Empty	sp|Q96CX2|KCD12_HUMAN BTB/POZ domain-containing protein KCTD12 OS=Homo sapiens OX=9606 GN=KCTD12 PE=1 SV=1	sp|Q96CX2|KCD12_HUMAN	KCTD12	36 kDa		unknown	4.78E+07	4.54E+07	4.92E+07	5.48E+07	5.27E+07	6.85E+07
254	TRUE	Empty	sp|Q9NZM1-6|MYOF_HUMAN Isoform 6 of Myoferlin OS=Homo sapiens OX=9606 GN=MYOF	sp|Q9NZM1-6|MYOF_HUMAN (+1)	MYOF	233 kDa	TRUE	unknown	3604000	2896800	4172300	167410	0	-1
255	TRUE	Empty	sp|P07195|LDHB_HUMAN L-lactate dehydrogenase B chain OS=Homo sapiens OX=9606 GN=LDHB PE=1 SV=2	sp|P07195|LDHB_HUMAN	LDHB	37 kDa	TRUE	unknown	7.46E+07	7.69E+07	7.81E+07	8.31E+07	7.78E+07	8.66E+07
256	TRUE	Empty	Cluster of sp|Q8NBJ5|GT251_HUMAN Procollagen galactosyltransferase 1 OS=Homo sapiens OX=9606 GN=COLGALT1 PE=1 SV=1 (sp|Q8NBJ5|GT251_HUMAN)	sp|Q8NBJ5|GT251_HUMAN [2]	COLGALT1	72 kDa	TRUE	unknown	4.75E+07	4.44E+07	4.01E+07	7685100	8488900	9149400
256.1	TRUE	Empty	sp|Q8NBJ5|GT251_HUMAN Procollagen galactosyltransferase 1 OS=Homo sapiens OX=9606 GN=COLGALT1 PE=1 SV=1	sp|Q8NBJ5|GT251_HUMAN	COLGALT1	72 kDa	TRUE	unknown	4.75E+07	4.44E+07	4.01E+07	7685100	8488900	9149400
256.2	TRUE	Empty	sp|A5PMF6|GT251_DANRE Procollagen galactosyltransferase 1 OS=Danio rerio OX=7955 GN=colgalt1 PE=3 SV=1	sp|A5PMF6|GT251_DANRE	colgalt1	71 kDa	TRUE	unknown	-1	0	0	-1	-1	-1
257	TRUE	Empty	sp|Q9P2J5|SYLC_HUMAN Leucine--tRNA ligase, cytoplasmic OS=Homo sapiens OX=9606 GN=LARS PE=1 SV=2	sp|Q9P2J5|SYLC_HUMAN	LARS	134 kDa		unknown	5543600	8878900	6377000	3759400	3111700	3480300
258	TRUE	Empty	sp|P01023|A2MG_HUMAN Alpha-2-macroglobulin OS=Homo sapiens OX=9606 GN=A2M PE=1 SV=3	sp|P01023|A2MG_HUMAN	A2M	163 kDa		unknown	1.09E+07	1.15E+07	9455800	201410	209200	498300
259	TRUE	Empty	sp|P05091|ALDH2_HUMAN Aldehyde dehydrogenase, mitochondrial OS=Homo sapiens OX=9606 GN=ALDH2 PE=1 SV=2	sp|P05091|ALDH2_HUMAN	ALDH2	56 kDa		unknown	4.09E+07	3.65E+07	3.95E+07	7.49E+07	6.30E+07	6.07E+07
260	TRUE	Empty	Cluster of sp|P09525|ANXA4_HUMAN Annexin A4 OS=Homo sapiens OX=9606 GN=ANXA4 PE=1 SV=4 (sp|P09525|ANXA4_HUMAN)	sp|P09525|ANXA4_HUMAN [2]	ANXA4	36 kDa	TRUE	unknown	7.12E+07	6.84E+07	7.78E+07	1.04E+07	1.29E+07	1.02E+07
260.1	TRUE	Empty	sp|P09525|ANXA4_HUMAN Annexin A4 OS=Homo sapiens OX=9606 GN=ANXA4 PE=1 SV=4	sp|P09525|ANXA4_HUMAN	ANXA4	36 kDa	TRUE	unknown	7.12E+07	7.09E+07	7.78E+07	1.04E+07	1.29E+07	1.02E+07
260.2	TRUE	Empty	sp|P09525-2|ANXA4_HUMAN Isoform 2 of Annexin A4 OS=Homo sapiens OX=9606 GN=ANXA4	sp|P09525-2|ANXA4_HUMAN	ANXA4	27 kDa	TRUE	unknown	6.01E+07	6.59E+07	6.92E+07	1.07E+07	1.40E+07	1.04E+07
261	TRUE	Empty	sp|Q6IBS0|TWF2_HUMAN Twinfilin-2 OS=Homo sapiens OX=9606 GN=TWF2 PE=1 SV=2	sp|Q6IBS0|TWF2_HUMAN	TWF2	40 kDa	TRUE	unknown	6.29E+07	5.33E+07	4.47E+07	1.40E+07	1.42E+07	1.86E+07
262	TRUE	Empty	sp|P48595|SPB10_HUMAN Serpin B10 OS=Homo sapiens OX=9606 GN=SERPINB10 PE=1 SV=1	sp|P48595|SPB10_HUMAN	SERPINB10	45 kDa		unknown	9229200	8163700	1.03E+07	5.40E+07	6.41E+07	5.58E+07
263	TRUE	Empty	sp|P51991|ROA3_HUMAN Heterogeneous nuclear ribonucleoprotein A3 OS=Homo sapiens OX=9606 GN=HNRNPA3 PE=1 SV=2	sp|P51991|ROA3_HUMAN	HNRNPA3	40 kDa	TRUE	unknown	1.61E+07	4.61E+07	5.00E+07	8.41E+07	6.27E+07	8.33E+07
264	TRUE	Empty	sp|P55786|PSA_HUMAN Puromycin-sensitive aminopeptidase OS=Homo sapiens OX=9606 GN=NPEPPS PE=1 SV=2	sp|P55786|PSA_HUMAN	NPEPPS	103 kDa		unknown	1.16E+07	1.23E+07	1.29E+07	4078300	4212600	2444700
265	TRUE	Empty	sp|Q9Y6N5|SQOR_HUMAN Sulfide:quinone oxidoreductase, mitochondrial OS=Homo sapiens OX=9606 GN=SQOR PE=1 SV=1	sp|Q9Y6N5|SQOR_HUMAN	SQOR	50 kDa		unknown	4.91E+07	4.22E+07	4.44E+07	1.56E+07	1.25E+07	1.51E+07
266	TRUE	Empty	sp|P47897|SYQ_HUMAN Glutamine--tRNA ligase OS=Homo sapiens OX=9606 GN=QARS PE=1 SV=1	sp|P47897|SYQ_HUMAN	QARS	88 kDa		unknown	1.12E+07	1.73E+07	1.29E+07	5850700	5296600	5025900
267	TRUE	Empty	Cluster of sp|Q9NUQ9|FA49B_HUMAN Protein FAM49B OS=Homo sapiens OX=9606 GN=FAM49B PE=1 SV=1 (sp|Q9NUQ9|FA49B_HUMAN)	sp|Q9NUQ9|FA49B_HUMAN [2]	FAM49B	37 kDa	TRUE	unknown	4.68E+07	4.71E+07	4.56E+07	3.03E+07	2.14E+07	3.07E+07
267.1	TRUE	Empty	sp|Q9NUQ9|FA49B_HUMAN Protein FAM49B OS=Homo sapiens OX=9606 GN=FAM49B PE=1 SV=1	sp|Q9NUQ9|FA49B_HUMAN	FAM49B	37 kDa	TRUE	unknown	4.68E+07	4.71E+07	4.56E+07	3.03E+07	3.18E+07	5.00E+07
267.2	TRUE	Empty	sp|Q9H0Q0|FA49A_HUMAN Protein FAM49A OS=Homo sapiens OX=9606 GN=FAM49A PE=2 SV=1	sp|Q9H0Q0|FA49A_HUMAN	FAM49A	37 kDa	TRUE	unknown	0	0	0	0	1.10E+07	1.15E+07
268	TRUE	Empty	Cluster of sp|Q9UM07|PADI4_HUMAN Protein-arginine deiminase type-4 OS=Homo sapiens OX=9606 GN=PADI4 PE=1 SV=2 (sp|Q9UM07|PADI4_HUMAN)	sp|Q9UM07|PADI4_HUMAN [2]	PADI4	74 kDa	TRUE	unknown	9725800	1.35E+07	1.20E+07	4.71E+07	4.08E+07	3.36E+07
268.1	TRUE	Empty	sp|Q9UM07|PADI4_HUMAN Protein-arginine deiminase type-4 OS=Homo sapiens OX=9606 GN=PADI4 PE=1 SV=2	sp|Q9UM07|PADI4_HUMAN	PADI4	74 kDa	TRUE	unknown	9725800	1.35E+07	1.20E+07	4.71E+07	4.08E+07	3.36E+07
268.2	TRUE	Empty	sp|Q9Z183|PADI4_MOUSE Protein-arginine deiminase type-4 OS=Mus musculus OX=10090 GN=Padi4 PE=2 SV=3	sp|Q9Z183|PADI4_MOUSE	Padi4	74 kDa	TRUE	unknown	0	0	0	0	0	0
269	TRUE	Empty	sp|Q99613|EIF3C_HUMAN Eukaryotic translation initiation factor 3 subunit C OS=Homo sapiens OX=9606 GN=EIF3C PE=1 SV=1	sp|Q99613|EIF3C_HUMAN	EIF3C	105 kDa		unknown	1.62E+07	1.44E+07	1.61E+07	8819800	9464600	1.13E+07
270	TRUE	Empty	Cluster of sp|P31939|PUR9_HUMAN Bifunctional purine biosynthesis protein PURH OS=Homo sapiens OX=9606 GN=ATIC PE=1 SV=3 (sp|P31939|PUR9_HUMAN)	sp|P31939|PUR9_HUMAN [2]	ATIC	65 kDa	TRUE	unknown	1.26E+07	1.46E+07	1.40E+07	5486600	6251200	7442500
270.1	TRUE	Empty	sp|P31939|PUR9_HUMAN Bifunctional purine biosynthesis protein PURH OS=Homo sapiens OX=9606 GN=ATIC PE=1 SV=3	sp|P31939|PUR9_HUMAN	ATIC	65 kDa	TRUE	unknown	1.26E+07	1.46E+07	1.40E+07	5486600	6251200	7442500
270.2	TRUE	Empty	sp|P31939-2|PUR9_HUMAN Isoform 2 of Bifunctional purine biosynthesis protein PURH OS=Homo sapiens OX=9606 GN=ATIC	sp|P31939-2|PUR9_HUMAN	ATIC	65 kDa	TRUE	unknown	0	0	0	0	0	0
271	TRUE	Empty	sp|P35606|COPB2_HUMAN Coatomer subunit beta' OS=Homo sapiens OX=9606 GN=COPB2 PE=1 SV=2	sp|P35606|COPB2_HUMAN	COPB2	102 kDa	TRUE	unknown	1.39E+07	1.98E+07	1.34E+07	5174900	3878200	1165800
272	TRUE	Empty	sp|Q13724-2|MOGS_HUMAN Isoform 2 of Mannosyl-oligosaccharide glucosidase OS=Homo sapiens OX=9606 GN=MOGS	sp|Q13724-2|MOGS_HUMAN (+1)	MOGS	81 kDa		unknown	2.24E+07	2.22E+07	1.83E+07	9397000	8327200	9041400
273	TRUE	Empty	sp|P40925-3|MDHC_HUMAN Isoform 3 of Malate dehydrogenase, cytoplasmic OS=Homo sapiens OX=9606 GN=MDH1	sp|P40925-3|MDHC_HUMAN (+1)	MDH1	39 kDa		unknown	1.82E+08	2.11E+08	1.80E+08	2.92E+07	1.65E+07	7131300
274	TRUE	Empty	Cluster of sp|P50552|VASP_HUMAN Vasodilator-stimulated phosphoprotein OS=Homo sapiens OX=9606 GN=VASP PE=1 SV=3 (sp|P50552|VASP_HUMAN)	sp|P50552|VASP_HUMAN [2]	VASP	40 kDa	TRUE	unknown	4.82E+07	5.68E+07	9.02E+07	5.50E+07	5.41E+07	5.98E+07
274.1	TRUE	Empty	sp|P50552|VASP_HUMAN Vasodilator-stimulated phosphoprotein OS=Homo sapiens OX=9606 GN=VASP PE=1 SV=3	sp|P50552|VASP_HUMAN	VASP	40 kDa	TRUE	unknown	4.82E+07	5.68E+07	9.02E+07	5.50E+07	5.41E+07	5.98E+07
274.2	TRUE	Empty	sp|P70460|VASP_MOUSE Vasodilator-stimulated phosphoprotein OS=Mus musculus OX=10090 GN=Vasp PE=1 SV=4	sp|P70460|VASP_MOUSE	Vasp	40 kDa	TRUE	unknown	0	0	0	0	0	0
275	TRUE	Empty	Cluster of sp|Q15393|SF3B3_HUMAN Splicing factor 3B subunit 3 OS=Homo sapiens OX=9606 GN=SF3B3 PE=1 SV=4 (sp|Q15393|SF3B3_HUMAN)	sp|Q15393|SF3B3_HUMAN [3]	SF3B3	136 kDa	TRUE	unknown	4319900	4886100	4555900	1.57E+07	1.41E+07	1.29E+07
275.1	TRUE	Empty	sp|Q15393|SF3B3_HUMAN Splicing factor 3B subunit 3 OS=Homo sapiens OX=9606 GN=SF3B3 PE=1 SV=4	sp|Q15393|SF3B3_HUMAN	SF3B3	136 kDa	TRUE	unknown	4319900	4886100	4555900	1.57E+07	1.41E+07	1.29E+07
275.2	TRUE	Empty	sp|P0CR23|RSE1_CRYNB Pre-mRNA-splicing factor RSE1 OS=Cryptococcus neoformans var. neoformans serotype D (strain B-3501A) OX=283643 GN=RSE1 PE=3 SV=1	sp|P0CR23|RSE1_CRYNB	RSE1	134 kDa	TRUE	unknown	0	0	0	0	0	0
275.3	TRUE	Empty	sp|Q1LVE8|SF3B3_DANRE Splicing factor 3B subunit 3 OS=Danio rerio OX=7955 GN=sf3b3 PE=2 SV=1	sp|Q1LVE8|SF3B3_DANRE	sf3b3	136 kDa	TRUE	unknown	0	0	0	0	0	0
276	TRUE	Empty	sp|P17655|CAN2_HUMAN Calpain-2 catalytic subunit OS=Homo sapiens OX=9606 GN=CAPN2 PE=1 SV=6	sp|P17655|CAN2_HUMAN	CAPN2	80 kDa		unknown	1.15E+07	1.25E+07	7491200	1.64E+07	1.29E+07	1.61E+07
277	TRUE	Empty	sp|O35129|PHB2_MOUSE Prohibitin-2 OS=Mus musculus OX=10090 GN=Phb2 PE=1 SV=1	sp|O35129|PHB2_MOUSE	Phb2	33 kDa		unknown	1.05E+08	7.50E+07	8.34E+07	4.48E+07	4.20E+07	4.25E+07
278	TRUE	Empty	sp|P30041|PRDX6_HUMAN Peroxiredoxin-6 OS=Homo sapiens OX=9606 GN=PRDX6 PE=1 SV=3	sp|P30041|PRDX6_HUMAN	PRDX6	25 kDa		unknown	1.29E+08	1.25E+08	1.19E+08	5.52E+07	3.07E+07	5.30E+07
279	TRUE	Empty	sp|Q00341|VIGLN_HUMAN Vigilin OS=Homo sapiens OX=9606 GN=HDLBP PE=1 SV=2	sp|Q00341|VIGLN_HUMAN	HDLBP	141 kDa		unknown	9791100	6022400	8996000	910350	1132900	1208100
280	TRUE	Empty	sp|Q01469|FABP5_HUMAN Fatty acid-binding protein 5 OS=Homo sapiens OX=9606 GN=FABP5 PE=1 SV=3	sp|Q01469|FABP5_HUMAN	FABP5	15 kDa		unknown	1.56E+08	1.60E+08	1.39E+08	-1	8893100	9835500
281	TRUE	Empty	Cluster of sp|Q16881|TRXR1_HUMAN Thioredoxin reductase 1, cytoplasmic OS=Homo sapiens OX=9606 GN=TXNRD1 PE=1 SV=3 (sp|Q16881|TRXR1_HUMAN)	sp|Q16881|TRXR1_HUMAN [2]	TXNRD1	71 kDa	TRUE	unknown	1.46E+07	1.47E+07	1.86E+07	3486300	4114500	4189100
281.1	TRUE	Empty	sp|Q16881|TRXR1_HUMAN Thioredoxin reductase 1, cytoplasmic OS=Homo sapiens OX=9606 GN=TXNRD1 PE=1 SV=3	sp|Q16881|TRXR1_HUMAN	TXNRD1	71 kDa	TRUE	unknown	2.05E+07	2.01E+07	2.62E+07	3760300	4373500	4813800
281.2	TRUE	Empty	sp|Q9JMH6|TRXR1_MOUSE Thioredoxin reductase 1, cytoplasmic OS=Mus musculus OX=10090 GN=Txnrd1 PE=1 SV=3	sp|Q9JMH6|TRXR1_MOUSE	Txnrd1	67 kDa	TRUE	unknown	8809900	9395800	1.09E+07	3212300	3855500	4189100
282	TRUE	Empty	Cluster of sp|P41252|SYIC_HUMAN Isoleucine--tRNA ligase, cytoplasmic OS=Homo sapiens OX=9606 GN=IARS PE=1 SV=2 (sp|P41252|SYIC_HUMAN)	sp|P41252|SYIC_HUMAN [2]	IARS	145 kDa	TRUE	unknown	4584700	7249700	3169600	1324700	1717000	1525700
282.1	TRUE	Empty	sp|P41252|SYIC_HUMAN Isoleucine--tRNA ligase, cytoplasmic OS=Homo sapiens OX=9606 GN=IARS PE=1 SV=2	sp|P41252|SYIC_HUMAN	IARS	145 kDa	TRUE	unknown	4584700	7249700	3169600	1324700	1717000	1525700
282.2	TRUE	Empty	sp|B7XK16|SYIC_ENTBH Probable isoleucine--tRNA ligase, cytoplasmic OS=Enterocytozoon bieneusi (strain H348) OX=481877 GN=EBI_22873 PE=3 SV=1	sp|B7XK16|SYIC_ENTBH	EBI_22873	112 kDa	TRUE	unknown	0	0	-1	0	-1	-1
283	TRUE	Empty	sp|P27635|RL10_HUMAN 60S ribosomal protein L10 OS=Homo sapiens OX=9606 GN=RPL10 PE=1 SV=4	sp|P27635|RL10_HUMAN	RPL10	25 kDa		unknown	5.32E+07	8.88E+07	6.53E+07	1.02E+08	8.62E+07	1.24E+08
284	TRUE	Empty	sp|Q15019-3|SEPT2_HUMAN Isoform 3 of Septin-2 OS=Homo sapiens OX=9606 GN=SEPT2	sp|Q15019-3|SEPT2_HUMAN (+1)	2-Sep	43 kDa	TRUE	unknown	5.99E+07	6.30E+07	5.88E+07	2.81E+07	2.61E+07	3.15E+07
285	TRUE	Empty	sp|P62241|RS8_HUMAN 40S ribosomal protein S8 OS=Homo sapiens OX=9606 GN=RPS8 PE=1 SV=2	sp|P62241|RS8_HUMAN	RPS8	24 kDa		unknown	2.09E+08	2.65E+08	2.44E+08	2.61E+08	2.62E+08	2.43E+08
286	TRUE	Empty	sp|P63104|1433Z_HUMAN 14-3-3 protein zeta/delta OS=Homo sapiens OX=9606 GN=YWHAZ PE=1 SV=1	sp|P63104|1433Z_HUMAN	YWHAZ	28 kDa	TRUE	unknown	2.32E+08	2.60E+08	2.31E+08	1.60E+08	1.58E+08	1.68E+08
287	TRUE	Empty	Cluster of sp|Q02218|ODO1_HUMAN 2-oxoglutarate dehydrogenase, mitochondrial OS=Homo sapiens OX=9606 GN=OGDH PE=1 SV=3 (sp|Q02218|ODO1_HUMAN)	sp|Q02218|ODO1_HUMAN [3]	OGDH	116 kDa	TRUE	unknown	1.45E+07	1.50E+07	1.57E+07	1734400	3053800	4363800
287.1	TRUE	Empty	sp|Q02218|ODO1_HUMAN 2-oxoglutarate dehydrogenase, mitochondrial OS=Homo sapiens OX=9606 GN=OGDH PE=1 SV=3	sp|Q02218|ODO1_HUMAN	OGDH	116 kDa	TRUE	unknown	1.45E+07	1.50E+07	1.57E+07	1734400	3053800	4363800
287.2	TRUE	Empty	sp|Q9ULD0-2|OGDHL_HUMAN Isoform 2 of 2-oxoglutarate dehydrogenase-like, mitochondrial OS=Homo sapiens OX=9606 GN=OGDHL	sp|Q9ULD0-2|OGDHL_HUMAN (+1)	OGDHL	108 kDa	TRUE	unknown	0	0	0	0	0	0
288	TRUE	Empty	Cluster of sp|P61223|RAP1B_BOVIN Ras-related protein Rap-1b OS=Bos taurus OX=9913 GN=RAP1B PE=2 SV=1 (sp|P61223|RAP1B_BOVIN)	sp|P61223|RAP1B_BOVIN [3]	RAP1B	21 kDa	TRUE	unknown	9.46E+07	7.91E+07	1.12E+08	2.47E+07	3.08E+07	3.68E+07
288.1	TRUE	Empty	sp|P61223|RAP1B_BOVIN Ras-related protein Rap-1b OS=Bos taurus OX=9913 GN=RAP1B PE=2 SV=1	sp|P61223|RAP1B_BOVIN	RAP1B	21 kDa	TRUE	unknown	9.72E+07	9.15E+07	1.11E+08	2.43E+07	2.89E+07	2.83E+07
288.2	TRUE	Empty	sp|P62834|RAP1A_HUMAN Ras-related protein Rap-1A OS=Homo sapiens OX=9606 GN=RAP1A PE=1 SV=1	sp|P62834|RAP1A_HUMAN	RAP1A	21 kDa	TRUE	unknown	9.21E+07	6.67E+07	1.13E+08	2.51E+07	3.28E+07	3.68E+07
288.3	TRUE	Empty	sp|P61224-2|RAP1B_HUMAN Isoform 2 of Ras-related protein Rap-1b OS=Homo sapiens OX=9606 GN=RAP1B	sp|P61224-2|RAP1B_HUMAN	RAP1B	15 kDa	TRUE	unknown	0	0	0	0	0	0
289	TRUE	Empty	sp|P62081|RS7_HUMAN 40S ribosomal protein S7 OS=Homo sapiens OX=9606 GN=RPS7 PE=1 SV=1	sp|P62081|RS7_HUMAN	RPS7	22 kDa		unknown	1.25E+08	1.60E+08	1.26E+08	1.29E+08	1.36E+08	1.62E+08
290	TRUE	Empty	Cluster of sp|Q9UHD8-5|SEPT9_HUMAN Isoform 5 of Septin-9 OS=Homo sapiens OX=9606 GN=SEPT9 (sp|Q9UHD8-5|SEPT9_HUMAN)	sp|Q9UHD8-5|SEPT9_HUMAN [2]	9-Sep	65 kDa	TRUE	unknown	1.87E+07	1.78E+07	1.57E+07	5605900	4018500	8060400
290.1	TRUE	Empty	sp|Q9UHD8-5|SEPT9_HUMAN Isoform 5 of Septin-9 OS=Homo sapiens OX=9606 GN=SEPT9	sp|Q9UHD8-5|SEPT9_HUMAN	9-Sep	65 kDa	TRUE	unknown	1.87E+07	1.78E+07	1.57E+07	5605900	4018500	8060400
290.2	TRUE	Empty	sp|Q9UHD8-7|SEPT9_HUMAN Isoform 7 of Septin-9 OS=Homo sapiens OX=9606 GN=SEPT9	sp|Q9UHD8-7|SEPT9_HUMAN	9-Sep	64 kDa	TRUE	unknown	0	0	0	0	0	0
291	TRUE	Empty	sp|O75165|DJC13_HUMAN DnaJ homolog subfamily C member 13 OS=Homo sapiens OX=9606 GN=DNAJC13 PE=1 SV=5	sp|O75165|DJC13_HUMAN	DNAJC13	254 kDa		unknown	1645500	1790300	1858300	695740	698180	5570100
292	TRUE	Empty	sp|P04839|CY24B_HUMAN Cytochrome b-245 heavy chain OS=Homo sapiens OX=9606 GN=CYBB PE=1 SV=2	sp|P04839|CY24B_HUMAN	CYBB	65 kDa	TRUE	unknown	4.47E+07	5.40E+07	5.45E+07	4.30E+07	4.43E+07	2.88E+07
293	TRUE	Empty	sp|Q06830|PRDX1_HUMAN Peroxiredoxin-1 OS=Homo sapiens OX=9606 GN=PRDX1 PE=1 SV=1	sp|Q06830|PRDX1_HUMAN	PRDX1	22 kDa	TRUE	unknown	3.83E+08	3.95E+08	3.99E+08	6.01E+07	7.80E+07	6.53E+07
294	TRUE	Empty	Cluster of sp|P00387-2|NB5R3_HUMAN Isoform 2 of NADH-cytochrome b5 reductase 3 OS=Homo sapiens OX=9606 GN=CYB5R3 (sp|P00387-2|NB5R3_HUMAN)	sp|P00387-2|NB5R3_HUMAN [3]	CYB5R3	32 kDa	TRUE	unknown	8.90E+07	1.07E+08	9.23E+07	8675500	1.59E+07	1.90E+07
294.1	TRUE	Empty	sp|P00387-2|NB5R3_HUMAN Isoform 2 of NADH-cytochrome b5 reductase 3 OS=Homo sapiens OX=9606 GN=CYB5R3	sp|P00387-2|NB5R3_HUMAN (+1)	CYB5R3	32 kDa	TRUE	unknown	8.90E+07	1.07E+08	9.23E+07	8675500	1.59E+07	1.90E+07
294.2	TRUE	Empty	sp|P20070-2|NB5R3_RAT Isoform 2 of NADH-cytochrome b5 reductase 3 OS=Rattus norvegicus OX=10116 GN=Cyb5r3	sp|P20070-2|NB5R3_RAT	Cyb5r3	35 kDa	TRUE	unknown	0	0	0	0	0	0
295	TRUE	Empty	Cluster of sp|P61163|ACTZ_HUMAN Alpha-centractin OS=Homo sapiens OX=9606 GN=ACTR1A PE=1 SV=1 (sp|P61163|ACTZ_HUMAN)	sp|P61163|ACTZ_HUMAN [2]	ACTR1A	43 kDa	TRUE	unknown	2.04E+07	2.17E+07	1.88E+07	1.64E+07	1.98E+07	1.04E+07
295.1	TRUE	Empty	sp|P61163|ACTZ_HUMAN Alpha-centractin OS=Homo sapiens OX=9606 GN=ACTR1A PE=1 SV=1	sp|P61163|ACTZ_HUMAN	ACTR1A	43 kDa	TRUE	unknown	2.67E+07	2.17E+07	2.66E+07	1.64E+07	1.98E+07	1.36E+07
295.2	TRUE	Empty	sp|P42025|ACTY_HUMAN Beta-centractin OS=Homo sapiens OX=9606 GN=ACTR1B PE=1 SV=1	sp|P42025|ACTY_HUMAN	ACTR1B	42 kDa	TRUE	unknown	1.42E+07	6350700	1.09E+07	6126300	1.11E+07	7206100
296	TRUE	Empty	sp|Q12905|ILF2_HUMAN Interleukin enhancer-binding factor 2 OS=Homo sapiens OX=9606 GN=ILF2 PE=1 SV=2	sp|Q12905|ILF2_HUMAN	ILF2	43 kDa		unknown	6.04E+07	5.83E+07	3.75E+07	4.36E+07	4.45E+07	4.93E+07
297	TRUE	Empty	sp|Q9BXS5-2|AP1M1_HUMAN Isoform 2 of AP-1 complex subunit mu-1 OS=Homo sapiens OX=9606 GN=AP1M1	sp|Q9BXS5-2|AP1M1_HUMAN (+1)	AP1M1	50 kDa		unknown	1.34E+07	1.45E+07	1.62E+07	1.10E+07	5882100	5140100
298	TRUE	Empty	Cluster of sp|P15090|FABP4_HUMAN Fatty acid-binding protein, adipocyte OS=Homo sapiens OX=9606 GN=FABP4 PE=1 SV=3 (sp|P15090|FABP4_HUMAN)	sp|P15090|FABP4_HUMAN [2]	FABP4	15 kDa	TRUE	unknown	1.58E+08	9.96E+07	8.92E+07	9119300	4359700	0
298.1	TRUE	Empty	sp|P15090|FABP4_HUMAN Fatty acid-binding protein, adipocyte OS=Homo sapiens OX=9606 GN=FABP4 PE=1 SV=3	sp|P15090|FABP4_HUMAN	FABP4	15 kDa	TRUE	unknown	1.58E+08	9.96E+07	8.92E+07	9119300	4359700	2933000
298.2	TRUE	Empty	sp|P86412|MYP2_PIG Myelin P2 protein OS=Sus scrofa OX=9823 GN=PMP2 PE=1 SV=1	sp|P86412|MYP2_PIG	PMP2	15 kDa	TRUE	unknown	0	0	0	-1	-1	0
299	TRUE	Empty	sp|P02787|TRFE_HUMAN Serotransferrin OS=Homo sapiens OX=9606 GN=TF PE=1 SV=3	sp|P02787|TRFE_HUMAN	TF	77 kDa		unknown	1.41E+07	1.40E+07	9796800	474220	820890	666710
300	TRUE	Empty	sp|Q00722-2|PLCB2_HUMAN Isoform 2 of 1-phosphatidylinositol 4,5-bisphosphate phosphodiesterase beta-2 OS=Homo sapiens OX=9606 GN=PLCB2	sp|Q00722-2|PLCB2_HUMAN (+2)	PLCB2	134 kDa		unknown	5008500	5846100	6907100	1114300	1034800	1104300
301	TRUE	Empty	sp|O43776|SYNC_HUMAN Asparagine--tRNA ligase, cytoplasmic OS=Homo sapiens OX=9606 GN=NARS PE=1 SV=1	sp|O43776|SYNC_HUMAN	NARS	63 kDa		unknown	2.20E+07	2.68E+07	2.82E+07	1.45E+07	9412300	1.22E+07
302	TRUE	Empty	sp|P35237|SPB6_HUMAN Serpin B6 OS=Homo sapiens OX=9606 GN=SERPINB6 PE=1 SV=3	sp|P35237|SPB6_HUMAN	SERPINB6	43 kDa		unknown	3.46E+07	3.74E+07	3.35E+07	1.05E+07	1.59E+07	1.17E+07
303	TRUE	Empty	Cluster of sp|Q13303-3|KCAB2_HUMAN Isoform 3 of Voltage-gated potassium channel subunit beta-2 OS=Homo sapiens OX=9606 GN=KCNAB2 (sp|Q13303-3|KCAB2_HUMAN)	sp|Q13303-3|KCAB2_HUMAN [3]	KCNAB2	47 kDa	TRUE	unknown	2.03E+07	1.38E+07	2.42E+07	6234400	4966600	9136600
303.1	TRUE	Empty	sp|Q13303-3|KCAB2_HUMAN Isoform 3 of Voltage-gated potassium channel subunit beta-2 OS=Homo sapiens OX=9606 GN=KCNAB2	sp|Q13303-3|KCAB2_HUMAN	KCNAB2	47 kDa	TRUE	unknown	2.03E+07	2.63E+07	2.42E+07	6234400	4966600	9136600
303.2	TRUE	Empty	sp|Q13303-2|KCAB2_HUMAN Isoform 2 of Voltage-gated potassium channel subunit beta-2 OS=Homo sapiens OX=9606 GN=KCNAB2	sp|Q13303-2|KCAB2_HUMAN	KCNAB2	39 kDa	TRUE	unknown	0	3.69E+07	3.33E+07	0	0	1.31E+07
303.3	TRUE	Empty	sp|Q14722-2|KCAB1_HUMAN Isoform KvB1.1 of Voltage-gated potassium channel subunit beta-1 OS=Homo sapiens OX=9606 GN=KCNAB1	sp|Q14722-2|KCAB1_HUMAN	KCNAB1	45 kDa	TRUE	unknown	229200	1272700	322350	0	0	0
304	TRUE	Empty	sp|O95573|ACSL3_HUMAN Long-chain-fatty-acid--CoA ligase 3 OS=Homo sapiens OX=9606 GN=ACSL3 PE=1 SV=3	sp|O95573|ACSL3_HUMAN	ACSL3	80 kDa	TRUE	unknown	3.98E+07	4.49E+07	4.47E+07	2708900	3088700	2536300
305	TRUE	Empty	sp|P55884-2|EIF3B_HUMAN Isoform 2 of Eukaryotic translation initiation factor 3 subunit B OS=Homo sapiens OX=9606 GN=EIF3B	sp|P55884-2|EIF3B_HUMAN (+1)	EIF3B	99 kDa		unknown	1.34E+07	2.33E+07	8582400	1.01E+07	7284000	1.23E+07
306	TRUE	Empty	Cluster of sp|Q8IY17-3|PLPL6_HUMAN Isoform 3 of Neuropathy target esterase OS=Homo sapiens OX=9606 GN=PNPLA6 (sp|Q8IY17-3|PLPL6_HUMAN)	sp|Q8IY17-3|PLPL6_HUMAN [6]	PNPLA6	151 kDa	TRUE	unknown	7473300	8689100	7002600	0	0	0
306.1	TRUE	Empty	sp|Q8IY17-3|PLPL6_HUMAN Isoform 3 of Neuropathy target esterase OS=Homo sapiens OX=9606 GN=PNPLA6	sp|Q8IY17-3|PLPL6_HUMAN (+1)	PNPLA6	151 kDa	TRUE	unknown	7473300	8689100	7002600	160150	65336	149460
306.2	TRUE	Empty	sp|Q6ZV29-3|PLPL7_HUMAN Isoform 3 of Patatin-like phospholipase domain-containing protein 7 OS=Homo sapiens OX=9606 GN=PNPLA7	sp|Q6ZV29-3|PLPL7_HUMAN (+3)	PNPLA7	139 kDa	TRUE	unknown	0	0	-1	0	-1	-1
307	TRUE	Empty	sp|P08567|PLEK_HUMAN Pleckstrin OS=Homo sapiens OX=9606 GN=PLEK PE=1 SV=3	sp|P08567|PLEK_HUMAN	PLEK	40 kDa		unknown	8.83E+07	6.19E+07	4.84E+07	1.56E+07	4.88E+07	3.63E+07
308	TRUE	Empty	sp|P52907|CAZA1_HUMAN F-actin-capping protein subunit alpha-1 OS=Homo sapiens OX=9606 GN=CAPZA1 PE=1 SV=3	sp|P52907|CAZA1_HUMAN	CAPZA1	33 kDa	TRUE	unknown	1.28E+08	1.44E+08	1.34E+08	1.54E+08	1.32E+08	2.07E+08
309	TRUE	Empty	sp|Q6DD88|ATLA3_HUMAN Atlastin-3 OS=Homo sapiens OX=9606 GN=ATL3 PE=1 SV=1	sp|Q6DD88|ATLA3_HUMAN	ATL3	61 kDa		unknown	3.86E+07	3.39E+07	2.57E+07	9034700	6908900	1.06E+07
310	TRUE	Empty	sp|Q9ULV4-2|COR1C_HUMAN Isoform 2 of Coronin-1C OS=Homo sapiens OX=9606 GN=CORO1C	sp|Q9ULV4-2|COR1C_HUMAN (+2)	CORO1C	54 kDa		unknown	6.78E+07	7.68E+07	4.29E+07	2.14E+07	1.76E+07	2.27E+07
311	TRUE	Empty	Cluster of sp|P16152|CBR1_HUMAN Carbonyl reductase [NADPH] 1 OS=Homo sapiens OX=9606 GN=CBR1 PE=1 SV=3 (sp|P16152|CBR1_HUMAN)	sp|P16152|CBR1_HUMAN [2]	CBR1	30 kDa	TRUE	unknown	5.55E+07	4.81E+07	4.49E+07	9102100	1.22E+07	7114800
311.1	TRUE	Empty	sp|P16152|CBR1_HUMAN Carbonyl reductase [NADPH] 1 OS=Homo sapiens OX=9606 GN=CBR1 PE=1 SV=3	sp|P16152|CBR1_HUMAN	CBR1	30 kDa	TRUE	unknown	5.55E+07	4.81E+07	4.49E+07	9102100	1.22E+07	7114800
311.2	TRUE	Empty	sp|O75828|CBR3_HUMAN Carbonyl reductase [NADPH] 3 OS=Homo sapiens OX=9606 GN=CBR3 PE=1 SV=3	sp|O75828|CBR3_HUMAN	CBR3	31 kDa	TRUE	unknown	0	0	0	0	0	0
312	TRUE	Empty	sp|P39656-3|OST48_HUMAN Isoform 3 of Dolichyl-diphosphooligosaccharide--protein glycosyltransferase 48 kDa subunit OS=Homo sapiens OX=9606 GN=DDOST	sp|P39656-3|OST48_HUMAN (+1)	DDOST	49 kDa		unknown	9.37E+07	9.60E+07	9.62E+07	2.44E+07	1.86E+07	2.63E+07
313	TRUE	Empty	sp|Q15233|NONO_HUMAN Non-POU domain-containing octamer-binding protein OS=Homo sapiens OX=9606 GN=NONO PE=1 SV=4	sp|Q15233|NONO_HUMAN	NONO	54 kDa	TRUE	unknown	4518300	4892200	4870800	2.32E+07	2.24E+07	3.74E+07
314	TRUE	Empty	sp|Q5K4L6|S27A3_HUMAN Long-chain fatty acid transport protein 3 OS=Homo sapiens OX=9606 GN=SLC27A3 PE=2 SV=3	sp|Q5K4L6|S27A3_HUMAN	SLC27A3	79 kDa		unknown	2.58E+07	3.14E+07	4.18E+07	625160	507070	146980
315	TRUE	Empty	Cluster of sp|P18669|PGAM1_HUMAN Phosphoglycerate mutase 1 OS=Homo sapiens OX=9606 GN=PGAM1 PE=1 SV=2 (sp|P18669|PGAM1_HUMAN)	sp|P18669|PGAM1_HUMAN [2]	PGAM1	29 kDa	TRUE	unknown	6.35E+07	5.30E+07	5.06E+07	8.02E+07	7.45E+07	8.86E+07
315.1	TRUE	Empty	sp|P18669|PGAM1_HUMAN Phosphoglycerate mutase 1 OS=Homo sapiens OX=9606 GN=PGAM1 PE=1 SV=2	sp|P18669|PGAM1_HUMAN	PGAM1	29 kDa	TRUE	unknown	6.35E+07	5.30E+07	5.06E+07	8.02E+07	7.45E+07	8.86E+07
315.2	TRUE	Empty	sp|Q8MKE8|PGAM4_PANTR Probable phosphoglycerate mutase 4 OS=Pan troglodytes OX=9598 GN=PGAM4 PE=3 SV=1	sp|Q8MKE8|PGAM4_PANTR	PGAM4	29 kDa	TRUE	unknown	0	0	0	0	0	0
316	TRUE	Empty	Cluster of sp|P28482|MK01_HUMAN Mitogen-activated protein kinase 1 OS=Homo sapiens OX=9606 GN=MAPK1 PE=1 SV=3 (sp|P28482|MK01_HUMAN)	sp|P28482|MK01_HUMAN [12]	MAPK1	41 kDa	TRUE	unknown	1.44E+07	1.59E+07	2.01E+07	2.11E+07	1.37E+07	1.33E+07
316.1	TRUE	Empty	sp|P28482|MK01_HUMAN Mitogen-activated protein kinase 1 OS=Homo sapiens OX=9606 GN=MAPK1 PE=1 SV=3	sp|P28482|MK01_HUMAN	MAPK1	41 kDa	TRUE	unknown	1.93E+07	2.03E+07	2.75E+07	2.11E+07	1.37E+07	1.33E+07
316.2	TRUE	Empty	sp|P27361-3|MK03_HUMAN Isoform 3 of Mitogen-activated protein kinase 3 OS=Homo sapiens OX=9606 GN=MAPK3	sp|P27361-3|MK03_HUMAN (+1)	MAPK3	40 kDa	TRUE	unknown	9535500	1.15E+07	1.26E+07	0	0	0
316.3	TRUE	Empty	sp|P17948|VGFR1_HUMAN Vascular endothelial growth factor receptor 1 OS=Homo sapiens OX=9606 GN=FLT1 PE=1 SV=2	sp|P17948|VGFR1_HUMAN	FLT1	151 kDa	TRUE	unknown	-1	0	-1	0	-1	-1
316.4	TRUE	Empty	sp|P35916-1|VGFR3_HUMAN Isoform 2 of Vascular endothelial growth factor receptor 3 OS=Homo sapiens OX=9606 GN=FLT4	sp|P35916-1|VGFR3_HUMAN (+1)	FLT4	146 kDa	TRUE	unknown	0	-1	-1	-1	-1	0
316.5	TRUE	Empty	sp|Q8AXB3|VGFR4_DANRE Vascular endothelial growth factor receptor kdr-like OS=Danio rerio OX=7955 GN=kdrl PE=1 SV=1	sp|Q8AXB3|VGFR4_DANRE	kdrl	147 kDa	TRUE	unknown	0	-1	0	0	-1	-1
316.6	TRUE	Empty	sp|P0CP67|CPK1_CRYNB Mitogen-activated protein kinase CPK1 OS=Cryptococcus neoformans var. neoformans serotype D (strain B-3501A) OX=283643 GN=CPK1 PE=3 SV=1	sp|P0CP67|CPK1_CRYNB	CPK1	42 kDa	TRUE	unknown	-1	-1	-1	-1	-1	-1
316.7	TRUE	Empty	sp|P10721-2|KIT_HUMAN Isoform 2 of Mast/stem cell growth factor receptor Kit OS=Homo sapiens OX=9606 GN=KIT	sp|P10721-2|KIT_HUMAN (+1)	KIT	109 kDa	TRUE	unknown	-1	-1	-1	-1	-1	0
316.8	TRUE	Empty	sp|P79749|PGFRB_TAKRU Platelet-derived growth factor receptor beta OS=Takifugu rubripes OX=31033 GN=pdgfrb PE=3 SV=1	sp|P79749|PGFRB_TAKRU	pdgfrb	118 kDa	TRUE	unknown	-1	0	-1	0	0	0
316.9	TRUE	Empty	sp|P79750|CSF11_TAKRU Macrophage colony-stimulating factor 1 receptor 1 OS=Takifugu rubripes OX=31033 GN=csf1r1 PE=3 SV=1	sp|P79750|CSF11_TAKRU	csf1r1	111 kDa	TRUE	unknown	-1	-1	-1	0	-1	0
317	TRUE	Empty	Cluster of sp|P37802-2|TAGL2_HUMAN Isoform 2 of Transgelin-2 OS=Homo sapiens OX=9606 GN=TAGLN2 (sp|P37802-2|TAGL2_HUMAN)	sp|P37802-2|TAGL2_HUMAN [3]	TAGLN2	24 kDa	TRUE	unknown	4.35E+07	4.61E+07	5.06E+07	3.40E+07	3.05E+07	3.76E+07
317.1	TRUE	Empty	sp|P37802-2|TAGL2_HUMAN Isoform 2 of Transgelin-2 OS=Homo sapiens OX=9606 GN=TAGLN2	sp|P37802-2|TAGL2_HUMAN (+1)	TAGLN2	24 kDa	TRUE	unknown	4.35E+07	4.61E+07	5.06E+07	3.40E+07	3.05E+07	3.76E+07
317.2	TRUE	Empty	sp|Q9UI15|TAGL3_HUMAN Transgelin-3 OS=Homo sapiens OX=9606 GN=TAGLN3 PE=1 SV=2	sp|Q9UI15|TAGL3_HUMAN	TAGLN3	22 kDa	TRUE	unknown	0	0	0	-1	-1	-1
318	TRUE	Empty	sp|Q99460|PSMD1_HUMAN 26S proteasome non-ATPase regulatory subunit 1 OS=Homo sapiens OX=9606 GN=PSMD1 PE=1 SV=2	sp|Q99460|PSMD1_HUMAN	PSMD1	106 kDa		unknown	6558600	1.03E+07	1.12E+07	4234300	1413600	2402000
319	TRUE	Empty	Cluster of sp|Q63HN8-4|RN213_HUMAN Isoform 2 of E3 ubiquitin-protein ligase RNF213 OS=Homo sapiens OX=9606 GN=RNF213 (sp|Q63HN8-4|RN213_HUMAN)	sp|Q63HN8-4|RN213_HUMAN [3]	RNF213	596 kDa	TRUE	unknown	287420	548960	598180	0	50925	175900
319.1	TRUE	Empty	sp|Q63HN8-4|RN213_HUMAN Isoform 2 of E3 ubiquitin-protein ligase RNF213 OS=Homo sapiens OX=9606 GN=RNF213	sp|Q63HN8-4|RN213_HUMAN (+1)	RNF213	596 kDa	TRUE	unknown	287420	548960	598180	14211	50925	175900
319.2	TRUE	Empty	sp|A0A0R4I9Y1|R213B_DANRE E3 ubiquitin-protein ligase rnf213-beta OS=Danio rerio OX=7955 GN=rnf213b PE=3 SV=1	sp|A0A0R4I9Y1|R213B_DANRE	rnf213b	578 kDa	TRUE	unknown	0	0	0	0	0	-1
320	TRUE	Empty	sp|P62917|RL8_HUMAN 60S ribosomal protein L8 OS=Homo sapiens OX=9606 GN=RPL8 PE=1 SV=2	sp|P62917|RL8_HUMAN	RPL8	28 kDa		unknown	2.99E+07	4.01E+07	6.28E+07	2.80E+07	2.87E+07	3.33E+07
321	TRUE	Empty	sp|Q96HE7|ERO1A_HUMAN ERO1-like protein alpha OS=Homo sapiens OX=9606 GN=ERO1A PE=1 SV=2	sp|Q96HE7|ERO1A_HUMAN	ERO1A	54 kDa		unknown	3.19E+07	3.56E+07	3.18E+07	6400000	7085500	5951300
322	TRUE	Empty	sp|O14617-5|AP3D1_HUMAN Isoform 5 of AP-3 complex subunit delta-1 OS=Homo sapiens OX=9606 GN=AP3D1	sp|O14617-5|AP3D1_HUMAN (+1)	AP3D1	137 kDa		unknown	8075800	7962800	6363900	474710	366670	687210
323	TRUE	Empty	sp|P60660-2|MYL6_HUMAN Isoform Smooth muscle of Myosin light polypeptide 6 OS=Homo sapiens OX=9606 GN=MYL6	sp|P60660-2|MYL6_HUMAN (+1)	MYL6	17 kDa		unknown	1.72E+08	1.82E+08	1.82E+08	8.72E+07	1.01E+08	8.26E+07
324	TRUE	Empty	sp|O60568|PLOD3_HUMAN Multifunctional procollagen lysine hydroxylase and glycosyltransferase LH3 OS=Homo sapiens OX=9606 GN=PLOD3 PE=1 SV=1	sp|O60568|PLOD3_HUMAN	PLOD3	85 kDa		unknown	1.48E+07	1.52E+07	1.43E+07	250420	739430	517920
325	TRUE	Empty	sp|O60610-2|DIAP1_HUMAN Isoform 2 of Protein diaphanous homolog 1 OS=Homo sapiens OX=9606 GN=DIAPH1	sp|O60610-2|DIAP1_HUMAN (+2)	DIAPH1	139 kDa		unknown	5361600	6546000	7667100	2592900	2552500	2148700
326	TRUE	Empty	sp|P16401|H15_HUMAN Histone H1.5 OS=Homo sapiens OX=9606 GN=HIST1H1B PE=1 SV=3	sp|P16401|H15_HUMAN	HIST1H1B	23 kDa	TRUE	unknown	1.05E+09	1.10E+09	1.24E+09	2.52E+09	1.68E+09	1.21E+09
327	TRUE	Empty	sp|P62333|PRS10_HUMAN 26S proteasome regulatory subunit 10B OS=Homo sapiens OX=9606 GN=PSMC6 PE=1 SV=1	sp|P62333|PRS10_HUMAN	PSMC6	44 kDa		unknown	1.49E+07	1.43E+07	8441000	1.03E+07	5955100	7400000
328	TRUE	Empty	sp|P62847-2|RS24_HUMAN Isoform 2 of 40S ribosomal protein S24 OS=Homo sapiens OX=9606 GN=RPS24	sp|P62847-2|RS24_HUMAN (+3)	RPS24	15 kDa		unknown	1.65E+08	1.77E+08	1.59E+08	1.39E+08	1.28E+08	1.27E+08
329	TRUE	Empty	sp|Q8NC51|PAIRB_HUMAN Plasminogen activator inhibitor 1 RNA-binding protein OS=Homo sapiens OX=9606 GN=SERBP1 PE=1 SV=2	sp|Q8NC51|PAIRB_HUMAN	SERBP1	45 kDa		unknown	2.59E+07	1.57E+07	2.62E+07	1.42E+07	2.28E+07	2.01E+07
330	TRUE	Empty	Cluster of sp|O14980|XPO1_HUMAN Exportin-1 OS=Homo sapiens OX=9606 GN=XPO1 PE=1 SV=1 (sp|O14980|XPO1_HUMAN)	sp|O14980|XPO1_HUMAN [2]	XPO1	123 kDa	TRUE	unknown	4265100	2409100	3973600	4773100	3662500	5043000
330.1	TRUE	Empty	sp|O14980|XPO1_HUMAN Exportin-1 OS=Homo sapiens OX=9606 GN=XPO1 PE=1 SV=1	sp|O14980|XPO1_HUMAN	XPO1	123 kDa	TRUE	unknown	4265100	2409100	3973600	4773100	3662500	5043000
330.2	TRUE	Empty	sp|Q9TVM2|XPO1_DROME Exportin-1 OS=Drosophila melanogaster OX=7227 GN=emb PE=1 SV=1	sp|Q9TVM2|XPO1_DROME	emb	123 kDa	TRUE	unknown	0	0	0	0	-1	-1
331	TRUE	Empty	sp|Q709C8-3|VP13C_HUMAN Isoform 3 of Vacuolar protein sorting-associated protein 13C OS=Homo sapiens OX=9606 GN=VPS13C	sp|Q709C8-3|VP13C_HUMAN (+1)	VPS13C	417 kDa		unknown	1224500	1514300	1743800	57332	55754	226440
332	TRUE	Empty	sp|Q96AG4|LRC59_HUMAN Leucine-rich repeat-containing protein 59 OS=Homo sapiens OX=9606 GN=LRRC59 PE=1 SV=1	sp|Q96AG4|LRC59_HUMAN	LRRC59	35 kDa		unknown	1.16E+08	1.10E+08	1.45E+08	4.46E+07	7.57E+07	7.00E+07
333	TRUE	Empty	sp|Q9HD20|AT131_HUMAN Manganese-transporting ATPase 13A1 OS=Homo sapiens OX=9606 GN=ATP13A1 PE=1 SV=2	sp|Q9HD20|AT131_HUMAN	ATP13A1	133 kDa		unknown	8630200	1.14E+07	9743700	871570	364450	648030
334	TRUE	Empty	sp|O60664-4|PLIN3_HUMAN Isoform 4 of Perilipin-3 OS=Homo sapiens OX=9606 GN=PLIN3	sp|O60664-4|PLIN3_HUMAN (+1)	PLIN3	46 kDa		unknown	1.80E+07	2.03E+07	2.05E+07	1.63E+07	7733200	1.00E+07
335	TRUE	Empty	sp|O75533|SF3B1_HUMAN Splicing factor 3B subunit 1 OS=Homo sapiens OX=9606 GN=SF3B1 PE=1 SV=3	sp|O75533|SF3B1_HUMAN	SF3B1	146 kDa		unknown	978440	1450100	2344300	5033400	4610700	5128200
336	TRUE	Empty	sp|O75923-10|DYSF_HUMAN Isoform 10 of Dysferlin OS=Homo sapiens OX=9606 GN=DYSF	sp|O75923-10|DYSF_HUMAN (+13)	DYSF	239 kDa	TRUE	unknown	1401500	2648800	2548400	834520	873430	572970
337	TRUE	Empty	Cluster of sp|P10644|KAP0_HUMAN cAMP-dependent protein kinase type I-alpha regulatory subunit OS=Homo sapiens OX=9606 GN=PRKAR1A PE=1 SV=1 (sp|P10644|KAP0_HUMAN)	sp|P10644|KAP0_HUMAN [2]	PRKAR1A	43 kDa	TRUE	unknown	4.75E+07	4.66E+07	5.13E+07	2.75E+07	1.39E+07	1.96E+07
337.1	TRUE	Empty	sp|P10644|KAP0_HUMAN cAMP-dependent protein kinase type I-alpha regulatory subunit OS=Homo sapiens OX=9606 GN=PRKAR1A PE=1 SV=1	sp|P10644|KAP0_HUMAN	PRKAR1A	43 kDa	TRUE	unknown	4.75E+07	4.66E+07	5.13E+07	2.75E+07	1.39E+07	1.96E+07
337.2	TRUE	Empty	sp|P31321|KAP1_HUMAN cAMP-dependent protein kinase type I-beta regulatory subunit OS=Homo sapiens OX=9606 GN=PRKAR1B PE=1 SV=4	sp|P31321|KAP1_HUMAN	PRKAR1B	43 kDa	TRUE	unknown	0	0	0	0	0	0
338	TRUE	Empty	Cluster of sp|P51881|ADT2_MOUSE ADP/ATP translocase 2 OS=Mus musculus OX=10090 GN=Slc25a5 PE=1 SV=3 (sp|P51881|ADT2_MOUSE)	sp|P51881|ADT2_MOUSE [2]	Slc25a5	33 kDa	TRUE	unknown	8.71E+07	9.12E+07	1.09E+08	2.97E+07	3.80E+07	3.20E+07
338.1	TRUE	Empty	sp|P51881|ADT2_MOUSE ADP/ATP translocase 2 OS=Mus musculus OX=10090 GN=Slc25a5 PE=1 SV=3	sp|P51881|ADT2_MOUSE	Slc25a5	33 kDa	TRUE	unknown	9.32E+07	1.00E+08	1.18E+08	3.14E+07	3.80E+07	3.50E+07
338.2	TRUE	Empty	sp|P12236|ADT3_HUMAN ADP/ATP translocase 3 OS=Homo sapiens OX=9606 GN=SLC25A6 PE=1 SV=4	sp|P12236|ADT3_HUMAN	SLC25A6	33 kDa	TRUE	unknown	8.10E+07	8.22E+07	1.01E+08	2.80E+07	3.28E+07	2.90E+07
339	TRUE	Empty	sp|P62979|RS27A_HUMAN Ubiquitin-40S ribosomal protein S27a OS=Homo sapiens OX=9606 GN=RPS27A PE=1 SV=2	sp|P62979|RS27A_HUMAN	RPS27A	18 kDa		unknown	3.84E+08	5.92E+08	5.02E+08	3.56E+08	4.75E+08	6.44E+08
340	TRUE	Empty	sp|Q13418|ILK_HUMAN Integrin-linked protein kinase OS=Homo sapiens OX=9606 GN=ILK PE=1 SV=2	sp|Q13418|ILK_HUMAN	ILK	51 kDa		unknown	1.76E+07	2.19E+07	2.39E+07	1.05E+07	5824700	1.03E+07
341	TRUE	Empty	sp|P60228|EIF3E_HUMAN Eukaryotic translation initiation factor 3 subunit E OS=Homo sapiens OX=9606 GN=EIF3E PE=1 SV=1	sp|P60228|EIF3E_HUMAN	EIF3E	52 kDa		unknown	2.41E+07	6903900	1.30E+07	5210100	4300100	3349200
342	TRUE	Empty	sp|Q96G03|PGM2_HUMAN Phosphoglucomutase-2 OS=Homo sapiens OX=9606 GN=PGM2 PE=1 SV=4	sp|Q96G03|PGM2_HUMAN	PGM2	68 kDa		unknown	2.48E+07	4109600	9493900	1.23E+07	9192100	1.01E+07
343	TRUE	Empty	Cluster of sp|O43143|DHX15_HUMAN Pre-mRNA-splicing factor ATP-dependent RNA helicase DHX15 OS=Homo sapiens OX=9606 GN=DHX15 PE=1 SV=2 (sp|O43143|DHX15_HUMAN)	sp|O43143|DHX15_HUMAN [6]	DHX15	91 kDa	TRUE	unknown	6509600	4383200	2820900	8636800	1.03E+07	1.05E+07
343.1	TRUE	Empty	sp|O43143|DHX15_HUMAN Pre-mRNA-splicing factor ATP-dependent RNA helicase DHX15 OS=Homo sapiens OX=9606 GN=DHX15 PE=1 SV=2	sp|O43143|DHX15_HUMAN	DHX15	91 kDa	TRUE	unknown	6509600	4383200	2820900	8636800	1.03E+07	1.05E+07
343.2	TRUE	Empty	sp|A1Z9L3|DHX8_DROME ATP-dependent RNA helicase DHX8 OS=Drosophila melanogaster OX=7227 GN=pea PE=1 SV=1	sp|A1Z9L3|DHX8_DROME	pea	142 kDa	TRUE	unknown	0	-1	0	0	-1	-1
343.3	TRUE	Empty	sp|Q14562|DHX8_HUMAN ATP-dependent RNA helicase DHX8 OS=Homo sapiens OX=9606 GN=DHX8 PE=1 SV=1	sp|Q14562|DHX8_HUMAN	DHX8	139 kDa	TRUE	unknown	0	-1	-1	-1	0	0
343.4	TRUE	Empty	sp|O60231|DHX16_HUMAN Pre-mRNA-splicing factor ATP-dependent RNA helicase DHX16 OS=Homo sapiens OX=9606 GN=DHX16 PE=1 SV=2	sp|O60231|DHX16_HUMAN (+1)	DHX16	119 kDa	TRUE	unknown	0	0	0	0	0	0
343.5	TRUE	Empty	sp|O45244|DHX16_CAEEL Probable pre-mRNA-splicing factor ATP-dependent RNA helicase mog-4 OS=Caenorhabditis elegans OX=6239 GN=mog-4 PE=1 SV=2	sp|O45244|DHX16_CAEEL	mog-4	114 kDa	TRUE	unknown	-1	0	-1	-1	-1	-1
344	TRUE	Empty	sp|P15880|RS2_HUMAN 40S ribosomal protein S2 OS=Homo sapiens OX=9606 GN=RPS2 PE=1 SV=2	sp|P15880|RS2_HUMAN	RPS2	31 kDa		unknown	8.51E+07	9.36E+07	8.15E+07	5.29E+07	7.59E+07	7.16E+07
345	TRUE	Empty	sp|P18124|RL7_HUMAN 60S ribosomal protein L7 OS=Homo sapiens OX=9606 GN=RPL7 PE=1 SV=1	sp|P18124|RL7_HUMAN	RPL7	29 kDa		unknown	1.04E+08	1.42E+08	1.37E+08	1.71E+08	1.47E+08	1.93E+08
346	TRUE	Empty	sp|P62753|RS6_HUMAN 40S ribosomal protein S6 OS=Homo sapiens OX=9606 GN=RPS6 PE=1 SV=1	sp|P62753|RS6_HUMAN	RPS6	29 kDa		unknown	8.68E+07	1.51E+08	1.26E+08	1.24E+08	1.69E+08	1.54E+08
347	TRUE	Empty	sp|P43243|MATR3_HUMAN Matrin-3 OS=Homo sapiens OX=9606 GN=MATR3 PE=1 SV=2	sp|P43243|MATR3_HUMAN	MATR3	95 kDa		unknown	1482100	3076800	1619900	4706800	6220400	1.17E+07
348	TRUE	Empty	Cluster of sp|Q92900-2|RENT1_HUMAN Isoform 2 of Regulator of nonsense transcripts 1 OS=Homo sapiens OX=9606 GN=UPF1 (sp|Q92900-2|RENT1_HUMAN)	sp|Q92900-2|RENT1_HUMAN [3]	UPF1	123 kDa	TRUE	unknown	6334600	5237900	6941200	3927900	2798900	3958300
348.1	TRUE	Empty	sp|Q92900-2|RENT1_HUMAN Isoform 2 of Regulator of nonsense transcripts 1 OS=Homo sapiens OX=9606 GN=UPF1	sp|Q92900-2|RENT1_HUMAN (+1)	UPF1	123 kDa	TRUE	unknown	6334600	5237900	6941200	3927900	2798900	3958300
348.2	TRUE	Empty	sp|Q98TR3|RENT1_TAKRU Putative regulator of nonsense transcripts 1 OS=Takifugu rubripes OX=31033 GN=rent1 PE=3 SV=1	sp|Q98TR3|RENT1_TAKRU	rent1	122 kDa	TRUE	unknown	0	0	0	0	0	0
349	TRUE	Empty	sp|Q9P258|RCC2_HUMAN Protein RCC2 OS=Homo sapiens OX=9606 GN=RCC2 PE=1 SV=2	sp|Q9P258|RCC2_HUMAN	RCC2	56 kDa		unknown	1.93E+07	1.46E+07	1.30E+07	3.06E+07	2.45E+07	2.24E+07
350	TRUE	Empty	Cluster of sp|Q02878|RL6_HUMAN 60S ribosomal protein L6 OS=Homo sapiens OX=9606 GN=RPL6 PE=1 SV=3 (sp|Q02878|RL6_HUMAN)	sp|Q02878|RL6_HUMAN [2]	RPL6	33 kDa	TRUE	unknown	5.01E+07	4.97E+07	3.38E+07	6.47E+07	6.29E+07	1.22E+08
350.1	TRUE	Empty	sp|Q02878|RL6_HUMAN 60S ribosomal protein L6 OS=Homo sapiens OX=9606 GN=RPL6 PE=1 SV=3	sp|Q02878|RL6_HUMAN	RPL6	33 kDa	TRUE	unknown	5.01E+07	4.97E+07	3.38E+07	6.47E+07	6.29E+07	1.22E+08
350.2	TRUE	Empty	sp|P21533|RL6_RAT 60S ribosomal protein L6 OS=Rattus norvegicus OX=10116 GN=Rpl6 PE=1 SV=5	sp|P21533|RL6_RAT	Rpl6	34 kDa	TRUE	unknown	0	0	0	0	0	0
351	TRUE	Empty	sp|O00429-3|DNM1L_HUMAN Isoform 2 of Dynamin-1-like protein OS=Homo sapiens OX=9606 GN=DNM1L	sp|O00429-3|DNM1L_HUMAN (+2)	DNM1L	79 kDa		unknown	5747400	4222500	3885900	2340100	2765400	3344200
352	TRUE	Empty	sp|P41091|IF2G_HUMAN Eukaryotic translation initiation factor 2 subunit 3 OS=Homo sapiens OX=9606 GN=EIF2S3 PE=1 SV=3	sp|P41091|IF2G_HUMAN	EIF2S3	51 kDa		unknown	2.53E+07	2.14E+07	4.22E+07	2.03E+07	1.92E+07	2.43E+07
353	TRUE	Empty	sp|P46781|RS9_HUMAN 40S ribosomal protein S9 OS=Homo sapiens OX=9606 GN=RPS9 PE=1 SV=3	sp|P46781|RS9_HUMAN	RPS9	23 kDa		unknown	8.01E+07	7.13E+07	9.15E+07	9.68E+07	1.24E+08	1.27E+08
354	TRUE	Empty	sp|P62277|RS13_HUMAN 40S ribosomal protein S13 OS=Homo sapiens OX=9606 GN=RPS13 PE=1 SV=2	sp|P62277|RS13_HUMAN	RPS13	17 kDa		unknown	1.72E+08	2.26E+08	2.27E+08	2.52E+08	2.54E+08	2.77E+08
355	TRUE	Empty	sp|O00116|ADAS_HUMAN Alkyldihydroxyacetonephosphate synthase, peroxisomal OS=Homo sapiens OX=9606 GN=AGPS PE=1 SV=1	sp|O00116|ADAS_HUMAN	AGPS	73 kDa		unknown	1.98E+07	2.12E+07	2.08E+07	2288100	2068500	3118000
356	TRUE	Empty	sp|O60749|SNX2_HUMAN Sorting nexin-2 OS=Homo sapiens OX=9606 GN=SNX2 PE=1 SV=2	sp|O60749|SNX2_HUMAN	SNX2	58 kDa	TRUE	unknown	3.47E+07	3.22E+07	2.60E+07	4398900	4672600	3510200
357	TRUE	Empty	Cluster of sp|Q8NBQ5|DHB11_HUMAN Estradiol 17-beta-dehydrogenase 11 OS=Homo sapiens OX=9606 GN=HSD17B11 PE=1 SV=3 (sp|Q8NBQ5|DHB11_HUMAN)	sp|Q8NBQ5|DHB11_HUMAN [2]	HSD17B11	33 kDa	TRUE	unknown	2.55E+07	2.46E+07	2.49E+07	2.84E+07	3.19E+07	3.40E+07
357.1	TRUE	Empty	sp|Q8NBQ5|DHB11_HUMAN Estradiol 17-beta-dehydrogenase 11 OS=Homo sapiens OX=9606 GN=HSD17B11 PE=1 SV=3	sp|Q8NBQ5|DHB11_HUMAN	HSD17B11	33 kDa	TRUE	unknown	2.55E+07	2.46E+07	2.49E+07	2.84E+07	3.19E+07	3.40E+07
357.2	TRUE	Empty	sp|Q9EQ06|DHB11_MOUSE Estradiol 17-beta-dehydrogenase 11 OS=Mus musculus OX=10090 GN=Hsd17b11 PE=1 SV=1	sp|Q9EQ06|DHB11_MOUSE	Hsd17b11	33 kDa	TRUE	unknown	-1	-1	0	-1	0	0
358	TRUE	Empty	sp|P23246|SFPQ_HUMAN Splicing factor, proline- and glutamine-rich OS=Homo sapiens OX=9606 GN=SFPQ PE=1 SV=2	sp|P23246|SFPQ_HUMAN	SFPQ	76 kDa	TRUE	unknown	6676300	2062800	5817300	9893900	1.92E+07	3.57E+07
359	TRUE	Empty	sp|P31942-2|HNRH3_HUMAN Isoform 2 of Heterogeneous nuclear ribonucleoprotein H3 OS=Homo sapiens OX=9606 GN=HNRNPH3	sp|P31942-2|HNRH3_HUMAN (+1)	HNRNPH3	35 kDa		unknown	1.55E+07	9083400	1.25E+07	2.53E+07	2.12E+07	2.35E+07
360	TRUE	Empty	sp|P55060-3|XPO2_HUMAN Isoform 3 of Exportin-2 OS=Homo sapiens OX=9606 GN=CSE1L	sp|P55060-3|XPO2_HUMAN (+1)	CSE1L	108 kDa		unknown	3851300	1813600	4759200	3666600	4931600	7478300
361	TRUE	Empty	sp|P62906|RL10A_HUMAN 60S ribosomal protein L10a OS=Homo sapiens OX=9606 GN=RPL10A PE=1 SV=2	sp|P62906|RL10A_HUMAN	RPL10A	25 kDa		unknown	1.27E+08	1.16E+08	1.09E+08	6.61E+07	1.10E+08	8.80E+07
362	TRUE	Empty	sp|Q9Y5X3|SNX5_HUMAN Sorting nexin-5 OS=Homo sapiens OX=9606 GN=SNX5 PE=1 SV=1	sp|Q9Y5X3|SNX5_HUMAN	SNX5	47 kDa		unknown	2.22E+07	2.49E+07	2.50E+07	4881100	4436200	5970700
363	TRUE	Empty	sp|P20702|ITAX_HUMAN Integrin alpha-X OS=Homo sapiens OX=9606 GN=ITGAX PE=1 SV=3	sp|P20702|ITAX_HUMAN	ITGAX	128 kDa	TRUE	unknown	1.74E+07	2.01E+07	2.02E+07	165420	0	311690
364	TRUE	Empty	Cluster of sp|P54136|SYRC_HUMAN Arginine--tRNA ligase, cytoplasmic OS=Homo sapiens OX=9606 GN=RARS PE=1 SV=2 (sp|P54136|SYRC_HUMAN)	sp|P54136|SYRC_HUMAN [2]	RARS	75 kDa	TRUE	unknown	1.09E+07	1.06E+07	1.05E+07	5197600	5043800	6195800
364.1	TRUE	Empty	sp|P54136|SYRC_HUMAN Arginine--tRNA ligase, cytoplasmic OS=Homo sapiens OX=9606 GN=RARS PE=1 SV=2	sp|P54136|SYRC_HUMAN	RARS	75 kDa	TRUE	unknown	1.09E+07	1.06E+07	1.05E+07	5197600	5043800	6195800
364.2	TRUE	Empty	sp|P54136-2|SYRC_HUMAN Isoform Monomeric of Arginine--tRNA ligase, cytoplasmic OS=Homo sapiens OX=9606 GN=RARS	sp|P54136-2|SYRC_HUMAN	RARS	67 kDa	TRUE	unknown	0	0	0	0	0	0
365	TRUE	Empty	sp|Q16531|DDB1_HUMAN DNA damage-binding protein 1 OS=Homo sapiens OX=9606 GN=DDB1 PE=1 SV=1	sp|Q16531|DDB1_HUMAN	DDB1	127 kDa		unknown	5002000	7503100	8288500	1596400	3190700	3393500
366	TRUE	Empty	sp|Q9BR76|COR1B_HUMAN Coronin-1B OS=Homo sapiens OX=9606 GN=CORO1B PE=1 SV=1	sp|Q9BR76|COR1B_HUMAN	CORO1B	54 kDa		unknown	4.50E+07	2.92E+07	3.09E+07	4230800	2575600	1748600
367	TRUE	Empty	Cluster of sp|O00231-2|PSD11_HUMAN Isoform 2 of 26S proteasome non-ATPase regulatory subunit 11 OS=Homo sapiens OX=9606 GN=PSMD11 (sp|O00231-2|PSD11_HUMAN)	sp|O00231-2|PSD11_HUMAN [3]	PSMD11	48 kDa	TRUE	unknown	1.06E+07	1.69E+07	1.66E+07	8988200	8765200	9572100
367.1	TRUE	Empty	sp|O00231-2|PSD11_HUMAN Isoform 2 of 26S proteasome non-ATPase regulatory subunit 11 OS=Homo sapiens OX=9606 GN=PSMD11	sp|O00231-2|PSD11_HUMAN (+1)	PSMD11	48 kDa	TRUE	unknown	1.06E+07	1.69E+07	1.66E+07	8988200	8765200	9572100
367.2	TRUE	Empty	sp|F6P3G4|PS11A_DANRE 26S proteasome non-ATPase regulatory subunit 11A OS=Danio rerio OX=7955 GN=psmd11a PE=2 SV=1	sp|F6P3G4|PS11A_DANRE	psmd11a	47 kDa	TRUE	unknown	0	0	0	0	0	0
368	TRUE	Empty	sp|O00232|PSD12_HUMAN 26S proteasome non-ATPase regulatory subunit 12 OS=Homo sapiens OX=9606 GN=PSMD12 PE=1 SV=3	sp|O00232|PSD12_HUMAN	PSMD12	53 kDa		unknown	1.08E+07	7253700	8898400	4665100	5012300	7466100
369	TRUE	Empty	Cluster of sp|P38919|IF4A3_HUMAN Eukaryotic initiation factor 4A-III OS=Homo sapiens OX=9606 GN=EIF4A3 PE=1 SV=4 (sp|P38919|IF4A3_HUMAN)	sp|P38919|IF4A3_HUMAN [2]	EIF4A3	47 kDa	TRUE	unknown	4.43E+07	4.39E+07	4.21E+07	4.17E+07	4.18E+07	4.90E+07
369.1	TRUE	Empty	sp|P38919|IF4A3_HUMAN Eukaryotic initiation factor 4A-III OS=Homo sapiens OX=9606 GN=EIF4A3 PE=1 SV=4	sp|P38919|IF4A3_HUMAN	EIF4A3	47 kDa	TRUE	unknown	4.43E+07	4.39E+07	4.21E+07	4.17E+07	4.18E+07	4.90E+07
369.2	TRUE	Empty	sp|P0CQ72|FAL1_CRYNJ ATP-dependent RNA helicase FAL1 OS=Cryptococcus neoformans var. neoformans serotype D (strain JEC21 / ATCC MYA-565) OX=214684 GN=FAL1 PE=3 SV=1	sp|P0CQ72|FAL1_CRYNJ	FAL1	45 kDa	TRUE	unknown	-1	-1	0	0	0	0
370	TRUE	Empty	Cluster of sp|P61586|RHOA_HUMAN Transforming protein RhoA OS=Homo sapiens OX=9606 GN=RHOA PE=1 SV=1 (sp|P61586|RHOA_HUMAN)	sp|P61586|RHOA_HUMAN [4]	RHOA	22 kDa	TRUE	unknown	7.88E+07	1.62E+08	1.47E+08	5.35E+07	7.82E+07	9.72E+07
370.1	TRUE	Empty	sp|P61586|RHOA_HUMAN Transforming protein RhoA OS=Homo sapiens OX=9606 GN=RHOA PE=1 SV=1	sp|P61586|RHOA_HUMAN (+1)	RHOA	22 kDa	TRUE	unknown	1.34E+08	1.62E+08	1.47E+08	9.90E+07	7.82E+07	9.72E+07
370.2	TRUE	Empty	sp|P62745|RHOB_HUMAN Rho-related GTP-binding protein RhoB OS=Homo sapiens OX=9606 GN=RHOB PE=1 SV=1	sp|P62745|RHOB_HUMAN	RHOB	22 kDa	TRUE	unknown	2.33E+07	2.54E+07	2.25E+07	7916400	0	0
370.3	TRUE	Empty	sp|Q6DHE8|RHOAD_DANRE Rho-related GTP-binding protein RhoA-D OS=Danio rerio OX=7955 GN=rhoad PE=1 SV=1	sp|Q6DHE8|RHOAD_DANRE	rhoad	22 kDa	TRUE	unknown	9.91E+07	1.16E+08	1.01E+08	4.97E+07	4.32E+07	5.47E+07
371	TRUE	Empty	sp|Q13492-3|PICAL_HUMAN Isoform 3 of Phosphatidylinositol-binding clathrin assembly protein OS=Homo sapiens OX=9606 GN=PICALM	sp|Q13492-3|PICAL_HUMAN (+2)	PICALM	66 kDa		unknown	1.97E+07	1.77E+07	2.10E+07	6647400	2446300	7077000
372	TRUE	Empty	sp|Q16851|UGPA_HUMAN UTP--glucose-1-phosphate uridylyltransferase OS=Homo sapiens OX=9606 GN=UGP2 PE=1 SV=5	sp|Q16851|UGPA_HUMAN	UGP2	57 kDa		unknown	2.30E+07	2.36E+07	2.48E+07	1779600	2648300	3191500
373	TRUE	Empty	sp|P04264|K2C1_HUMAN Keratin, type II cytoskeletal 1 OS=Homo sapiens OX=9606 GN=KRT1 PE=1 SV=6	sp|P04264|K2C1_HUMAN	KRT1	66 kDa	TRUE	unknown	4.62E+07	7.01E+07	6.72E+07	1.53E+07	1.29E+07	1.90E+07
374	TRUE	Empty	sp|P05109|S10A8_HUMAN Protein S100-A8 OS=Homo sapiens OX=9606 GN=S100A8 PE=1 SV=1	sp|P05109|S10A8_HUMAN	S100A8	11 kDa		unknown	4.17E+08	6.50E+08	4.34E+08	1.44E+09	1.38E+09	1.34E+09
375	TRUE	Empty	Cluster of sp|Q14141-2|SEPT6_HUMAN Isoform I of Septin-6 OS=Homo sapiens OX=9606 GN=SEPT6 (sp|Q14141-2|SEPT6_HUMAN)	sp|Q14141-2|SEPT6_HUMAN [4]	6-Sep	49 kDa	TRUE	unknown	3.35E+07	4.44E+07	4.28E+07	2.20E+07	1.30E+07	2.02E+07
375.1	TRUE	Empty	sp|Q14141-2|SEPT6_HUMAN Isoform I of Septin-6 OS=Homo sapiens OX=9606 GN=SEPT6	sp|Q14141-2|SEPT6_HUMAN (+2)	6-Sep	49 kDa	TRUE	unknown	3.99E+07	5.16E+07	4.95E+07	2.20E+07	1.30E+07	2.02E+07
375.2	TRUE	Empty	sp|Q9NVA2|SEP11_HUMAN Septin-11 OS=Homo sapiens OX=9606 GN=SEPT11 PE=1 SV=3	sp|Q9NVA2|SEP11_HUMAN	11-Sep	49 kDa	TRUE	unknown	2.70E+07	3.72E+07	3.61E+07	1.25E+07	0	8035900
376	TRUE	Empty	sp|Q0VD83-4|APOBR_HUMAN Isoform 4 of Apolipoprotein B receptor OS=Homo sapiens OX=9606 GN=APOBR	sp|Q0VD83-4|APOBR_HUMAN (+1)	APOBR	116 kDa	TRUE	unknown	4578100	3167700	4394500	3656500	1.04E+07	9584700
377	TRUE	Empty	Cluster of sp|Q6P2Q9|PRP8_HUMAN Pre-mRNA-processing-splicing factor 8 OS=Homo sapiens OX=9606 GN=PRPF8 PE=1 SV=2 (sp|Q6P2Q9|PRP8_HUMAN)	sp|Q6P2Q9|PRP8_HUMAN [2]	PRPF8	274 kDa	TRUE	unknown	291980	398920	298140	1344500	1132900	1250800
377.1	TRUE	Empty	sp|Q6P2Q9|PRP8_HUMAN Pre-mRNA-processing-splicing factor 8 OS=Homo sapiens OX=9606 GN=PRPF8 PE=1 SV=2	sp|Q6P2Q9|PRP8_HUMAN	PRPF8	274 kDa	TRUE	unknown	291980	398920	298140	1344500	1132900	1250800
377.2	TRUE	Empty	sp|P33334|PRP8_YEAST Pre-mRNA-splicing factor 8 OS=Saccharomyces cerevisiae (strain ATCC 204508 / S288c) OX=559292 GN=PRP8 PE=1 SV=1	sp|P33334|PRP8_YEAST	PRP8	280 kDa	TRUE	unknown	0	0	-1	0	0	0
378	TRUE	Empty	sp|P09110|THIK_HUMAN 3-ketoacyl-CoA thiolase, peroxisomal OS=Homo sapiens OX=9606 GN=ACAA1 PE=1 SV=2	sp|P09110|THIK_HUMAN	ACAA1	44 kDa		unknown	2.17E+07	2.20E+07	2.20E+07	9174300	7867000	1.08E+07
379	TRUE	Empty	sp|P14550|AK1A1_HUMAN Alcohol dehydrogenase [NADP(+)] OS=Homo sapiens OX=9606 GN=AKR1A1 PE=1 SV=3	sp|P14550|AK1A1_HUMAN	AKR1A1	37 kDa		unknown	4.75E+07	3.33E+07	4.50E+07	5691900	6420400	7401200
380	TRUE	Empty	sp|P22392-2|NDKB_HUMAN Isoform 3 of Nucleoside diphosphate kinase B OS=Homo sapiens OX=9606 GN=NME2	sp|P22392-2|NDKB_HUMAN	NME2	30 kDa		unknown	1.34E+07	2.33E+07	4.77E+07	3.03E+07	2.63E+07	1.77E+07
381	TRUE	Empty	Cluster of sp|P45974-2|UBP5_HUMAN Isoform Short of Ubiquitin carboxyl-terminal hydrolase 5 OS=Homo sapiens OX=9606 GN=USP5 (sp|P45974-2|UBP5_HUMAN)	sp|P45974-2|UBP5_HUMAN [3]	USP5	93 kDa	TRUE	unknown	3194900	3689400	2821800	2982600	3430300	4677400
381.1	TRUE	Empty	sp|P45974-2|UBP5_HUMAN Isoform Short of Ubiquitin carboxyl-terminal hydrolase 5 OS=Homo sapiens OX=9606 GN=USP5	sp|P45974-2|UBP5_HUMAN (+1)	USP5	93 kDa	TRUE	unknown	3194900	3689400	2821800	2982600	3430300	4677400
381.2	TRUE	Empty	sp|Q92995|UBP13_HUMAN Ubiquitin carboxyl-terminal hydrolase 13 OS=Homo sapiens OX=9606 GN=USP13 PE=1 SV=2	sp|Q92995|UBP13_HUMAN	USP13	97 kDa	TRUE	unknown	0	0	0	0	0	0
382	TRUE	Empty	sp|P69849|NOMO3_HUMAN Nodal modulator 3 OS=Homo sapiens OX=9606 GN=NOMO3 PE=3 SV=2	sp|P69849|NOMO3_HUMAN (+2)	NOMO3	134 kDa		unknown	9452000	7428100	9394000	367280	405240	1211000
383	TRUE	Empty	sp|P57737-4|CORO7_HUMAN Isoform 4 of Coronin-7 OS=Homo sapiens OX=9606 GN=CORO7	sp|P57737-4|CORO7_HUMAN (+1)	CORO7	99 kDa		unknown	1.03E+07	1.29E+07	1.36E+07	3758800	5583700	8760200
384	TRUE	Empty	sp|Q96TA1-2|NIBL1_HUMAN Isoform 2 of Niban-like protein 1 OS=Homo sapiens OX=9606 GN=FAM129B	sp|Q96TA1-2|NIBL1_HUMAN	FAM129B	83 kDa		unknown	1.38E+07	1.63E+07	1.46E+07	2316800	1176100	2249100
385	TRUE	Empty	sp|Q9UMS4|PRP19_HUMAN Pre-mRNA-processing factor 19 OS=Homo sapiens OX=9606 GN=PRPF19 PE=1 SV=1	sp|Q9UMS4|PRP19_HUMAN	PRPF19	55 kDa	TRUE	unknown	7210800	7295000	8793100	3.37E+07	3.06E+07	3.30E+07
386	TRUE	Empty	Cluster of sp|O15371-2|EIF3D_HUMAN Isoform 2 of Eukaryotic translation initiation factor 3 subunit D OS=Homo sapiens OX=9606 GN=EIF3D (sp|O15371-2|EIF3D_HUMAN)	sp|O15371-2|EIF3D_HUMAN [4]	EIF3D	58 kDa	TRUE	unknown	1.67E+07	2.48E+07	2.32E+07	6380200	1.07E+07	9855500
386.1	TRUE	Empty	sp|O15371-2|EIF3D_HUMAN Isoform 2 of Eukaryotic translation initiation factor 3 subunit D OS=Homo sapiens OX=9606 GN=EIF3D	sp|O15371-2|EIF3D_HUMAN (+2)	EIF3D	58 kDa	TRUE	unknown	1.67E+07	2.48E+07	2.32E+07	6380200	1.07E+07	9855500
386.2	TRUE	Empty	sp|Q6TH15|EIF3D_DANRE Eukaryotic translation initiation factor 3 subunit D OS=Danio rerio OX=7955 GN=eif3d PE=2 SV=1	sp|Q6TH15|EIF3D_DANRE	eif3d	64 kDa	TRUE	unknown	0	0	0	0	0	0
387	TRUE	Empty	sp|P00330|ADH1_YEAST Alcohol dehydrogenase 1 OS=Saccharomyces cerevisiae (strain ATCC 204508 / S288c) GN=ADH1 PE=1 SV=5	sp|P00330|ADH1_YEAST	ADH1	37 kDa		unknown	3.87E+08	3.84E+08	4.16E+08	3.44E+08	3.35E+08	3.45E+08
388	TRUE	Empty	sp|P48047|ATPO_HUMAN ATP synthase subunit O, mitochondrial OS=Homo sapiens OX=9606 GN=ATP5PO PE=1 SV=1	sp|P48047|ATPO_HUMAN	ATP5PO	23 kDa		unknown	6.23E+07	1.01E+08	8.24E+07	4.27E+07	2.79E+07	3.21E+07
389	TRUE	Empty	sp|P63241|IF5A1_HUMAN Eukaryotic translation initiation factor 5A-1 OS=Homo sapiens OX=9606 GN=EIF5A PE=1 SV=2	sp|P63241|IF5A1_HUMAN	EIF5A	17 kDa		unknown	5.94E+07	7.88E+07	4.38E+07	5.11E+07	7.74E+07	4.94E+07
390	TRUE	Empty	sp|Q15942|ZYX_HUMAN Zyxin OS=Homo sapiens OX=9606 GN=ZYX PE=1 SV=1	sp|Q15942|ZYX_HUMAN	ZYX	61 kDa		unknown	1.24E+07	1.55E+07	3.02E+07	2.09E+07	1.69E+07	1.86E+07
391	TRUE	Empty	sp|Q53GQ0|DHB12_HUMAN Very-long-chain 3-oxoacyl-CoA reductase OS=Homo sapiens OX=9606 GN=HSD17B12 PE=1 SV=2	sp|Q53GQ0|DHB12_HUMAN	HSD17B12	34 kDa		unknown	9.41E+07	8.93E+07	5.95E+07	9913700	9050000	1.17E+07
392	TRUE	Empty	Cluster of sp|P43490|NAMPT_HUMAN Nicotinamide phosphoribosyltransferase OS=Homo sapiens OX=9606 GN=NAMPT PE=1 SV=1 (sp|P43490|NAMPT_HUMAN)	sp|P43490|NAMPT_HUMAN [2]	NAMPT	56 kDa	TRUE	unknown	6952700	5130700	6553000	1.54E+07	7304800	1.66E+07
392.1	TRUE	Empty	sp|P43490|NAMPT_HUMAN Nicotinamide phosphoribosyltransferase OS=Homo sapiens OX=9606 GN=NAMPT PE=1 SV=1	sp|P43490|NAMPT_HUMAN	NAMPT	56 kDa	TRUE	unknown	6952700	5130700	6553000	1.54E+07	7304800	1.66E+07
392.2	TRUE	Empty	sp|Q99KQ4|NAMPT_MOUSE Nicotinamide phosphoribosyltransferase OS=Mus musculus OX=10090 GN=Nampt PE=1 SV=1	sp|Q99KQ4|NAMPT_MOUSE	Nampt	55 kDa	TRUE	unknown	0	0	0	0	0	0
393	TRUE	Empty	sp|P04080|CYTB_HUMAN Cystatin-B OS=Homo sapiens OX=9606 GN=CSTB PE=1 SV=2	sp|P04080|CYTB_HUMAN	CSTB	11 kDa		unknown	3.75E+08	1.82E+08	3.94E+08	2.53E+07	2.11E+07	2.46E+07
394	TRUE	Empty	sp|P24557|THAS_HUMAN Thromboxane-A synthase OS=Homo sapiens OX=9606 GN=TBXAS1 PE=1 SV=3	sp|P24557|THAS_HUMAN	TBXAS1	61 kDa		unknown	2.10E+07	1.88E+07	1.63E+07	3831800	2988100	2462600
395	TRUE	Empty	sp|P36776-2|LONM_HUMAN Isoform 2 of Lon protease homolog, mitochondrial OS=Homo sapiens OX=9606 GN=LONP1	sp|P36776-2|LONM_HUMAN (+1)	LONP1	100 kDa		unknown	1.50E+07	1.61E+07	1.77E+07	0	180540	208830
396	TRUE	Empty	sp|P49257|LMAN1_HUMAN Protein ERGIC-53 OS=Homo sapiens OX=9606 GN=LMAN1 PE=1 SV=2	sp|P49257|LMAN1_HUMAN	LMAN1	58 kDa		unknown	4.43E+07	5.58E+07	5.76E+07	6240400	2959100	9178200
397	TRUE	Empty	sp|P49588-2|SYAC_HUMAN Isoform 2 of Alanine--tRNA ligase, cytoplasmic OS=Homo sapiens OX=9606 GN=AARS	sp|P49588-2|SYAC_HUMAN	AARS	109 kDa		unknown	1620900	2653600	2391500	126680	593660	391790
398	TRUE	Empty	sp|Q8N766-2|EMC1_HUMAN Isoform 2 of ER membrane protein complex subunit 1 OS=Homo sapiens OX=9606 GN=EMC1	sp|Q8N766-2|EMC1_HUMAN (+2)	EMC1	112 kDa		unknown	7049300	4684900	5806000	758540	699080	1069800
399	TRUE	Empty	Cluster of sp|P09622-3|DLDH_HUMAN Isoform 3 of Dihydrolipoyl dehydrogenase, mitochondrial OS=Homo sapiens OX=9606 GN=DLD (sp|P09622-3|DLDH_HUMAN)	sp|P09622-3|DLDH_HUMAN [3]	DLD	49 kDa	TRUE	unknown	4.22E+07	4.32E+07	4.41E+07	5172800	4634500	6596500
399.1	TRUE	Empty	sp|P09622-3|DLDH_HUMAN Isoform 3 of Dihydrolipoyl dehydrogenase, mitochondrial OS=Homo sapiens OX=9606 GN=DLD	sp|P09622-3|DLDH_HUMAN (+1)	DLD	49 kDa	TRUE	unknown	4.22E+07	4.32E+07	4.41E+07	5172800	4634500	6596500
399.2	TRUE	Empty	sp|P09623|DLDH_PIG Dihydrolipoyl dehydrogenase, mitochondrial OS=Sus scrofa OX=9823 GN=DLD PE=1 SV=1	sp|P09623|DLDH_PIG	DLD	54 kDa	TRUE	unknown	0	0	0	0	0	0
400	TRUE	Empty	sp|O14950|ML12B_HUMAN Myosin regulatory light chain 12B OS=Homo sapiens OX=9606 GN=MYL12B PE=1 SV=2	sp|O14950|ML12B_HUMAN (+1)	MYL12B	20 kDa		unknown	8.20E+07	9.48E+07	7.98E+07	7.31E+07	5.30E+07	7.33E+07
401	TRUE	Empty	sp|P07858|CATB_HUMAN Cathepsin B OS=Homo sapiens OX=9606 GN=CTSB PE=1 SV=3	sp|P07858|CATB_HUMAN	CTSB	38 kDa		unknown	3.60E+07	2.96E+07	4.12E+07	-1	-1	-1
402	TRUE	Empty	sp|P29692|EF1D_HUMAN Elongation factor 1-delta OS=Homo sapiens OX=9606 GN=EEF1D PE=1 SV=5	sp|P29692|EF1D_HUMAN	EEF1D	31 kDa		unknown	8.96E+07	7.85E+07	9.39E+07	4.42E+07	4.86E+07	4.25E+07
403	TRUE	Empty	sp|P46777|RL5_HUMAN 60S ribosomal protein L5 OS=Homo sapiens OX=9606 GN=RPL5 PE=1 SV=3	sp|P46777|RL5_HUMAN	RPL5	34 kDa		unknown	3.69E+07	1.84E+07	4.84E+07	4.00E+07	3.10E+07	4.18E+07
404	TRUE	Empty	sp|Q92499|DDX1_HUMAN ATP-dependent RNA helicase DDX1 OS=Homo sapiens OX=9606 GN=DDX1 PE=1 SV=2	sp|Q92499|DDX1_HUMAN	DDX1	82 kDa		unknown	5206800	6256300	7387800	2939200	2996400	4746600
405	TRUE	Empty	sp|Q9NZB2-4|F120A_HUMAN Isoform D of Constitutive coactivator of PPAR-gamma-like protein 1 OS=Homo sapiens OX=9606 GN=FAM120A	sp|Q9NZB2-4|F120A_HUMAN (+2)	FAM120A	117 kDa		unknown	7748000	6498100	5231100	1529200	1828600	3407600
406	TRUE	Empty	sp|P14314-2|GLU2B_HUMAN Isoform 2 of Glucosidase 2 subunit beta OS=Homo sapiens OX=9606 GN=PRKCSH	sp|P14314-2|GLU2B_HUMAN (+1)	PRKCSH	59 kDa		unknown	5.53E+07	6.22E+07	8.96E+07	2.05E+07	1.33E+07	2.27E+07
407	TRUE	Empty	sp|Q13488|VPP3_HUMAN V-type proton ATPase 116 kDa subunit a isoform 3 OS=Homo sapiens OX=9606 GN=TCIRG1 PE=1 SV=3	sp|Q13488|VPP3_HUMAN	TCIRG1	93 kDa		unknown	2.29E+07	2.58E+07	3.03E+07	3410700	1225200	845740
408	TRUE	Empty	sp|Q14847|LASP1_HUMAN LIM and SH3 domain protein 1 OS=Homo sapiens OX=9606 GN=LASP1 PE=1 SV=2	sp|Q14847|LASP1_HUMAN	LASP1	30 kDa		unknown	7.53E+07	5.60E+07	7.30E+07	1.56E+07	2.97E+07	1.65E+07
409	TRUE	Empty	Cluster of sp|O95466-2|FMNL1_HUMAN Isoform 2 of Formin-like protein 1 OS=Homo sapiens OX=9606 GN=FMNL1 (sp|O95466-2|FMNL1_HUMAN)	sp|O95466-2|FMNL1_HUMAN [2]	FMNL1	122 kDa	TRUE	unknown	3490100	6363500	5425500	4957000	3657400	4565700
409.1	TRUE	Empty	sp|O95466-2|FMNL1_HUMAN Isoform 2 of Formin-like protein 1 OS=Homo sapiens OX=9606 GN=FMNL1	sp|O95466-2|FMNL1_HUMAN	FMNL1	122 kDa	TRUE	unknown	3490100	6363500	5425500	4957000	3657400	4565700
409.2	TRUE	Empty	sp|Q96PY5-3|FMNL2_HUMAN Isoform 2 of Formin-like protein 2 OS=Homo sapiens OX=9606 GN=FMNL2	sp|Q96PY5-3|FMNL2_HUMAN	FMNL2	124 kDa	TRUE	unknown	0	-1	0	-1	-1	-1
410	TRUE	Empty	Cluster of sp|P05023-3|AT1A1_HUMAN Isoform 3 of Sodium/potassium-transporting ATPase subunit alpha-1 OS=Homo sapiens OX=9606 GN=ATP1A1 (sp|P05023-3|AT1A1_HUMAN)	sp|P05023-3|AT1A1_HUMAN [4]	ATP1A1	110 kDa	TRUE	unknown	1.01E+07	1.14E+07	9657800	3307300	2033200	1955400
410.1	TRUE	Empty	sp|P05023-3|AT1A1_HUMAN Isoform 3 of Sodium/potassium-transporting ATPase subunit alpha-1 OS=Homo sapiens OX=9606 GN=ATP1A1	sp|P05023-3|AT1A1_HUMAN (+2)	ATP1A1	110 kDa	TRUE	unknown	1.01E+07	1.14E+07	9657800	3307300	2033200	1955400
410.2	TRUE	Empty	sp|P50993|AT1A2_HUMAN Sodium/potassium-transporting ATPase subunit alpha-2 OS=Homo sapiens OX=9606 GN=ATP1A2 PE=1 SV=1	sp|P50993|AT1A2_HUMAN	ATP1A2	112 kDa	TRUE	unknown	0	0	0	0	0	0
411	TRUE	Empty	Cluster of sp|P62879|GBB2_HUMAN Guanine nucleotide-binding protein G(I)/G(S)/G(T) subunit beta-2 OS=Homo sapiens OX=9606 GN=GNB2 PE=1 SV=3 (sp|P62879|GBB2_HUMAN)	sp|P62879|GBB2_HUMAN [2]	GNB2	37 kDa	TRUE	unknown	7.96E+07	1.37E+08	6.39E+07	5.01E+07	4.80E+07	5.36E+07
411.1	TRUE	Empty	sp|P62879|GBB2_HUMAN Guanine nucleotide-binding protein G(I)/G(S)/G(T) subunit beta-2 OS=Homo sapiens OX=9606 GN=GNB2 PE=1 SV=3	sp|P62879|GBB2_HUMAN	GNB2	37 kDa	TRUE	unknown	7.96E+07	1.37E+08	8.18E+07	5.01E+07	4.80E+07	5.36E+07
411.2	TRUE	Empty	sp|Q9HAV0|GBB4_HUMAN Guanine nucleotide-binding protein subunit beta-4 OS=Homo sapiens OX=9606 GN=GNB4 PE=1 SV=3	sp|Q9HAV0|GBB4_HUMAN	GNB4	38 kDa	TRUE	unknown	4.98E+07	4.99E+07	4.60E+07	0	2.23E+07	2.59E+07
412	TRUE	Empty	sp|Q8TDZ2-4|MICA1_HUMAN Isoform 4 of [F-actin]-monooxygenase MICAL1 OS=Homo sapiens OX=9606 GN=MICAL1	sp|Q8TDZ2-4|MICA1_HUMAN (+1)	MICAL1	120 kDa		unknown	4121000	4230700	4907200	2875500	2255100	2224700
413	TRUE	Empty	sp|Q92522|H1X_HUMAN Histone H1x OS=Homo sapiens OX=9606 GN=H1FX PE=1 SV=1	sp|Q92522|H1X_HUMAN	H1FX	22 kDa		unknown	1.23E+08	1.08E+08	1.06E+08	2.79E+08	3.22E+08	3.65E+08
414	TRUE	Empty	sp|P22234|PUR6_HUMAN Multifunctional protein ADE2 OS=Homo sapiens OX=9606 GN=PAICS PE=1 SV=3	sp|P22234|PUR6_HUMAN	PAICS	47 kDa		unknown	6700400	8047600	1.05E+07	8864600	5299500	8156100
415	TRUE	Empty	sp|Q14258|TRI25_HUMAN E3 ubiquitin/ISG15 ligase TRIM25 OS=Homo sapiens OX=9606 GN=TRIM25 PE=1 SV=2	sp|Q14258|TRI25_HUMAN	TRIM25	71 kDa		unknown	7285100	8652900	8150800	4724200	3955100	4627700
416	TRUE	Empty	sp|Q99536|VAT1_HUMAN Synaptic vesicle membrane protein VAT-1 homolog OS=Homo sapiens OX=9606 GN=VAT1 PE=1 SV=2	sp|Q99536|VAT1_HUMAN	VAT1	42 kDa		unknown	6.85E+07	6.86E+07	8.52E+07	1474100	1514300	0
417	TRUE	Empty	sp|Q9BUJ2-2|HNRL1_HUMAN Isoform 2 of Heterogeneous nuclear ribonucleoprotein U-like protein 1 OS=Homo sapiens OX=9606 GN=HNRNPUL1	sp|Q9BUJ2-2|HNRL1_HUMAN (+1)	HNRNPUL1	90 kDa		unknown	287110	2260600	-1	8748900	1.00E+07	1.28E+07
418	TRUE	Empty	Cluster of sp|P40763-2|STAT3_HUMAN Isoform Del-701 of Signal transducer and activator of transcription 3 OS=Homo sapiens OX=9606 GN=STAT3 (sp|P40763-2|STAT3_HUMAN)	sp|P40763-2|STAT3_HUMAN [3]	STAT3	88 kDa	TRUE	unknown	0	1773500	0	3329600	0	0
418.1	TRUE	Empty	sp|P40763-2|STAT3_HUMAN Isoform Del-701 of Signal transducer and activator of transcription 3 OS=Homo sapiens OX=9606 GN=STAT3	sp|P40763-2|STAT3_HUMAN	STAT3	88 kDa	TRUE	unknown	2490800	1773500	2320400	2880500	1488000	2708200
418.2	TRUE	Empty	sp|P40763-3|STAT3_HUMAN Isoform 3 of Signal transducer and activator of transcription 3 OS=Homo sapiens OX=9606 GN=STAT3	sp|P40763-3|STAT3_HUMAN (+1)	STAT3	83 kDa	TRUE	unknown	2490800	1658200	2320400	3329600	1488000	2708200
419	TRUE	Empty	Cluster of sp|P02769|ALBU_BOVIN Serum albumin OS=Bos taurus GN=ALB PE=1 SV=4 (sp|P02769|ALBU_BOVIN)	sp|P02769|ALBU_BOVIN [2]	ALB	69 kDa	TRUE	unknown	1.06E+08	5.74E+07	9.88E+07	2.20E+07	1.57E+07	6823900
419.1	TRUE	Empty	sp|P02769|ALBU_BOVIN Serum albumin OS=Bos taurus GN=ALB PE=1 SV=4	sp|P02769|ALBU_BOVIN	ALB	69 kDa	TRUE	unknown	1.06E+08	5.74E+07	9.88E+07	2.20E+07	1.57E+07	6823900
419.2	TRUE	Empty	sp|P49822|ALBU_CANLF Serum albumin OS=Canis lupus familiaris OX=9615 GN=ALB PE=1 SV=3	sp|P49822|ALBU_CANLF	ALB	69 kDa	TRUE	unknown	0	0	0	0	-1	0
420	TRUE	Empty	sp|O94973|AP2A2_HUMAN AP-2 complex subunit alpha-2 OS=Homo sapiens OX=9606 GN=AP2A2 PE=1 SV=2	sp|O94973|AP2A2_HUMAN	AP2A2	104 kDa	TRUE	unknown	6029000	5160500	4319200	1925200	2321700	1873300
421	TRUE	Empty	Cluster of sp|P54920|SNAA_HUMAN Alpha-soluble NSF attachment protein OS=Homo sapiens OX=9606 GN=NAPA PE=1 SV=3 (sp|P54920|SNAA_HUMAN)	sp|P54920|SNAA_HUMAN [2]	NAPA	33 kDa	TRUE	unknown	1.61E+07	1.81E+07	2.00E+07	1.07E+07	7521600	4362100
421.1	TRUE	Empty	sp|P54920|SNAA_HUMAN Alpha-soluble NSF attachment protein OS=Homo sapiens OX=9606 GN=NAPA PE=1 SV=3	sp|P54920|SNAA_HUMAN	NAPA	33 kDa	TRUE	unknown	1.61E+07	1.81E+07	2.00E+07	1.07E+07	7521600	4362100
421.2	TRUE	Empty	sp|Q9H115-3|SNAB_HUMAN Isoform 3 of Beta-soluble NSF attachment protein OS=Homo sapiens OX=9606 GN=NAPB	sp|Q9H115-3|SNAB_HUMAN	NAPB	23 kDa	TRUE	unknown	0	0	0	0	0	0
422	TRUE	Empty	sp|P62258|1433E_HUMAN 14-3-3 protein epsilon OS=Homo sapiens OX=9606 GN=YWHAE PE=1 SV=1	sp|P62258|1433E_HUMAN	YWHAE	29 kDa	TRUE	unknown	1.61E+08	2.00E+08	1.47E+08	1.06E+08	9.22E+07	1.25E+08
423	TRUE	Empty	sp|P05198|IF2A_HUMAN Eukaryotic translation initiation factor 2 subunit 1 OS=Homo sapiens OX=9606 GN=EIF2S1 PE=1 SV=3	sp|P05198|IF2A_HUMAN	EIF2S1	36 kDa		unknown	1.10E+07	2.67E+07	3.07E+07	4051200	8824300	9451500
424	TRUE	Empty	sp|P09917|LOX5_HUMAN Arachidonate 5-lipoxygenase OS=Homo sapiens OX=9606 GN=ALOX5 PE=1 SV=2	sp|P09917|LOX5_HUMAN	ALOX5	78 kDa		unknown	5962800	6272100	4787000	1.12E+07	9431000	1.35E+07
425	TRUE	Empty	sp|P22087|FBRL_HUMAN rRNA 2'-O-methyltransferase fibrillarin OS=Homo sapiens OX=9606 GN=FBL PE=1 SV=2	sp|P22087|FBRL_HUMAN	FBL	34 kDa		unknown	4096500	7337300	1.31E+07	2.40E+07	2.52E+07	2.37E+07
426	TRUE	Empty	sp|Q9BRR6-2|ADPGK_HUMAN Isoform 2 of ADP-dependent glucokinase OS=Homo sapiens OX=9606 GN=ADPGK	sp|Q9BRR6-2|ADPGK_HUMAN (+1)	ADPGK	54 kDa		unknown	3.92E+07	4.02E+07	4.50E+07	1.12E+07	4640500	6373900
427	TRUE	Empty	sp|Q9BWD1|THIC_HUMAN Acetyl-CoA acetyltransferase, cytosolic OS=Homo sapiens OX=9606 GN=ACAT2 PE=1 SV=2	sp|Q9BWD1|THIC_HUMAN	ACAT2	41 kDa		unknown	1.41E+07	2.12E+07	1.73E+07	2781500	2295000	2863300
428	TRUE	Empty	sp|O75955|FLOT1_HUMAN Flotillin-1 OS=Homo sapiens OX=9606 GN=FLOT1 PE=1 SV=3	sp|O75955|FLOT1_HUMAN	FLOT1	47 kDa		unknown	5497800	7707100	7898500	8453500	8642800	1.17E+07
429	TRUE	Empty	sp|P09382|LEG1_HUMAN Galectin-1 OS=Homo sapiens OX=9606 GN=LGALS1 PE=1 SV=2	sp|P09382|LEG1_HUMAN	LGALS1	15 kDa		unknown	1.41E+08	1.15E+08	1.16E+08	1.51E+08	1.30E+08	1.17E+08
430	TRUE	Empty	Cluster of sp|P17612|KAPCA_HUMAN cAMP-dependent protein kinase catalytic subunit alpha OS=Homo sapiens OX=9606 GN=PRKACA PE=1 SV=2 (sp|P17612|KAPCA_HUMAN)	sp|P17612|KAPCA_HUMAN [3]	PRKACA	41 kDa	TRUE	unknown	9103200	1.51E+07	1.11E+07	1.19E+07	1.00E+07	1.25E+07
430.1	TRUE	Empty	sp|P17612|KAPCA_HUMAN cAMP-dependent protein kinase catalytic subunit alpha OS=Homo sapiens OX=9606 GN=PRKACA PE=1 SV=2	sp|P17612|KAPCA_HUMAN	PRKACA	41 kDa	TRUE	unknown	1.34E+07	1.95E+07	1.67E+07	1.76E+07	1.47E+07	2.11E+07
430.2	TRUE	Empty	sp|P22694-2|KAPCB_HUMAN Isoform 2 of cAMP-dependent protein kinase catalytic subunit beta OS=Homo sapiens OX=9606 GN=PRKACB	sp|P22694-2|KAPCB_HUMAN	PRKACB	46 kDa	TRUE	unknown	4848700	1.07E+07	5562700	6173200	5333300	3897600
430.3	TRUE	Empty	sp|P22694-10|KAPCB_HUMAN Isoform 10 of cAMP-dependent protein kinase catalytic subunit beta OS=Homo sapiens OX=9606 GN=PRKACB	sp|P22694-10|KAPCB_HUMAN	PRKACB	37 kDa	TRUE	unknown	0	0	0	0	0	0
431	TRUE	Empty	sp|P30086|PEBP1_HUMAN Phosphatidylethanolamine-binding protein 1 OS=Homo sapiens OX=9606 GN=PEBP1 PE=1 SV=3	sp|P30086|PEBP1_HUMAN	PEBP1	21 kDa		unknown	1.13E+08	6.98E+07	9.34E+07	3.01E+07	2.49E+07	2.68E+07
432	TRUE	Empty	Cluster of sp|P34897|GLYM_HUMAN Serine hydroxymethyltransferase, mitochondrial OS=Homo sapiens OX=9606 GN=SHMT2 PE=1 SV=3 (sp|P34897|GLYM_HUMAN)	sp|P34897|GLYM_HUMAN [3]	SHMT2	56 kDa	TRUE	unknown	1.61E+07	2.09E+07	1.54E+07	6385200	3743600	7599600
432.1	TRUE	Empty	sp|P34897|GLYM_HUMAN Serine hydroxymethyltransferase, mitochondrial OS=Homo sapiens OX=9606 GN=SHMT2 PE=1 SV=3	sp|P34897|GLYM_HUMAN	SHMT2	56 kDa	TRUE	unknown	1.61E+07	2.09E+07	1.54E+07	6385200	3743600	7599600
432.2	TRUE	Empty	sp|P34896-2|GLYC_HUMAN Isoform 2 of Serine hydroxymethyltransferase, cytosolic OS=Homo sapiens OX=9606 GN=SHMT1	sp|P34896-2|GLYC_HUMAN (+1)	SHMT1	49 kDa	TRUE	unknown	4398000	0	0	0	1029000	0
433	TRUE	Empty	sp|P59999|ARPC4_MOUSE Actin-related protein 2/3 complex subunit 4 OS=Mus musculus OX=10090 GN=Arpc4 PE=1 SV=3	sp|P59999|ARPC4_MOUSE	Arpc4	20 kDa		unknown	3.01E+08	1.69E+08	2.35E+08	1.62E+08	1.57E+08	2.17E+08
434	TRUE	Empty	sp|P62825|RAN_CANLF GTP-binding nuclear protein Ran OS=Canis lupus familiaris OX=9615 GN=RAN PE=1 SV=3	sp|P62825|RAN_CANLF	RAN	24 kDa		unknown	1.80E+08	1.32E+08	1.36E+08	1.87E+08	1.55E+08	1.97E+08
435	TRUE	Empty	sp|Q9UJU6-2|DBNL_HUMAN Isoform 2 of Drebrin-like protein OS=Homo sapiens OX=9606 GN=DBNL	sp|Q9UJU6-2|DBNL_HUMAN (+2)	DBNL	48 kDa		unknown	9337800	8631500	1.27E+07	1.89E+07	1.00E+07	1.04E+07
436	TRUE	Empty	Cluster of sp|Q9NQC3-2|RTN4_HUMAN Isoform 2 of Reticulon-4 OS=Homo sapiens OX=9606 GN=RTN4 (sp|Q9NQC3-2|RTN4_HUMAN)	sp|Q9NQC3-2|RTN4_HUMAN [2]	RTN4	40 kDa	TRUE	unknown	8.76E+07	1.10E+08	1.16E+08	1.45E+07	1.10E+07	8352300
436.1	TRUE	Empty	sp|Q9NQC3-2|RTN4_HUMAN Isoform 2 of Reticulon-4 OS=Homo sapiens OX=9606 GN=RTN4	sp|Q9NQC3-2|RTN4_HUMAN	RTN4	40 kDa	TRUE	unknown	8.76E+07	1.10E+08	1.16E+08	1.45E+07	1.10E+07	8352300
436.2	TRUE	Empty	sp|Q9NQC3|RTN4_HUMAN Reticulon-4 OS=Homo sapiens OX=9606 GN=RTN4 PE=1 SV=2	sp|Q9NQC3|RTN4_HUMAN	RTN4	130 kDa	TRUE	unknown	0	0	0	0	0	0
437	TRUE	Empty	sp|P13804|ETFA_HUMAN Electron transfer flavoprotein subunit alpha, mitochondrial OS=Homo sapiens OX=9606 GN=ETFA PE=1 SV=1	sp|P13804|ETFA_HUMAN	ETFA	35 kDa		unknown	2.65E+07	2.99E+07	2.23E+07	1.77E+07	1.29E+07	1.44E+07
438	TRUE	Empty	sp|P14868|SYDC_HUMAN Aspartate--tRNA ligase, cytoplasmic OS=Homo sapiens OX=9606 GN=DARS PE=1 SV=2	sp|P14868|SYDC_HUMAN	DARS	57 kDa		unknown	1.01E+07	1.65E+07	9782600	8504800	6593600	5192700
439	TRUE	Empty	sp|Q05655-2|KPCD_HUMAN Isoform 2 of Protein kinase C delta type OS=Homo sapiens OX=9606 GN=PRKCD	sp|Q05655-2|KPCD_HUMAN (+1)	PRKCD	81 kDa		unknown	3767700	5277700	6704200	5856500	5790100	3004000
440	TRUE	Empty	sp|Q92882|OSTF1_HUMAN Osteoclast-stimulating factor 1 OS=Homo sapiens OX=9606 GN=OSTF1 PE=1 SV=2	sp|Q92882|OSTF1_HUMAN	OSTF1	24 kDa		unknown	5.33E+07	5.17E+07	4.47E+07	4.25E+07	3.25E+07	4.02E+07
441	TRUE	Empty	sp|Q9HC35|EMAL4_HUMAN Echinoderm microtubule-associated protein-like 4 OS=Homo sapiens OX=9606 GN=EML4 PE=1 SV=3	sp|Q9HC35|EMAL4_HUMAN	EML4	109 kDa		unknown	1.16E+07	1.23E+07	1.11E+07	0	0	0
442	TRUE	Empty	Cluster of sp|P41250|GARS_HUMAN Glycine--tRNA ligase OS=Homo sapiens OX=9606 GN=GARS PE=1 SV=3 (sp|P41250|GARS_HUMAN)	sp|P41250|GARS_HUMAN [2]	GARS	83 kDa	TRUE	unknown	8920900	6762000	6575500	1346100	1870800	2309400
442.1	TRUE	Empty	sp|P41250|GARS_HUMAN Glycine--tRNA ligase OS=Homo sapiens OX=9606 GN=GARS PE=1 SV=3	sp|P41250|GARS_HUMAN	GARS	83 kDa	TRUE	unknown	8920900	6762000	6575500	1346100	1870800	2309400
442.2	TRUE	Empty	sp|Q9CZD3|GARS_MOUSE Glycine--tRNA ligase OS=Mus musculus OX=10090 GN=Gars PE=1 SV=1	sp|Q9CZD3|GARS_MOUSE	Gars	82 kDa	TRUE	unknown	0	0	0	0	0	0
443	TRUE	Empty	dCas9_mCherry_APEX2	dCas9_mCherry_APEX2		234 kDa		unknown	2228200	2218700	2190300	1075900	1042600	688130
444	TRUE	Empty	sp|O60763-2|USO1_HUMAN Isoform 2 of General vesicular transport factor p115 OS=Homo sapiens OX=9606 GN=USO1	sp|O60763-2|USO1_HUMAN (+1)	USO1	109 kDa		unknown	4997400	4171500	5779900	1523700	1392600	2190600
445	TRUE	Empty	sp|O95782-2|AP2A1_HUMAN Isoform B of AP-2 complex subunit alpha-1 OS=Homo sapiens OX=9606 GN=AP2A1	sp|O95782-2|AP2A1_HUMAN (+1)	AP2A1	105 kDa	TRUE	unknown	5440800	3690500	4366400	2341700	2887100	3857900
446	TRUE	Empty	sp|P07954-2|FUMH_HUMAN Isoform Cytoplasmic of Fumarate hydratase, mitochondrial OS=Homo sapiens OX=9606 GN=FH	sp|P07954-2|FUMH_HUMAN (+1)	FH	50 kDa		unknown	2.57E+07	2.45E+07	3.03E+07	3052700	7153100	6643400
447	TRUE	Empty	sp|P20073-2|ANXA7_HUMAN Isoform 2 of Annexin A7 OS=Homo sapiens OX=9606 GN=ANXA7	sp|P20073-2|ANXA7_HUMAN (+1)	ANXA7	50 kDa		unknown	1.19E+07	1.38E+07	1.10E+07	2.09E+07	1.80E+07	1.60E+07
448	TRUE	Empty	sp|P35998|PRS7_HUMAN 26S proteasome regulatory subunit 7 OS=Homo sapiens OX=9606 GN=PSMC2 PE=1 SV=3	sp|P35998|PRS7_HUMAN (+1)	PSMC2	49 kDa		unknown	1.18E+07	1.30E+07	1.26E+07	3176300	4430500	3522800
449	TRUE	Empty	sp|P48444|COPD_HUMAN Coatomer subunit delta OS=Homo sapiens OX=9606 GN=ARCN1 PE=1 SV=1	sp|P48444|COPD_HUMAN	ARCN1	57 kDa		unknown	1.51E+07	1.75E+07	1.85E+07	9174800	5291000	1.25E+07
450	TRUE	Empty	sp|Q7L5N7|PCAT2_HUMAN Lysophosphatidylcholine acyltransferase 2 OS=Homo sapiens OX=9606 GN=LPCAT2 PE=1 SV=1	sp|Q7L5N7|PCAT2_HUMAN	LPCAT2	60 kDa		unknown	2.18E+07	2.06E+07	1.59E+07	1366200	898330	882980
451	TRUE	Empty	sp|Q9NR45|SIAS_HUMAN Sialic acid synthase OS=Homo sapiens OX=9606 GN=NANS PE=1 SV=2	sp|Q9NR45|SIAS_HUMAN	NANS	40 kDa		unknown	2.23E+07	2.02E+07	1.90E+07	1.22E+07	1.62E+07	1.52E+07
452	TRUE	Empty	Cluster of sp|O94874-2|UFL1_HUMAN Isoform 2 of E3 UFM1-protein ligase 1 OS=Homo sapiens OX=9606 GN=UFL1 (sp|O94874-2|UFL1_HUMAN)	sp|O94874-2|UFL1_HUMAN [2]	UFL1	82 kDa	TRUE	unknown	1.13E+07	1.00E+07	1.17E+07	4252100	3442800	4156900
452.1	TRUE	Empty	sp|O94874-2|UFL1_HUMAN Isoform 2 of E3 UFM1-protein ligase 1 OS=Homo sapiens OX=9606 GN=UFL1	sp|O94874-2|UFL1_HUMAN	UFL1	82 kDa	TRUE	unknown	1.13E+07	1.00E+07	1.17E+07	4252100	3442800	4156900
452.2	TRUE	Empty	sp|O94874|UFL1_HUMAN E3 UFM1-protein ligase 1 OS=Homo sapiens OX=9606 GN=UFL1 PE=1 SV=2	sp|O94874|UFL1_HUMAN	UFL1	90 kDa	TRUE	unknown	1.00E+07	8865300	1.03E+07	0	0	0
453	TRUE	Empty	sp|O94979-10|SC31A_HUMAN Isoform 10 of Protein transport protein Sec31A OS=Homo sapiens OX=9606 GN=SEC31A	sp|O94979-10|SC31A_HUMAN (+7)	SEC31A	128 kDa		unknown	5052800	3458700	4046700	1873000	1509100	1683200
454	TRUE	Empty	sp|O95470|SGPL1_HUMAN Sphingosine-1-phosphate lyase 1 OS=Homo sapiens OX=9606 GN=SGPL1 PE=1 SV=3	sp|O95470|SGPL1_HUMAN	SGPL1	64 kDa		unknown	2.52E+07	2.31E+07	1.90E+07	752550	92482	153980
455	TRUE	Empty	sp|P20810-10|ICAL_HUMAN Isoform 10 of Calpastatin OS=Homo sapiens OX=9606 GN=CAST	sp|P20810-10|ICAL_HUMAN (+3)	CAST	82 kDa		unknown	5769500	5869400	5835500	7124400	8528900	1.05E+07
456	TRUE	Empty	sp|P26373|RL13_HUMAN 60S ribosomal protein L13 OS=Homo sapiens OX=9606 GN=RPL13 PE=1 SV=4	sp|P26373|RL13_HUMAN	RPL13	24 kDa		unknown	1.28E+08	9.90E+07	9.56E+07	9.20E+07	9.46E+07	1.05E+08
457	TRUE	Empty	sp|Q13283|G3BP1_HUMAN Ras GTPase-activating protein-binding protein 1 OS=Homo sapiens OX=9606 GN=G3BP1 PE=1 SV=1	sp|Q13283|G3BP1_HUMAN	G3BP1	52 kDa	TRUE	unknown	2.28E+07	1.73E+07	1.78E+07	5879100	7923900	6637800
458	TRUE	Empty	sp|P31153|METK2_HUMAN S-adenosylmethionine synthase isoform type-2 OS=Homo sapiens OX=9606 GN=MAT2A PE=1 SV=1	sp|P31153|METK2_HUMAN	MAT2A	44 kDa		unknown	3.55E+07	2.29E+07	3.53E+07	1.37E+07	8293400	1.19E+07
459	TRUE	Empty	sp|Q02318|CP27A_HUMAN Sterol 26-hydroxylase, mitochondrial OS=Homo sapiens OX=9606 GN=CYP27A1 PE=1 SV=1	sp|Q02318|CP27A_HUMAN	CYP27A1	60 kDa		unknown	4.47E+07	2.91E+07	4.87E+07	0	-1	0
460	TRUE	Empty	sp|Q86V81|THOC4_HUMAN THO complex subunit 4 OS=Homo sapiens OX=9606 GN=ALYREF PE=1 SV=3	sp|Q86V81|THOC4_HUMAN	ALYREF	27 kDa		unknown	8765700	1.22E+07	1.07E+07	6.55E+07	6.40E+07	7.03E+07
461	TRUE	Empty	sp|Q9UH99-2|SUN2_HUMAN Isoform 2 of SUN domain-containing protein 2 OS=Homo sapiens OX=9606 GN=SUN2	sp|Q9UH99-2|SUN2_HUMAN (+1)	SUN2	83 kDa		unknown	1227900	1783700	310830	1.30E+07	1.76E+07	1.41E+07
462	TRUE	Empty	Cluster of sp|Q9NVJ2|ARL8B_HUMAN ADP-ribosylation factor-like protein 8B OS=Homo sapiens OX=9606 GN=ARL8B PE=1 SV=1 (sp|Q9NVJ2|ARL8B_HUMAN)	sp|Q9NVJ2|ARL8B_HUMAN [2]	ARL8B	22 kDa	TRUE	unknown	4.54E+07	4.43E+07	5.28E+07	1.09E+07	7213600	9809600
462.1	TRUE	Empty	sp|Q9NVJ2|ARL8B_HUMAN ADP-ribosylation factor-like protein 8B OS=Homo sapiens OX=9606 GN=ARL8B PE=1 SV=1	sp|Q9NVJ2|ARL8B_HUMAN	ARL8B	22 kDa	TRUE	unknown	4.54E+07	4.43E+07	5.28E+07	1.09E+07	7213600	9809600
462.2	TRUE	Empty	sp|Q96BM9|ARL8A_HUMAN ADP-ribosylation factor-like protein 8A OS=Homo sapiens OX=9606 GN=ARL8A PE=1 SV=1	sp|Q96BM9|ARL8A_HUMAN	ARL8A	21 kDa	TRUE	unknown	3.62E+07	3.24E+07	3.98E+07	4959000	0	3172500
463	TRUE	Empty	sp|O75396|SC22B_HUMAN Vesicle-trafficking protein SEC22b OS=Homo sapiens OX=9606 GN=SEC22B PE=1 SV=4	sp|O75396|SC22B_HUMAN	SEC22B	25 kDa		unknown	2.14E+07	1.91E+07	2.58E+07	1.95E+07	2.97E+07	3.11E+07
464	TRUE	Empty	Cluster of sp|P50225|ST1A1_HUMAN Sulfotransferase 1A1 OS=Homo sapiens OX=9606 GN=SULT1A1 PE=1 SV=3 (sp|P50225|ST1A1_HUMAN)	sp|P50225|ST1A1_HUMAN [3]	SULT1A1	34 kDa	TRUE	unknown	1.58E+07	6317100	5560500	5722300	4601400	9174800
464.1	TRUE	Empty	sp|P50225|ST1A1_HUMAN Sulfotransferase 1A1 OS=Homo sapiens OX=9606 GN=SULT1A1 PE=1 SV=3	sp|P50225|ST1A1_HUMAN	SULT1A1	34 kDa	TRUE	unknown	1.58E+07	1.08E+07	9021200	7009700	6003200	9519900
464.2	TRUE	Empty	sp|P0DMM9-3|ST1A3_HUMAN Isoform 3 of Sulfotransferase 1A3 OS=Homo sapiens OX=9606 GN=SULT1A3	sp|P0DMM9-3|ST1A3_HUMAN (+1)	SULT1A3	35 kDa	TRUE	unknown	0	1845300	2099800	4434900	3199700	8829600
465	TRUE	Empty	sp|P52565|GDIR1_HUMAN Rho GDP-dissociation inhibitor 1 OS=Homo sapiens OX=9606 GN=ARHGDIA PE=1 SV=3	sp|P52565|GDIR1_HUMAN	ARHGDIA	23 kDa		unknown	4.29E+07	3.48E+07	1.90E+07	1.32E+08	1.31E+08	1.22E+08
466	TRUE	Empty	sp|Q96C19|EFHD2_HUMAN EF-hand domain-containing protein D2 OS=Homo sapiens OX=9606 GN=EFHD2 PE=1 SV=1	sp|Q96C19|EFHD2_HUMAN	EFHD2	27 kDa		unknown	5.05E+07	5.42E+07	5.02E+07	4.16E+07	2.78E+07	4.66E+07
467	TRUE	Empty	sp|P53004|BIEA_HUMAN Biliverdin reductase A OS=Homo sapiens OX=9606 GN=BLVRA PE=1 SV=2	sp|P53004|BIEA_HUMAN	BLVRA	33 kDa		unknown	4.43E+07	3.75E+07	3.49E+07	2.14E+07	1.60E+07	2.25E+07
468	TRUE	Empty	sp|Q13423|NNTM_HUMAN NAD(P) transhydrogenase, mitochondrial OS=Homo sapiens OX=9606 GN=NNT PE=1 SV=3	sp|Q13423|NNTM_HUMAN	NNT	114 kDa		unknown	1.36E+07	1.43E+07	9905800	2675400	780160	2657700
469	TRUE	Empty	sp|Q15046|SYK_HUMAN Lysine--tRNA ligase OS=Homo sapiens OX=9606 GN=KARS PE=1 SV=3	sp|Q15046|SYK_HUMAN	KARS	68 kDa		unknown	1.87E+07	1.42E+07	1.23E+07	3504500	3943300	6120700
470	TRUE	Empty	sp|Q8IZ83-3|A16A1_HUMAN Isoform 3 of Aldehyde dehydrogenase family 16 member A1 OS=Homo sapiens OX=9606 GN=ALDH16A1	sp|Q8IZ83-3|A16A1_HUMAN (+1)	ALDH16A1	80 kDa		unknown	6616900	5587100	9005600	1931000	2219100	4680400
471	TRUE	Empty	sp|Q92888-3|ARHG1_HUMAN Isoform 3 of Rho guanine nucleotide exchange factor 1 OS=Homo sapiens OX=9606 GN=ARHGEF1	sp|Q92888-3|ARHG1_HUMAN (+1)	ARHGEF1	104 kDa		unknown	1350200	2871500	580050	6039700	2193800	6389800
472	TRUE	Empty	Cluster of sp|Q13459-2|MYO9B_HUMAN Isoform Short of Unconventional myosin-IXb OS=Homo sapiens OX=9606 GN=MYO9B (sp|Q13459-2|MYO9B_HUMAN)	sp|Q13459-2|MYO9B_HUMAN [3]	MYO9B	229 kDa	TRUE	unknown	1739500	1362500	1052600	0	112350	0
472.1	TRUE	Empty	sp|Q13459-2|MYO9B_HUMAN Isoform Short of Unconventional myosin-IXb OS=Homo sapiens OX=9606 GN=MYO9B	sp|Q13459-2|MYO9B_HUMAN (+1)	MYO9B	229 kDa	TRUE	unknown	1739500	1362500	1052600	0	112350	125400
472.2	TRUE	Empty	sp|B2RTY4-3|MYO9A_HUMAN Isoform 3 of Unconventional myosin-IXa OS=Homo sapiens OX=9606 GN=MYO9A	sp|B2RTY4-3|MYO9A_HUMAN	MYO9A	85 kDa	TRUE	unknown	-1	-1	0	-1	0	-1
473	TRUE	Empty	Cluster of sp|P0DP25|CALM3_HUMAN Calmodulin-3 OS=Homo sapiens OX=9606 GN=CALM3 PE=1 SV=1 (sp|P0DP25|CALM3_HUMAN)	sp|P0DP25|CALM3_HUMAN [2]	CALM3	17 kDa	TRUE	unknown	1.58E+08	2.03E+08	1.67E+08	5.41E+07	2.10E+07	5.10E+07
473.1	TRUE	Empty	sp|P0DP25|CALM3_HUMAN Calmodulin-3 OS=Homo sapiens OX=9606 GN=CALM3 PE=1 SV=1	sp|P0DP25|CALM3_HUMAN	CALM3	17 kDa	TRUE	unknown	1.58E+08	2.03E+08	1.67E+08	5.41E+07	2.10E+07	5.10E+07
473.2	TRUE	Empty	sp|P27482|CALL3_HUMAN Calmodulin-like protein 3 OS=Homo sapiens OX=9606 GN=CALML3 PE=1 SV=2	sp|P27482|CALL3_HUMAN	CALML3	17 kDa	TRUE	unknown	-1	0	-1	-1	-1	0
474	TRUE	Empty	sp|P26583|HMGB2_HUMAN High mobility group protein B2 OS=Homo sapiens OX=9606 GN=HMGB2 PE=1 SV=2	sp|P26583|HMGB2_HUMAN	HMGB2	24 kDa	TRUE	unknown	1.31E+08	1.32E+08	1.14E+08	3.20E+08	2.52E+08	2.25E+08
475	TRUE	Empty	sp|P35659-2|DEK_HUMAN Isoform 2 of Protein DEK OS=Homo sapiens OX=9606 GN=DEK	sp|P35659-2|DEK_HUMAN (+1)	DEK	39 kDa		unknown	2.56E+07	1.40E+07	3.59E+07	3.52E+07	2.84E+07	2.58E+07
476	TRUE	Empty	sp|P46063|RECQ1_HUMAN ATP-dependent DNA helicase Q1 OS=Homo sapiens OX=9606 GN=RECQL PE=1 SV=3	sp|P46063|RECQ1_HUMAN	RECQL	73 kDa		unknown	4385500	4390600	2899100	4714100	3780100	4795600
477	TRUE	Empty	sp|Q9UBS4|DJB11_HUMAN DnaJ homolog subfamily B member 11 OS=Homo sapiens OX=9606 GN=DNAJB11 PE=1 SV=1	sp|Q9UBS4|DJB11_HUMAN	DNAJB11	41 kDa		unknown	2.11E+07	2.27E+07	4.29E+07	9419900	8657500	9155400
478	TRUE	Empty	sp|O00410-3|IPO5_HUMAN Isoform 3 of Importin-5 OS=Homo sapiens OX=9606 GN=IPO5	sp|O00410-3|IPO5_HUMAN (+1)	IPO5	126 kDa		unknown	2198200	3159300	2584800	3373600	2924100	2878900
479	TRUE	Empty	sp|O00567|NOP56_HUMAN Nucleolar protein 56 OS=Homo sapiens OX=9606 GN=NOP56 PE=1 SV=4	sp|O00567|NOP56_HUMAN	NOP56	66 kDa		unknown	4359500	3691400	2952700	9954100	6473100	8516500
480	TRUE	Empty	sp|O75915|PRAF3_HUMAN PRA1 family protein 3 OS=Homo sapiens OX=9606 GN=ARL6IP5 PE=1 SV=1	sp|O75915|PRAF3_HUMAN	ARL6IP5	22 kDa		unknown	2.65E+08	2.90E+08	2.81E+08	1.03E+08	1.09E+08	1.32E+08
481	TRUE	Empty	sp|P16885|PLCG2_HUMAN 1-phosphatidylinositol 4,5-bisphosphate phosphodiesterase gamma-2 OS=Homo sapiens OX=9606 GN=PLCG2 PE=1 SV=4	sp|P16885|PLCG2_HUMAN	PLCG2	148 kDa		unknown	2339400	2542200	3602400	842560	734160	1123100
482	TRUE	Empty	sp|P18031|PTN1_HUMAN Tyrosine-protein phosphatase non-receptor type 1 OS=Homo sapiens OX=9606 GN=PTPN1 PE=1 SV=1	sp|P18031|PTN1_HUMAN	PTPN1	50 kDa		unknown	2.07E+07	1.50E+07	1.27E+07	2312900	1755000	1656700
483	TRUE	Empty	sp|Q15691|MARE1_HUMAN Microtubule-associated protein RP/EB family member 1 OS=Homo sapiens OX=9606 GN=MAPRE1 PE=1 SV=3	sp|Q15691|MARE1_HUMAN	MAPRE1	30 kDa		unknown	1.80E+07	1.37E+07	2.25E+07	2.36E+07	1.44E+07	1.80E+07
484	TRUE	Empty	sp|Q96CW1-2|AP2M1_HUMAN Isoform 2 of AP-2 complex subunit mu OS=Homo sapiens OX=9606 GN=AP2M1	sp|Q96CW1-2|AP2M1_HUMAN (+1)	AP2M1	49 kDa		unknown	1.48E+07	7528500	1.08E+07	3118800	4326200	4525800
485	TRUE	Empty	sp|Q9BZZ5-2|API5_HUMAN Isoform 2 of Apoptosis inhibitor 5 OS=Homo sapiens OX=9606 GN=API5	sp|Q9BZZ5-2|API5_HUMAN	API5	57 kDa		unknown	3547900	2735200	3639500	9412500	2452300	9105700
486	TRUE	Empty	sp|Q9ULZ3-2|ASC_HUMAN Isoform 2 of Apoptosis-associated speck-like protein containing a CARD OS=Homo sapiens OX=9606 GN=PYCARD	sp|Q9ULZ3-2|ASC_HUMAN (+1)	PYCARD	20 kDa		unknown	2.70E+07	2.68E+07	2.14E+07	2.92E+07	3.00E+07	2.25E+07
487	TRUE	Empty	Cluster of sp|P33176|KINH_HUMAN Kinesin-1 heavy chain OS=Homo sapiens OX=9606 GN=KIF5B PE=1 SV=1 (sp|P33176|KINH_HUMAN)	sp|P33176|KINH_HUMAN [2]	KIF5B	110 kDa	TRUE	unknown	4069400	6198500	3452700	187530	164980	254430
487.1	TRUE	Empty	sp|P33176|KINH_HUMAN Kinesin-1 heavy chain OS=Homo sapiens OX=9606 GN=KIF5B PE=1 SV=1	sp|P33176|KINH_HUMAN	KIF5B	110 kDa	TRUE	unknown	4069400	6198500	3452700	187530	164980	254430
487.2	TRUE	Empty	sp|O60282|KIF5C_HUMAN Kinesin heavy chain isoform 5C OS=Homo sapiens OX=9606 GN=KIF5C PE=1 SV=1	sp|O60282|KIF5C_HUMAN	KIF5C	109 kDa	TRUE	unknown	0	0	0	0	-1	-1
488	TRUE	Empty	sp|P12821|ACE_HUMAN Angiotensin-converting enzyme OS=Homo sapiens OX=9606 GN=ACE PE=1 SV=1	sp|P12821|ACE_HUMAN	ACE	150 kDa		unknown	9167000	1.14E+07	9657000	0	0	-1
489	TRUE	Empty	sp|P35268|RL22_HUMAN 60S ribosomal protein L22 OS=Homo sapiens OX=9606 GN=RPL22 PE=1 SV=2	sp|P35268|RL22_HUMAN (+1)	RPL22	15 kDa		unknown	1.86E+08	1.49E+08	9.15E+07	1.70E+08	1.50E+08	2.18E+08
490	TRUE	Empty	sp|P31949|S10AB_HUMAN Protein S100-A11 OS=Homo sapiens OX=9606 GN=S100A11 PE=1 SV=2	sp|P31949|S10AB_HUMAN	S100A11	12 kDa		unknown	1.92E+08	1.88E+08	1.01E+08	7.03E+07	5.53E+07	7.60E+07
491	TRUE	Empty	sp|P23456|Trypsin	sp|P23456|Trypsin		24 kDa		unknown	6.32E+08	6.32E+08	6.06E+08	5.87E+08	4.13E+08	5.82E+08
492	TRUE	Empty	sp|Q99497|PARK7_HUMAN Protein/nucleic acid deglycase DJ-1 OS=Homo sapiens OX=9606 GN=PARK7 PE=1 SV=2	sp|Q99497|PARK7_HUMAN	PARK7	20 kDa		unknown	1.05E+07	1.39E+07	1.56E+07	5.45E+07	4.52E+07	4.66E+07
493	TRUE	Empty	sp|Q9P0L0|VAPA_HUMAN Vesicle-associated membrane protein-associated protein A OS=Homo sapiens OX=9606 GN=VAPA PE=1 SV=3	sp|Q9P0L0|VAPA_HUMAN	VAPA	28 kDa	TRUE	unknown	5.72E+07	6.15E+07	5.39E+07	1.78E+07	1.27E+07	3703300
494	TRUE	Empty	Cluster of sp|P13760|2B14_HUMAN HLA class II histocompatibility antigen, DRB1-4 beta chain OS=Homo sapiens OX=9606 GN=HLA-DRB1 PE=1 SV=1 (sp|P13760|2B14_HUMAN)	sp|P13760|2B14_HUMAN [6]	HLA-DRB1	30 kDa	TRUE	unknown	2.50E+07	2.46E+07	1.90E+07	0	0	0
494.1	TRUE	Empty	sp|P13760|2B14_HUMAN HLA class II histocompatibility antigen, DRB1-4 beta chain OS=Homo sapiens OX=9606 GN=HLA-DRB1 PE=1 SV=1	sp|P13760|2B14_HUMAN	HLA-DRB1	30 kDa	TRUE	unknown	5.11E+07	3.73E+07	3.13E+07	2194900	1919300	1961600
494.2	TRUE	Empty	sp|P13761|2B17_HUMAN HLA class II histocompatibility antigen, DRB1-7 beta chain OS=Homo sapiens OX=9606 GN=HLA-DRB1 PE=1 SV=1	sp|P13761|2B17_HUMAN (+1)	HLA-DRB1	30 kDa	TRUE	unknown	7363300	2.07E+07	6685300	0	0	0
494.3	TRUE	Empty	sp|P01911|2B1F_HUMAN HLA class II histocompatibility antigen, DRB1-15 beta chain OS=Homo sapiens OX=9606 GN=HLA-DRB1 PE=1 SV=2	sp|P01911|2B1F_HUMAN	HLA-DRB1	30 kDa	TRUE	unknown	1.65E+07	2.22E+07	1022200	2137200	2006500	2348400
494.4	TRUE	Empty	sp|P04229|2B11_HUMAN HLA class II histocompatibility antigen, DRB1-1 beta chain OS=Homo sapiens OX=9606 GN=HLA-DRB1 PE=1 SV=2	sp|P04229|2B11_HUMAN	HLA-DRB1	30 kDa	TRUE	unknown	1.89E+07	1.82E+07	0	4332100	3925800	4310100
494.5	TRUE	Empty	sp|P79483|DRB3_HUMAN HLA class II histocompatibility antigen, DR beta 3 chain OS=Homo sapiens OX=9606 GN=HLA-DRB3 PE=1 SV=1	sp|P79483|DRB3_HUMAN	HLA-DRB3	30 kDa	TRUE	unknown	0	0	0	0	0	0
495	TRUE	Empty	Cluster of sp|O95352|ATG7_HUMAN Ubiquitin-like modifier-activating enzyme ATG7 OS=Homo sapiens OX=9606 GN=ATG7 PE=1 SV=1 (sp|O95352|ATG7_HUMAN)	sp|O95352|ATG7_HUMAN [2]	ATG7	78 kDa	TRUE	unknown	5729700	5430300	5802600	1892500	2497800	2956300
495.1	TRUE	Empty	sp|O95352|ATG7_HUMAN Ubiquitin-like modifier-activating enzyme ATG7 OS=Homo sapiens OX=9606 GN=ATG7 PE=1 SV=1	sp|O95352|ATG7_HUMAN	ATG7	78 kDa	TRUE	unknown	5729700	5430300	5802600	1892500	2497800	2956300
495.2	TRUE	Empty	sp|Q9D906|ATG7_MOUSE Ubiquitin-like modifier-activating enzyme ATG7 OS=Mus musculus OX=10090 GN=Atg7 PE=1 SV=1	sp|Q9D906|ATG7_MOUSE	Atg7	78 kDa	TRUE	unknown	0	0	0	0	0	0
496	TRUE	Empty	sp|P35232|PHB_HUMAN Prohibitin OS=Homo sapiens OX=9606 GN=PHB PE=1 SV=1	sp|P35232|PHB_HUMAN	PHB	30 kDa		unknown	7.46E+07	7.99E+07	3.81E+07	2.92E+07	2.88E+07	2.62E+07
497	TRUE	Empty	sp|P56192|SYMC_HUMAN Methionine--tRNA ligase, cytoplasmic OS=Homo sapiens OX=9606 GN=MARS PE=1 SV=2	sp|P56192|SYMC_HUMAN	MARS	101 kDa		unknown	1635900	2920500	5630200	6750400	4944000	3491400
498	TRUE	Empty	sp|Q2KJ93|CDC42_BOVIN Cell division control protein 42 homolog OS=Bos taurus OX=9913 GN=CDC42 PE=1 SV=1	sp|Q2KJ93|CDC42_BOVIN	CDC42	21 kDa		unknown	5.21E+07	5.96E+07	6.26E+07	2.34E+07	3.32E+07	4.51E+07
499	TRUE	Empty	Cluster of sp|Q12797-10|ASPH_HUMAN Isoform 10 of Aspartyl/asparaginyl beta-hydroxylase OS=Homo sapiens OX=9606 GN=ASPH (sp|Q12797-10|ASPH_HUMAN)	sp|Q12797-10|ASPH_HUMAN [4]	ASPH	83 kDa	TRUE	unknown	2.02E+07	2.25E+07	1.65E+07	0	-1	-1
499.1	TRUE	Empty	sp|Q12797-10|ASPH_HUMAN Isoform 10 of Aspartyl/asparaginyl beta-hydroxylase OS=Homo sapiens OX=9606 GN=ASPH	sp|Q12797-10|ASPH_HUMAN (+1)	ASPH	83 kDa	TRUE	unknown	2.02E+07	2.25E+07	1.65E+07	340010	-1	-1
499.2	TRUE	Empty	sp|Q12797-3|ASPH_HUMAN Isoform 3 of Aspartyl/asparaginyl beta-hydroxylase OS=Homo sapiens OX=9606 GN=ASPH	sp|Q12797-3|ASPH_HUMAN (+1)	ASPH	26 kDa	TRUE	unknown	0	-1	-1	-1	-1	-1
500	TRUE	Empty	sp|O94905|ERLN2_HUMAN Erlin-2 OS=Homo sapiens OX=9606 GN=ERLIN2 PE=1 SV=1	sp|O94905|ERLN2_HUMAN	ERLIN2	38 kDa	TRUE	unknown	3.83E+07	3.73E+07	3.04E+07	1.36E+07	5.22E+07	1.62E+07
501	TRUE	Empty	sp|P12268|IMDH2_HUMAN Inosine-5'-monophosphate dehydrogenase 2 OS=Homo sapiens OX=9606 GN=IMPDH2 PE=1 SV=2	sp|P12268|IMDH2_HUMAN	IMPDH2	56 kDa	TRUE	unknown	1.31E+07	1.30E+07	2.69E+07	1.22E+07	1.19E+07	1.31E+07
502	TRUE	Empty	sp|P12277|KCRB_HUMAN Creatine kinase B-type OS=Homo sapiens OX=9606 GN=CKB PE=1 SV=1	sp|P12277|KCRB_HUMAN	CKB	43 kDa		unknown	2.51E+07	3.26E+07	2.74E+07	0	-1	-1
503	TRUE	Empty	sp|Q13561-2|DCTN2_HUMAN Isoform 2 of Dynactin subunit 2 OS=Homo sapiens OX=9606 GN=DCTN2	sp|Q13561-2|DCTN2_HUMAN (+2)	DCTN2	45 kDa		unknown	1.55E+07	1.27E+07	1.47E+07	3759000	3778400	4036300
504	TRUE	Empty	sp|Q76KA2|RL30_MACFA 60S ribosomal protein L30 OS=Macaca fascicularis OX=9541 GN=RPL30 PE=3 SV=3	sp|Q76KA2|RL30_MACFA	RPL30	13 kDa		unknown	9.83E+07	1.19E+08	1.33E+08	7.59E+07	8.52E+07	7.80E+07
505	TRUE	Empty	sp|Q9UQ80-2|PA2G4_HUMAN Isoform 2 of Proliferation-associated protein 2G4 OS=Homo sapiens OX=9606 GN=PA2G4	sp|Q9UQ80-2|PA2G4_HUMAN (+1)	PA2G4	38 kDa		unknown	1.93E+07	1.40E+07	1.64E+07	1.83E+07	2.48E+07	2.27E+07
506	TRUE	Empty	sp|P11387|TOP1_HUMAN DNA topoisomerase 1 OS=Homo sapiens OX=9606 GN=TOP1 PE=1 SV=2	sp|P11387|TOP1_HUMAN	TOP1	91 kDa		unknown	4906200	3714900	2881600	1.30E+07	1.13E+07	1.20E+07
507	TRUE	Empty	sp|P30043|BLVRB_HUMAN Flavin reductase (NADPH) OS=Homo sapiens OX=9606 GN=BLVRB PE=1 SV=3	sp|P30043|BLVRB_HUMAN	BLVRB	22 kDa		unknown	6.96E+07	6.40E+07	7.60E+07	2569400	8990400	8901900
508	TRUE	Empty	sp|P61626|LYSC_HUMAN Lysozyme C OS=Homo sapiens OX=9606 GN=LYZ PE=1 SV=1	sp|P61626|LYSC_HUMAN	LYZ	17 kDa		unknown	2.30E+08	2.52E+08	2.15E+08	1.04E+09	1.08E+09	1.17E+09
509	TRUE	Empty	sp|Q06323|PSME1_HUMAN Proteasome activator complex subunit 1 OS=Homo sapiens OX=9606 GN=PSME1 PE=1 SV=1	sp|Q06323|PSME1_HUMAN	PSME1	29 kDa		unknown	3.06E+07	2.03E+07	2.83E+07	1.40E+07	2.22E+07	1.79E+07
510	TRUE	Empty	sp|Q16698-2|DECR_HUMAN Isoform 2 of 2,4-dienoyl-CoA reductase, mitochondrial OS=Homo sapiens OX=9606 GN=DECR1	sp|Q16698-2|DECR_HUMAN (+1)	DECR1	35 kDa		unknown	5.82E+07	6.31E+07	6.64E+07	1.82E+07	1.31E+07	2.15E+07
511	TRUE	Empty	sp|Q99829|CPNE1_HUMAN Copine-1 OS=Homo sapiens OX=9606 GN=CPNE1 PE=1 SV=1	sp|Q99829|CPNE1_HUMAN	CPNE1	59 kDa		unknown	1.65E+07	1.89E+07	1.79E+07	1.44E+07	1.56E+07	1.80E+07
512	TRUE	Empty	sp|Q9Y2Q3|GSTK1_HUMAN Glutathione S-transferase kappa 1 OS=Homo sapiens OX=9606 GN=GSTK1 PE=1 SV=3	sp|Q9Y2Q3|GSTK1_HUMAN	GSTK1	25 kDa		unknown	3.90E+07	3.34E+07	4.75E+07	3.35E+07	3.77E+07	3.80E+07
513	TRUE	Empty	sp|P10768|ESTD_HUMAN S-formylglutathione hydrolase OS=Homo sapiens OX=9606 GN=ESD PE=1 SV=2	sp|P10768|ESTD_HUMAN	ESD	31 kDa		unknown	2.43E+07	3.21E+07	3.19E+07	2.28E+07	1.84E+07	1.83E+07
514	TRUE	Empty	sp|P15153|RAC2_HUMAN Ras-related C3 botulinum toxin substrate 2 OS=Homo sapiens OX=9606 GN=RAC2 PE=1 SV=1	sp|P15153|RAC2_HUMAN	RAC2	21 kDa	TRUE	unknown	1.99E+08	2.31E+08	2.56E+08	1.85E+08	1.15E+08	1.52E+08
515	TRUE	Empty	sp|P51665|PSMD7_HUMAN 26S proteasome non-ATPase regulatory subunit 7 OS=Homo sapiens OX=9606 GN=PSMD7 PE=1 SV=2	sp|P51665|PSMD7_HUMAN	PSMD7	37 kDa		unknown	2.19E+07	1.60E+07	2.19E+07	1.23E+07	1.29E+07	1.32E+07
516	TRUE	Empty	Cluster of sp|P25098|ARBK1_HUMAN Beta-adrenergic receptor kinase 1 OS=Homo sapiens OX=9606 GN=GRK2 PE=1 SV=2 (sp|P25098|ARBK1_HUMAN)	sp|P25098|ARBK1_HUMAN [2]	GRK2	80 kDa	TRUE	unknown	1728900	863080	1512300	3614500	3463000	8527700
516.1	TRUE	Empty	sp|P25098|ARBK1_HUMAN Beta-adrenergic receptor kinase 1 OS=Homo sapiens OX=9606 GN=GRK2 PE=1 SV=2	sp|P25098|ARBK1_HUMAN	GRK2	80 kDa	TRUE	unknown	1728900	863080	1512300	3614500	3463000	8527700
516.2	TRUE	Empty	sp|P35626|ARBK2_HUMAN Beta-adrenergic receptor kinase 2 OS=Homo sapiens OX=9606 GN=GRK3 PE=1 SV=2	sp|P35626|ARBK2_HUMAN	GRK3	80 kDa	TRUE	unknown	0	0	1183600	0	0	0
517	TRUE	Empty	sp|O75643|U520_HUMAN U5 small nuclear ribonucleoprotein 200 kDa helicase OS=Homo sapiens OX=9606 GN=SNRNP200 PE=1 SV=2	sp|O75643|U520_HUMAN	SNRNP200	245 kDa		unknown	238310	0	0	1010000	592310	1070500
518	TRUE	Empty	sp|P02792|FRIL_HUMAN Ferritin light chain OS=Homo sapiens OX=9606 GN=FTL PE=1 SV=2	sp|P02792|FRIL_HUMAN	FTL	20 kDa		unknown	8.84E+07	9.97E+07	9.71E+07	1.07E+07	1.17E+07	1.17E+07
519	TRUE	Empty	sp|P09874|PARP1_HUMAN Poly [ADP-ribose] polymerase 1 OS=Homo sapiens OX=9606 GN=PARP1 PE=1 SV=4	sp|P09874|PARP1_HUMAN	PARP1	113 kDa		unknown	2827600	1269200	2489200	4250200	2738600	3409300
520	TRUE	Empty	sp|P18621-3|RL17_HUMAN Isoform 3 of 60S ribosomal protein L17 OS=Homo sapiens OX=9606 GN=RPL17	sp|P18621-3|RL17_HUMAN (+1)	RPL17	26 kDa		unknown	4.47E+07	3.45E+07	3.99E+07	2.87E+07	2.20E+07	3.27E+07
521	TRUE	Empty	Cluster of sp|P51692|STA5B_HUMAN Signal transducer and activator of transcription 5B OS=Homo sapiens OX=9606 GN=STAT5B PE=1 SV=2 (sp|P51692|STA5B_HUMAN)	sp|P51692|STA5B_HUMAN [3]	STAT5B	90 kDa	TRUE	unknown	988570	1122900	1449400	1946200	1921500	2519700
521.1	TRUE	Empty	sp|P51692|STA5B_HUMAN Signal transducer and activator of transcription 5B OS=Homo sapiens OX=9606 GN=STAT5B PE=1 SV=2	sp|P51692|STA5B_HUMAN	STAT5B	90 kDa	TRUE	unknown	1029500	1122900	1645000	1860300	1937900	2397900
521.2	TRUE	Empty	sp|P42229-2|STA5A_HUMAN Isoform 2 of Signal transducer and activator of transcription 5A OS=Homo sapiens OX=9606 GN=STAT5A	sp|P42229-2|STA5A_HUMAN (+1)	STAT5A	87 kDa	TRUE	unknown	947600	851330	1253800	2032100	1905000	2641600
522	TRUE	Empty	sp|P55795|HNRH2_HUMAN Heterogeneous nuclear ribonucleoprotein H2 OS=Homo sapiens OX=9606 GN=HNRNPH2 PE=1 SV=1	sp|P55795|HNRH2_HUMAN	HNRNPH2	49 kDa	TRUE	unknown	3.26E+07	2.88E+07	2.12E+07	4.91E+07	4.77E+07	5.23E+07
523	TRUE	Empty	sp|P83731|RL24_HUMAN 60S ribosomal protein L24 OS=Homo sapiens OX=9606 GN=RPL24 PE=1 SV=1	sp|P83731|RL24_HUMAN	RPL24	18 kDa		unknown	1.53E+08	1.37E+08	8.71E+07	1.73E+08	1.37E+08	2.16E+08
524	TRUE	Empty	sp|Q12931-2|TRAP1_HUMAN Isoform 2 of Heat shock protein 75 kDa, mitochondrial OS=Homo sapiens OX=9606 GN=TRAP1	sp|Q12931-2|TRAP1_HUMAN (+1)	TRAP1	74 kDa		unknown	7.92E+07	8.78E+07	7.54E+07	5.09E+07	4.94E+07	5.39E+07
525	TRUE	Empty	Cluster of sp|Q16666-2|IF16_HUMAN Isoform 2 of Gamma-interferon-inducible protein 16 OS=Homo sapiens OX=9606 GN=IFI16 (sp|Q16666-2|IF16_HUMAN)	sp|Q16666-2|IF16_HUMAN [7]	IFI16	82 kDa	TRUE	unknown	7369000	3723100	6388700	4662400	4840500	6258800
525.1	TRUE	Empty	sp|Q16666-2|IF16_HUMAN Isoform 2 of Gamma-interferon-inducible protein 16 OS=Homo sapiens OX=9606 GN=IFI16	sp|Q16666-2|IF16_HUMAN (+2)	IFI16	82 kDa	TRUE	unknown	7369000	3723100	6388700	4662400	4840500	6258800
525.2	TRUE	Empty	sp|Q6K0P9-2|IFIX_HUMAN Isoform 2 of Pyrin and HIN domain-containing protein 1 OS=Homo sapiens OX=9606 GN=PYHIN1	sp|Q6K0P9-2|IFIX_HUMAN (+3)	PYHIN1	54 kDa	TRUE	unknown	0	0	0	-1	-1	0
526	TRUE	Empty	sp|Q8WVM8|SCFD1_HUMAN Sec1 family domain-containing protein 1 OS=Homo sapiens OX=9606 GN=SCFD1 PE=1 SV=4	sp|Q8WVM8|SCFD1_HUMAN	SCFD1	72 kDa		unknown	7016400	6920200	7607400	1085900	1240900	1378300
527	TRUE	Empty	sp|Q9Y2X3|NOP58_HUMAN Nucleolar protein 58 OS=Homo sapiens OX=9606 GN=NOP58 PE=1 SV=1	sp|Q9Y2X3|NOP58_HUMAN	NOP58	60 kDa		unknown	2082200	1518800	2770600	1.05E+07	4818600	1.20E+07
528	TRUE	Empty	Cluster of sp|Q9Y3I0|RTCB_HUMAN tRNA-splicing ligase RtcB homolog OS=Homo sapiens OX=9606 GN=RTCB PE=1 SV=1 (sp|Q9Y3I0|RTCB_HUMAN)	sp|Q9Y3I0|RTCB_HUMAN [2]	RTCB	55 kDa	TRUE	unknown	1.24E+07	8779700	3780400	593630	3592000	5608300
528.1	TRUE	Empty	sp|Q9Y3I0|RTCB_HUMAN tRNA-splicing ligase RtcB homolog OS=Homo sapiens OX=9606 GN=RTCB PE=1 SV=1	sp|Q9Y3I0|RTCB_HUMAN	RTCB	55 kDa	TRUE	unknown	1.24E+07	8779700	3780400	593630	3592000	5608300
528.2	TRUE	Empty	sp|Q6NZS4|RTCB_DANRE tRNA-splicing ligase RtcB homolog OS=Danio rerio OX=7955 GN=rtcb PE=2 SV=1	sp|Q6NZS4|RTCB_DANRE	rtcb	55 kDa	TRUE	unknown	0	0	0	0	0	0
529	TRUE	Empty	sp|O75436|VP26A_HUMAN Vacuolar protein sorting-associated protein 26A OS=Homo sapiens OX=9606 GN=VPS26A PE=1 SV=2	sp|O75436|VP26A_HUMAN	VPS26A	38 kDa	TRUE	unknown	2.67E+07	1.30E+07	2.77E+07	3696200	3501400	6227600
530	TRUE	Empty	sp|P00491|PNPH_HUMAN Purine nucleoside phosphorylase OS=Homo sapiens OX=9606 GN=PNP PE=1 SV=2	sp|P00491|PNPH_HUMAN	PNP	32 kDa		unknown	9504000	8428600	1.07E+07	5341300	7927600	8856200
531	TRUE	Empty	sp|Q15717|ELAV1_HUMAN ELAV-like protein 1 OS=Homo sapiens OX=9606 GN=ELAVL1 PE=1 SV=2	sp|Q15717|ELAV1_HUMAN	ELAVL1	36 kDa		unknown	2.22E+07	4167300	7942400	1.74E+07	3.15E+07	3.48E+07
532	TRUE	Empty	sp|Q86UP2-4|KTN1_HUMAN Isoform 4 of Kinectin OS=Homo sapiens OX=9606 GN=KTN1	sp|Q86UP2-4|KTN1_HUMAN (+1)	KTN1	153 kDa	TRUE	unknown	2498400	710600	4438600	344490	325670	0
533	TRUE	Empty	sp|O43175|SERA_HUMAN D-3-phosphoglycerate dehydrogenase OS=Homo sapiens OX=9606 GN=PHGDH PE=1 SV=4	sp|O43175|SERA_HUMAN	PHGDH	57 kDa		unknown	8094400	1.13E+07	7353400	1.18E+07	1.20E+07	1.29E+07
534	TRUE	Empty	sp|P26639|SYTC_HUMAN Threonine--tRNA ligase, cytoplasmic OS=Homo sapiens OX=9606 GN=TARS PE=1 SV=3	sp|P26639|SYTC_HUMAN	TARS	83 kDa		unknown	5063800	5304300	3718500	2028100	1798100	1847400
535	TRUE	Empty	sp|P52597|HNRPF_HUMAN Heterogeneous nuclear ribonucleoprotein F OS=Homo sapiens OX=9606 GN=HNRNPF PE=1 SV=3	sp|P52597|HNRPF_HUMAN	HNRNPF	46 kDa	TRUE	unknown	2.84E+07	2.57E+07	3.18E+07	9.63E+07	7.43E+07	9.98E+07
536	TRUE	Empty	sp|P78344|IF4G2_HUMAN Eukaryotic translation initiation factor 4 gamma 2 OS=Homo sapiens OX=9606 GN=EIF4G2 PE=1 SV=1	sp|P78344|IF4G2_HUMAN	EIF4G2	102 kDa		unknown	3942200	3224600	1914200	1300700	351980	1341900
537	TRUE	Empty	sp|Q92945|FUBP2_HUMAN Far upstream element-binding protein 2 OS=Homo sapiens OX=9606 GN=KHSRP PE=1 SV=4	sp|Q92945|FUBP2_HUMAN	KHSRP	73 kDa		unknown	2497700	1499900	1745300	4818600	3879500	5356500
538	TRUE	Empty	Cluster of sp|P35637-2|FUS_HUMAN Isoform Short of RNA-binding protein FUS OS=Homo sapiens OX=9606 GN=FUS (sp|P35637-2|FUS_HUMAN)	sp|P35637-2|FUS_HUMAN [4]	FUS	53 kDa	TRUE	unknown	1.75E+07	1.69E+07	1.55E+07	3.28E+07	3.21E+07	3.34E+07
538.1	TRUE	Empty	sp|P35637-2|FUS_HUMAN Isoform Short of RNA-binding protein FUS OS=Homo sapiens OX=9606 GN=FUS	sp|P35637-2|FUS_HUMAN (+1)	FUS	53 kDa	TRUE	unknown	1.75E+07	1.69E+07	1.55E+07	5.41E+07	5.01E+07	5.00E+07
538.2	TRUE	Empty	sp|Q92804-2|RBP56_HUMAN Isoform Short of TATA-binding protein-associated factor 2N OS=Homo sapiens OX=9606 GN=TAF15	sp|Q92804-2|RBP56_HUMAN (+1)	TAF15	62 kDa	TRUE	unknown	0	0	0	1.15E+07	1.41E+07	1.68E+07
539	TRUE	Empty	Cluster of sp|O43491|E41L2_HUMAN Band 4.1-like protein 2 OS=Homo sapiens OX=9606 GN=EPB41L2 PE=1 SV=1 (sp|O43491|E41L2_HUMAN)	sp|O43491|E41L2_HUMAN [3]	EPB41L2	113 kDa	TRUE	unknown	8770200	6865900	8802400	-1	-1	-1
539.1	TRUE	Empty	sp|O43491|E41L2_HUMAN Band 4.1-like protein 2 OS=Homo sapiens OX=9606 GN=EPB41L2 PE=1 SV=1	sp|O43491|E41L2_HUMAN	EPB41L2	113 kDa	TRUE	unknown	8770200	6865900	8802400	-1	-1	-1
539.2	TRUE	Empty	sp|Q9Y2J2-4|E41L3_HUMAN Isoform 4 of Band 4.1-like protein 3 OS=Homo sapiens OX=9606 GN=EPB41L3	sp|Q9Y2J2-4|E41L3_HUMAN (+1)	EPB41L3	98 kDa	TRUE	unknown	0	-1	0	0	0	0
540	TRUE	Empty	sp|P21283|VATC1_HUMAN V-type proton ATPase subunit C 1 OS=Homo sapiens OX=9606 GN=ATP6V1C1 PE=1 SV=4	sp|P21283|VATC1_HUMAN	ATP6V1C1	44 kDa	TRUE	unknown	1.91E+07	1.28E+07	1.92E+07	3794000	3133700	166320
541	TRUE	Empty	sp|P30040|ERP29_HUMAN Endoplasmic reticulum resident protein 29 OS=Homo sapiens OX=9606 GN=ERP29 PE=1 SV=4	sp|P30040|ERP29_HUMAN	ERP29	29 kDa		unknown	3.33E+07	4.10E+07	6.38E+07	2.70E+07	3.69E+07	3.53E+07
542	TRUE	Empty	sp|P30084|ECHM_HUMAN Enoyl-CoA hydratase, mitochondrial OS=Homo sapiens OX=9606 GN=ECHS1 PE=1 SV=4	sp|P30084|ECHM_HUMAN	ECHS1	31 kDa		unknown	3.00E+07	1.93E+07	2.20E+07	4680900	7220200	7210700
543	TRUE	Empty	sp|P84095|RHOG_HUMAN Rho-related GTP-binding protein RhoG OS=Homo sapiens OX=9606 GN=RHOG PE=1 SV=1	sp|P84095|RHOG_HUMAN	RHOG	21 kDa		unknown	5.45E+07	5.02E+07	6.62E+07	3.24E+07	3.27E+07	5.12E+07
544	TRUE	Empty	sp|Q15080|NCF4_HUMAN Neutrophil cytosol factor 4 OS=Homo sapiens OX=9606 GN=NCF4 PE=1 SV=2	sp|Q15080|NCF4_HUMAN	NCF4	39 kDa		unknown	775910	1550600	1936400	1.40E+07	1.23E+07	1.52E+07
545	TRUE	Empty	sp|Q8N2K0-3|ABD12_HUMAN Isoform 3 of Monoacylglycerol lipase ABHD12 OS=Homo sapiens OX=9606 GN=ABHD12	sp|Q8N2K0-3|ABD12_HUMAN	ABHD12	41 kDa		unknown	2.63E+07	2.25E+07	2.60E+07	542580	494140	927920
546	TRUE	Empty	sp|Q9UL46|PSME2_HUMAN Proteasome activator complex subunit 2 OS=Homo sapiens OX=9606 GN=PSME2 PE=1 SV=4	sp|Q9UL46|PSME2_HUMAN	PSME2	27 kDa		unknown	9831800	8546300	1.27E+07	1.20E+07	1.56E+07	2.20E+07
547	TRUE	Empty	sp|Q9Y3L3|3BP1_HUMAN SH3 domain-binding protein 1 OS=Homo sapiens OX=9606 GN=SH3BP1 PE=1 SV=3	sp|Q9Y3L3|3BP1_HUMAN	SH3BP1	76 kDa		unknown	4129400	6239700	4407300	2504200	1937400	3197400
548	TRUE	Empty	Cluster of sp|P36543|VATE1_HUMAN V-type proton ATPase subunit E 1 OS=Homo sapiens OX=9606 GN=ATP6V1E1 PE=1 SV=1 (sp|P36543|VATE1_HUMAN)	sp|P36543|VATE1_HUMAN [2]	ATP6V1E1	26 kDa	TRUE	unknown	5.54E+07	5.91E+07	6.31E+07	0	0	1.49E+07
548.1	TRUE	Empty	sp|P36543|VATE1_HUMAN V-type proton ATPase subunit E 1 OS=Homo sapiens OX=9606 GN=ATP6V1E1 PE=1 SV=1	sp|P36543|VATE1_HUMAN	ATP6V1E1	26 kDa	TRUE	unknown	5.54E+07	5.91E+07	6.31E+07	7218800	9604700	1.49E+07
548.2	TRUE	Empty	sp|Q96A05|VATE2_HUMAN V-type proton ATPase subunit E 2 OS=Homo sapiens OX=9606 GN=ATP6V1E2 PE=1 SV=1	sp|Q96A05|VATE2_HUMAN	ATP6V1E2	26 kDa	TRUE	unknown	0	0	0	0	-1	0
549	TRUE	Empty	sp|O95479|G6PE_HUMAN GDH/6PGL endoplasmic bifunctional protein OS=Homo sapiens OX=9606 GN=H6PD PE=1 SV=2	sp|O95479|G6PE_HUMAN	H6PD	89 kDa		unknown	5771500	5620700	5472200	1229300	746230	1240800
550	TRUE	Empty	sp|P05455|LA_HUMAN Lupus La protein OS=Homo sapiens OX=9606 GN=SSB PE=1 SV=2	sp|P05455|LA_HUMAN	SSB	47 kDa		unknown	2323700	6508000	2251600	9481500	5679800	1.10E+07
551	TRUE	Empty	sp|P08236-2|BGLR_HUMAN Isoform 2 of Beta-glucuronidase OS=Homo sapiens OX=9606 GN=GUSB	sp|P08236-2|BGLR_HUMAN (+1)	GUSB	69 kDa		unknown	2.12E+07	3.15E+07	2.75E+07	481140	0	0
552	TRUE	Empty	sp|P22307-8|NLTP_HUMAN Isoform 8 of Non-specific lipid-transfer protein OS=Homo sapiens OX=9606 GN=SCP2	sp|P22307-8|NLTP_HUMAN (+1)	SCP2	56 kDa		unknown	1.24E+07	1.32E+07	1.71E+07	1237900	3958200	3827800
553	TRUE	Empty	sp|P25398|RS12_HUMAN 40S ribosomal protein S12 OS=Homo sapiens OX=9606 GN=RPS12 PE=1 SV=3	sp|P25398|RS12_HUMAN	RPS12	15 kDa		unknown	5.38E+07	4.65E+07	4.37E+07	2.69E+07	1.76E+07	1.79E+07
554	TRUE	Empty	sp|P33241|LSP1_HUMAN Lymphocyte-specific protein 1 OS=Homo sapiens OX=9606 GN=LSP1 PE=1 SV=1	sp|P33241|LSP1_HUMAN	LSP1	37 kDa		unknown	2.85E+07	4.48E+07	3.40E+07	3.63E+07	4.12E+07	5.12E+07
555	TRUE	Empty	sp|P54577|SYYC_HUMAN Tyrosine--tRNA ligase, cytoplasmic OS=Homo sapiens OX=9606 GN=YARS PE=1 SV=4	sp|P54577|SYYC_HUMAN	YARS	59 kDa		unknown	8018500	7789800	7494100	3481000	1053900	1671700
556	TRUE	Empty	sp|Q14203-4|DCTN1_HUMAN Isoform 4 of Dynactin subunit 1 OS=Homo sapiens OX=9606 GN=DCTN1	sp|Q14203-4|DCTN1_HUMAN	DCTN1	139 kDa		unknown	2212200	919770	2415800	79638	340830	0
557	TRUE	Empty	sp|Q9H4M9|EHD1_HUMAN EH domain-containing protein 1 OS=Homo sapiens OX=9606 GN=EHD1 PE=1 SV=2	sp|Q9H4M9|EHD1_HUMAN	EHD1	61 kDa	TRUE	unknown	1.15E+07	2.13E+07	8494700	9256500	7433500	1.05E+07
558	TRUE	Empty	Cluster of sp|Q6ZS81|WDFY4_HUMAN WD repeat- and FYVE domain-containing protein 4 OS=Homo sapiens OX=9606 GN=WDFY4 PE=1 SV=3 (sp|Q6ZS81|WDFY4_HUMAN)	sp|Q6ZS81|WDFY4_HUMAN [2]	WDFY4	354 kDa	TRUE	unknown	1008200	855960	829360	0	0	-1
558.1	TRUE	Empty	sp|Q6ZS81|WDFY4_HUMAN WD repeat- and FYVE domain-containing protein 4 OS=Homo sapiens OX=9606 GN=WDFY4 PE=1 SV=3	sp|Q6ZS81|WDFY4_HUMAN	WDFY4	354 kDa	TRUE	unknown	1008200	855960	829360	0	0	-1
558.2	TRUE	Empty	sp|Q6ZS81-4|WDFY4_HUMAN Isoform 4 of WD repeat- and FYVE domain-containing protein 4 OS=Homo sapiens OX=9606 GN=WDFY4	sp|Q6ZS81-4|WDFY4_HUMAN	WDFY4	353 kDa	TRUE	unknown	949760	0	0	0	0	-1
559	TRUE	Empty	sp|O15145|ARPC3_HUMAN Actin-related protein 2/3 complex subunit 3 OS=Homo sapiens OX=9606 GN=ARPC3 PE=1 SV=3	sp|O15145|ARPC3_HUMAN	ARPC3	21 kDa		unknown	7.23E+07	8.15E+07	6.99E+07	4.26E+07	3.18E+07	3.69E+07
560	TRUE	Empty	sp|P02788|TRFL_HUMAN Lactotransferrin OS=Homo sapiens OX=9606 GN=LTF PE=1 SV=6	sp|P02788|TRFL_HUMAN	LTF	78 kDa		unknown	3187100	2414500	1856700	1.87E+07	1.52E+07	1.72E+07
561	TRUE	Empty	sp|P24752|THIL_HUMAN Acetyl-CoA acetyltransferase, mitochondrial OS=Homo sapiens OX=9606 GN=ACAT1 PE=1 SV=1	sp|P24752|THIL_HUMAN	ACAT1	45 kDa		unknown	1.28E+07	1.05E+07	7478900	5509200	6483800	1.05E+07
562	TRUE	Empty	sp|P30419-2|NMT1_HUMAN Isoform Short of Glycylpeptide N-tetradecanoyltransferase 1 OS=Homo sapiens OX=9606 GN=NMT1	sp|P30419-2|NMT1_HUMAN (+1)	NMT1	48 kDa		unknown	6790800	1.51E+07	1.35E+07	8827100	8274700	8638300
563	TRUE	Empty	sp|P47755|CAZA2_HUMAN F-actin-capping protein subunit alpha-2 OS=Homo sapiens OX=9606 GN=CAPZA2 PE=1 SV=3	sp|P47755|CAZA2_HUMAN	CAPZA2	33 kDa	TRUE	unknown	8.73E+07	9.32E+07	8.69E+07	6.78E+07	7.05E+07	7.16E+07
564	TRUE	Empty	sp|P50416|CPT1A_HUMAN Carnitine O-palmitoyltransferase 1, liver isoform OS=Homo sapiens OX=9606 GN=CPT1A PE=1 SV=2	sp|P50416|CPT1A_HUMAN	CPT1A	88 kDa		unknown	4178900	6929900	5576200	4286200	3424100	6511100
565	TRUE	Empty	Cluster of sp|P61019|RAB2A_HUMAN Ras-related protein Rab-2A OS=Homo sapiens OX=9606 GN=RAB2A PE=1 SV=1 (sp|P61019|RAB2A_HUMAN)	sp|P61019|RAB2A_HUMAN [2]	RAB2A	24 kDa	TRUE	unknown	1.54E+07	1.71E+07	6286800	1.76E+07	2.50E+07	2.17E+07
565.1	TRUE	Empty	sp|P61019|RAB2A_HUMAN Ras-related protein Rab-2A OS=Homo sapiens OX=9606 GN=RAB2A PE=1 SV=1	sp|P61019|RAB2A_HUMAN	RAB2A	24 kDa	TRUE	unknown	1.90E+07	1.71E+07	6286800	1.76E+07	2.50E+07	2.17E+07
565.2	TRUE	Empty	sp|Q8WUD1|RAB2B_HUMAN Ras-related protein Rab-2B OS=Homo sapiens OX=9606 GN=RAB2B PE=1 SV=1	sp|Q8WUD1|RAB2B_HUMAN	RAB2B	24 kDa	TRUE	unknown	1.18E+07	9763000	0	1.03E+07	1.17E+07	1.30E+07
566	TRUE	Empty	sp|P62280|RS11_HUMAN 40S ribosomal protein S11 OS=Homo sapiens OX=9606 GN=RPS11 PE=1 SV=3	sp|P62280|RS11_HUMAN	RPS11	18 kDa		unknown	7.15E+07	6.47E+07	7.92E+07	8.53E+07	8.40E+07	7.03E+07
567	TRUE	Empty	Cluster of sp|Q16539|MK14_HUMAN Mitogen-activated protein kinase 14 OS=Homo sapiens OX=9606 GN=MAPK14 PE=1 SV=3 (sp|Q16539|MK14_HUMAN)	sp|Q16539|MK14_HUMAN [15]	MAPK14	41 kDa	TRUE	unknown	7709000	5331900	1.02E+07	1.83E+07	1.19E+07	1.70E+07
567.1	TRUE	Empty	sp|Q16539|MK14_HUMAN Mitogen-activated protein kinase 14 OS=Homo sapiens OX=9606 GN=MAPK14 PE=1 SV=3	sp|Q16539|MK14_HUMAN	MAPK14	41 kDa	TRUE	unknown	7709000	5331900	1.02E+07	1.83E+07	1.19E+07	1.70E+07
567.2	TRUE	Empty	sp|P45984-2|MK09_HUMAN Isoform Alpha-1 of Mitogen-activated protein kinase 9 OS=Homo sapiens OX=9606 GN=MAPK9	sp|P45984-2|MK09_HUMAN (+7)	MAPK9	44 kDa	TRUE	unknown	0	-1	0	-1	0	-1
567.3	TRUE	Empty	sp|O15264|MK13_HUMAN Mitogen-activated protein kinase 13 OS=Homo sapiens OX=9606 GN=MAPK13 PE=1 SV=1	sp|O15264|MK13_HUMAN	MAPK13	42 kDa	TRUE	unknown	0	-1	0	-1	0	-1
567.4	TRUE	Empty	sp|P49187-2|MK10_RAT Isoform 2 of Mitogen-activated protein kinase 10 OS=Rattus norvegicus OX=10116 GN=Mapk10	sp|P49187-2|MK10_RAT (+2)	Mapk10	48 kDa	TRUE	unknown	0	0	0	-1	0	-1
567.5	TRUE	Empty	sp|P53778-2|MK12_HUMAN Isoform 2 of Mitogen-activated protein kinase 12 OS=Homo sapiens OX=9606 GN=MAPK12	sp|P53778-2|MK12_HUMAN (+1)	MAPK12	41 kDa	TRUE	unknown	0	-1	0	0	0	-1
568	TRUE	Empty	Cluster of sp|P07099|HYEP_HUMAN Epoxide hydrolase 1 OS=Homo sapiens OX=9606 GN=EPHX1 PE=1 SV=1 (sp|P07099|HYEP_HUMAN)	sp|P07099|HYEP_HUMAN [2]	EPHX1	53 kDa	TRUE	unknown	3.68E+07	4.61E+07	4.09E+07	246700	0	0
568.1	TRUE	Empty	sp|P07099|HYEP_HUMAN Epoxide hydrolase 1 OS=Homo sapiens OX=9606 GN=EPHX1 PE=1 SV=1	sp|P07099|HYEP_HUMAN	EPHX1	53 kDa	TRUE	unknown	3.68E+07	4.61E+07	4.09E+07	246700	465930	0
568.2	TRUE	Empty	sp|P07687|HYEP_RAT Epoxide hydrolase 1 OS=Rattus norvegicus OX=10116 GN=Ephx1 PE=1 SV=1	sp|P07687|HYEP_RAT	Ephx1	53 kDa	TRUE	unknown	0	0	0	-1	0	-1
569	TRUE	Empty	Cluster of sp|P21397|AOFA_HUMAN Amine oxidase [flavin-containing] A OS=Homo sapiens OX=9606 GN=MAOA PE=1 SV=1 (sp|P21397|AOFA_HUMAN)	sp|P21397|AOFA_HUMAN [2]	MAOA	60 kDa	TRUE	unknown	2.74E+07	1.95E+07	2.74E+07	-1	-1	-1
569.1	TRUE	Empty	sp|P21397|AOFA_HUMAN Amine oxidase [flavin-containing] A OS=Homo sapiens OX=9606 GN=MAOA PE=1 SV=1	sp|P21397|AOFA_HUMAN	MAOA	60 kDa	TRUE	unknown	2.74E+07	1.95E+07	2.74E+07	-1	-1	-1
569.2	TRUE	Empty	sp|P56560|AOFB_BOVIN Amine oxidase [flavin-containing] B OS=Bos taurus OX=9913 GN=MAOB PE=1 SV=4	sp|P56560|AOFB_BOVIN	MAOB	58 kDa	TRUE	unknown	0	0	0	-1	-1	0
570	TRUE	Empty	sp|O75390|CISY_HUMAN Citrate synthase, mitochondrial OS=Homo sapiens OX=9606 GN=CS PE=1 SV=2	sp|O75390|CISY_HUMAN	CS	52 kDa		unknown	4.90E+07	5.14E+07	5.38E+07	3.46E+07	1.92E+07	1.79E+07
571	TRUE	Empty	sp|O75563|SKAP2_HUMAN Src kinase-associated phosphoprotein 2 OS=Homo sapiens OX=9606 GN=SKAP2 PE=1 SV=1	sp|O75563|SKAP2_HUMAN	SKAP2	41 kDa		unknown	9331800	1.76E+07	1.40E+07	9781500	8590200	8829700
572	TRUE	Empty	sp|O95373|IPO7_HUMAN Importin-7 OS=Homo sapiens OX=9606 GN=IPO7 PE=1 SV=1	sp|O95373|IPO7_HUMAN (+1)	IPO7	120 kDa		unknown	3626400	2968500	1955100	232950	718430	501540
573	TRUE	Empty	sp|P61313|RL15_HUMAN 60S ribosomal protein L15 OS=Homo sapiens OX=9606 GN=RPL15 PE=1 SV=2	sp|P61313|RL15_HUMAN	RPL15	24 kDa		unknown	1.05E+08	9.39E+07	1.12E+08	5.21E+07	5.24E+07	5.11E+07
574	TRUE	Empty	sp|Q13011|ECH1_HUMAN Delta(3,5)-Delta(2,4)-dienoyl-CoA isomerase, mitochondrial OS=Homo sapiens OX=9606 GN=ECH1 PE=1 SV=2	sp|Q13011|ECH1_HUMAN	ECH1	36 kDa		unknown	1.85E+07	2.15E+07	1.99E+07	1.03E+07	9118700	1.02E+07
575	TRUE	Empty	sp|Q93009-3|UBP7_HUMAN Isoform 3 of Ubiquitin carboxyl-terminal hydrolase 7 OS=Homo sapiens OX=9606 GN=USP7	sp|Q93009-3|UBP7_HUMAN (+1)	USP7	126 kDa		unknown	712250	1431900	795880	2971500	1506500	1643600
576	TRUE	Empty	Cluster of sp|O75131|CPNE3_HUMAN Copine-3 OS=Homo sapiens OX=9606 GN=CPNE3 PE=1 SV=1 (sp|O75131|CPNE3_HUMAN)	sp|O75131|CPNE3_HUMAN [12]	CPNE3	60 kDa	TRUE	unknown	6902300	7739700	7143100	8256100	8305500	1.22E+07
576.1	TRUE	Empty	sp|O75131|CPNE3_HUMAN Copine-3 OS=Homo sapiens OX=9606 GN=CPNE3 PE=1 SV=1	sp|O75131|CPNE3_HUMAN	CPNE3	60 kDa	TRUE	unknown	6502100	9099300	7354600	8256100	1.08E+07	1.80E+07
576.2	TRUE	Empty	sp|Q96FN4-2|CPNE2_HUMAN Isoform 2 of Copine-2 OS=Homo sapiens OX=9606 GN=CPNE2	sp|Q96FN4-2|CPNE2_HUMAN (+1)	CPNE2	50 kDa	TRUE	unknown	7302600	6380100	7143100	1755500	5777200	6441100
576.3	TRUE	Empty	sp|Q86YQ8-2|CPNE8_HUMAN Isoform 2 of Copine-8 OS=Homo sapiens OX=9606 GN=CPNE8	sp|Q86YQ8-2|CPNE8_HUMAN (+1)	CPNE8	26 kDa	TRUE	unknown	0	0	0	-1	0	0
576.4	TRUE	Empty	sp|Q8IYJ1|CPNE9_HUMAN Copine-9 OS=Homo sapiens OX=9606 GN=CPNE9 PE=1 SV=3	sp|Q8IYJ1|CPNE9_HUMAN	CPNE9	62 kDa	TRUE	unknown	0	0	0	0	0	0
576.5	TRUE	Empty	sp|Q96A23-2|CPNE4_HUMAN Isoform 2 of Copine-4 OS=Homo sapiens OX=9606 GN=CPNE4	sp|Q96A23-2|CPNE4_HUMAN (+1)	CPNE4	64 kDa	TRUE	unknown	0	0	0	-1	0	0
576.6	TRUE	Empty	sp|Q9HCH3-2|CPNE5_HUMAN Isoform 2 of Copine-5 OS=Homo sapiens OX=9606 GN=CPNE5	sp|Q9HCH3-2|CPNE5_HUMAN (+1)	CPNE5	33 kDa	TRUE	unknown	0	0	0	0	0	0
576.7	TRUE	Empty	sp|O95741|CPNE6_HUMAN Copine-6 OS=Homo sapiens OX=9606 GN=CPNE6 PE=1 SV=3	sp|O95741|CPNE6_HUMAN	CPNE6	62 kDa	TRUE	unknown	0	0	0	0	0	0
576.8	TRUE	Empty	sp|Q9UBL6-2|CPNE7_HUMAN Isoform 2 of Copine-7 OS=Homo sapiens OX=9606 GN=CPNE7	sp|Q9UBL6-2|CPNE7_HUMAN	CPNE7	62 kDa	TRUE	unknown	0	0	0	-1	0	0
577	TRUE	Empty	sp|P21964-2|COMT_HUMAN Isoform Soluble of Catechol O-methyltransferase OS=Homo sapiens OX=9606 GN=COMT	sp|P21964-2|COMT_HUMAN (+1)	COMT	24 kDa		unknown	4.81E+07	6.21E+07	4.90E+07	1.10E+07	5630200	7732900
578	TRUE	Empty	sp|P22695|QCR2_HUMAN Cytochrome b-c1 complex subunit 2, mitochondrial OS=Homo sapiens OX=9606 GN=UQCRC2 PE=1 SV=3	sp|P22695|QCR2_HUMAN	UQCRC2	48 kDa		unknown	2.30E+07	2.22E+07	2.61E+07	4211000	2050900	9706200
579	TRUE	Empty	sp|P30050|RL12_HUMAN 60S ribosomal protein L12 OS=Homo sapiens OX=9606 GN=RPL12 PE=1 SV=1	sp|P30050|RL12_HUMAN	RPL12	18 kDa		unknown	4.94E+07	6.62E+07	5.99E+07	3.93E+07	2.97E+07	3.05E+07
580	TRUE	Empty	sp|P49755|TMEDA_HUMAN Transmembrane emp24 domain-containing protein 10 OS=Homo sapiens OX=9606 GN=TMED10 PE=1 SV=2	sp|P49755|TMEDA_HUMAN	TMED10	25 kDa		unknown	4.04E+07	3.55E+07	3.22E+07	1.10E+07	9685700	2.27E+07
581	TRUE	Empty	sp|P63010-2|AP2B1_HUMAN Isoform 2 of AP-2 complex subunit beta OS=Homo sapiens OX=9606 GN=AP2B1	sp|P63010-2|AP2B1_HUMAN (+1)	AP2B1	106 kDa	TRUE	unknown	7978400	1.09E+07	8635800	1823000	2762900	2720600
582	TRUE	Empty	sp|Q66K74-2|MAP1S_HUMAN Isoform 2 of Microtubule-associated protein 1S OS=Homo sapiens OX=9606 GN=MAP1S	sp|Q66K74-2|MAP1S_HUMAN (+1)	MAP1S	110 kDa		unknown	1.03E+07	1.10E+07	1.22E+07	-1	-1	205700
583	TRUE	Empty	sp|Q96P48-3|ARAP1_HUMAN Isoform 3 of Arf-GAP with Rho-GAP domain, ANK repeat and PH domain-containing protein 1 OS=Homo sapiens OX=9606 GN=ARAP1	sp|Q96P48-3|ARAP1_HUMAN (+1)	ARAP1	161 kDa		unknown	1526000	1991900	1069900	1008300	1665300	1869800
584	TRUE	Empty	sp|Q9BXW6|OSBL1_HUMAN Oxysterol-binding protein-related protein 1 OS=Homo sapiens OX=9606 GN=OSBPL1A PE=1 SV=2	sp|Q9BXW6|OSBL1_HUMAN	OSBPL1A	108 kDa		unknown	3032700	1516700	2376700	0	-1	0
585	TRUE	Empty	Cluster of sp|Q3KQV9|UAP1L_HUMAN UDP-N-acetylhexosamine pyrophosphorylase-like protein 1 OS=Homo sapiens OX=9606 GN=UAP1L1 PE=1 SV=2 (sp|Q3KQV9|UAP1L_HUMAN)	sp|Q3KQV9|UAP1L_HUMAN [4]	UAP1L1	57 kDa	TRUE	unknown	5656500	9092500	6633500	962290	851460	1276600
585.1	TRUE	Empty	sp|Q3KQV9|UAP1L_HUMAN UDP-N-acetylhexosamine pyrophosphorylase-like protein 1 OS=Homo sapiens OX=9606 GN=UAP1L1 PE=1 SV=2	sp|Q3KQV9|UAP1L_HUMAN	UAP1L1	57 kDa	TRUE	unknown	5656500	9092500	6633500	962290	851460	1276600
585.2	TRUE	Empty	sp|Q16222-2|UAP1_HUMAN Isoform AGX1 of UDP-N-acetylhexosamine pyrophosphorylase OS=Homo sapiens OX=9606 GN=UAP1	sp|Q16222-2|UAP1_HUMAN (+2)	UAP1	57 kDa	TRUE	unknown	0	0	0	-1	-1	-1
586	TRUE	Empty	sp|P04792|HSPB1_HUMAN Heat shock protein beta-1 OS=Homo sapiens OX=9606 GN=HSPB1 PE=1 SV=2	sp|P04792|HSPB1_HUMAN	HSPB1	23 kDa		unknown	8.63E+07	1.17E+08	1.30E+08	-1	-1	-1
587	TRUE	Empty	sp|P05388|RLA0_HUMAN 60S acidic ribosomal protein P0 OS=Homo sapiens OX=9606 GN=RPLP0 PE=1 SV=1	sp|P05388|RLA0_HUMAN	RPLP0	34 kDa		unknown	2.89E+07	4.89E+07	4.35E+07	1.78E+07	2.07E+07	2.87E+07
588	TRUE	Empty	sp|P30044-2|PRDX5_HUMAN Isoform Cytoplasmic+peroxisomal of Peroxiredoxin-5, mitochondrial OS=Homo sapiens OX=9606 GN=PRDX5	sp|P30044-2|PRDX5_HUMAN (+1)	PRDX5	17 kDa		unknown	2.46E+07	2.26E+07	4.39E+07	1.95E+07	2.30E+07	1.22E+07
589	TRUE	Empty	sp|P31943|HNRH1_HUMAN Heterogeneous nuclear ribonucleoprotein H OS=Homo sapiens OX=9606 GN=HNRNPH1 PE=1 SV=4	sp|P31943|HNRH1_HUMAN	HNRNPH1	49 kDa	TRUE	unknown	5.22E+07	4.55E+07	3.93E+07	9.82E+07	8.20E+07	1.06E+08
590	TRUE	Empty	sp|P49591|SYSC_HUMAN Serine--tRNA ligase, cytoplasmic OS=Homo sapiens OX=9606 GN=SARS PE=1 SV=3	sp|P49591|SYSC_HUMAN	SARS	59 kDa		unknown	5016400	8550700	1.19E+07	6621100	5383900	4650600
591	TRUE	Empty	sp|Q13263|TIF1B_HUMAN Transcription intermediary factor 1-beta OS=Homo sapiens OX=9606 GN=TRIM28 PE=1 SV=5	sp|Q13263|TIF1B_HUMAN	TRIM28	89 kDa		unknown	4921400	3771600	6696200	3741000	2601600	3014400
592	TRUE	Empty	sp|Q15437|SC23B_HUMAN Protein transport protein Sec23B OS=Homo sapiens OX=9606 GN=SEC23B PE=1 SV=2	sp|Q15437|SC23B_HUMAN	SEC23B	86 kDa	TRUE	unknown	8318300	6320800	5241000	749620	1250400	2418500
593	TRUE	Empty	sp|Q86Y82|STX12_HUMAN Syntaxin-12 OS=Homo sapiens OX=9606 GN=STX12 PE=1 SV=1	sp|Q86Y82|STX12_HUMAN	STX12	32 kDa		unknown	2.40E+07	2.51E+07	2.56E+07	2782200	-1	0
594	TRUE	Empty	sp|Q98TF6|RL36_CHICK 60S ribosomal protein L36 OS=Gallus gallus OX=9031 GN=RPL36 PE=3 SV=1	sp|Q98TF6|RL36_CHICK (+1)	RPL36	12 kDa		unknown	1.19E+08	1.35E+08	1.11E+08	8.67E+07	9.59E+07	1.34E+08
595	TRUE	Empty	sp|Q9HB71|CYBP_HUMAN Calcyclin-binding protein OS=Homo sapiens OX=9606 GN=CACYBP PE=1 SV=2	sp|Q9HB71|CYBP_HUMAN	CACYBP	26 kDa		unknown	1.30E+07	1.95E+07	1.77E+07	1.55E+07	1.28E+07	2.51E+07
596	TRUE	Empty	Cluster of sp|P37837|TALDO_HUMAN Transaldolase OS=Homo sapiens OX=9606 GN=TALDO1 PE=1 SV=2 (sp|P37837|TALDO_HUMAN)	sp|P37837|TALDO_HUMAN [2]	TALDO1	38 kDa	TRUE	unknown	1.89E+07	2.74E+07	1.69E+07	5.28E+07	3.50E+07	2.68E+07
596.1	TRUE	Empty	sp|P37837|TALDO_HUMAN Transaldolase OS=Homo sapiens OX=9606 GN=TALDO1 PE=1 SV=2	sp|P37837|TALDO_HUMAN	TALDO1	38 kDa	TRUE	unknown	1.89E+07	2.74E+07	1.69E+07	5.28E+07	3.50E+07	2.68E+07
596.2	TRUE	Empty	sp|Q93092|TALDO_MOUSE Transaldolase OS=Mus musculus OX=10090 GN=Taldo1 PE=1 SV=2	sp|Q93092|TALDO_MOUSE	Taldo1	37 kDa	TRUE	unknown	6793200	1.30E+07	6193200	3.45E+07	1.99E+07	6201600
597	TRUE	Empty	Cluster of sp|P35610|SOAT1_HUMAN Sterol O-acyltransferase 1 OS=Homo sapiens OX=9606 GN=SOAT1 PE=1 SV=3 (sp|P35610|SOAT1_HUMAN)	sp|P35610|SOAT1_HUMAN [2]	SOAT1	65 kDa	TRUE	unknown	6.65E+07	6.26E+07	6.27E+07	3737500	3617800	0
597.1	TRUE	Empty	sp|P35610|SOAT1_HUMAN Sterol O-acyltransferase 1 OS=Homo sapiens OX=9606 GN=SOAT1 PE=1 SV=3	sp|P35610|SOAT1_HUMAN	SOAT1	65 kDa	TRUE	unknown	6.65E+07	6.26E+07	6.27E+07	3737500	3617800	3127600
597.2	TRUE	Empty	sp|P35610-2|SOAT1_HUMAN Isoform 2 of Sterol O-acyltransferase 1 OS=Homo sapiens OX=9606 GN=SOAT1	sp|P35610-2|SOAT1_HUMAN	SOAT1	58 kDa	TRUE	unknown	0	0	0	0	0	0
598	TRUE	Empty	sp|P41240|CSK_HUMAN Tyrosine-protein kinase CSK OS=Homo sapiens OX=9606 GN=CSK PE=1 SV=1	sp|P41240|CSK_HUMAN	CSK	51 kDa	TRUE	unknown	5193100	6936700	6562200	5715000	7870300	8731600
599	TRUE	Empty	sp|P46977|STT3A_HUMAN Dolichyl-diphosphooligosaccharide--protein glycosyltransferase subunit STT3A OS=Homo sapiens OX=9606 GN=STT3A PE=1 SV=2	sp|P46977|STT3A_HUMAN (+1)	STT3A	81 kDa	TRUE	unknown	2.48E+07	4.26E+07	2.72E+07	2378600	4128500	5449900
600	TRUE	Empty	sp|P51858-2|HDGF_HUMAN Isoform 2 of Hepatoma-derived growth factor OS=Homo sapiens OX=9606 GN=HDGF	sp|P51858-2|HDGF_HUMAN (+2)	HDGF	26 kDa		unknown	3.05E+07	2.68E+07	2.20E+07	5.55E+07	6.50E+07	3.96E+07
601	TRUE	Empty	sp|Q16543|CDC37_HUMAN Hsp90 co-chaperone Cdc37 OS=Homo sapiens OX=9606 GN=CDC37 PE=1 SV=1	sp|Q16543|CDC37_HUMAN	CDC37	44 kDa		unknown	2.48E+07	2.85E+07	3.27E+07	4831800	1.35E+07	1.65E+07
602	TRUE	Empty	sp|Q70J99-3|UN13D_HUMAN Isoform 3 of Protein unc-13 homolog D OS=Homo sapiens OX=9606 GN=UNC13D	sp|Q70J99-3|UN13D_HUMAN (+1)	UNC13D	129 kDa		unknown	2294300	1820800	1084200	3943600	4288600	4433300
603	TRUE	Empty	sp|A1L0T0|ILVBL_HUMAN Acetolactate synthase-like protein OS=Homo sapiens OX=9606 GN=ILVBL PE=1 SV=2	sp|A1L0T0|ILVBL_HUMAN	ILVBL	68 kDa		unknown	1.05E+07	9572400	1.33E+07	978610	1792300	1633400
604	TRUE	Empty	sp|Q15436|SC23A_HUMAN Protein transport protein Sec23A OS=Homo sapiens OX=9606 GN=SEC23A PE=1 SV=2	sp|Q15436|SC23A_HUMAN	SEC23A	86 kDa	TRUE	unknown	9088200	8955900	4935700	2391700	3452200	6009000
605	TRUE	Empty	sp|Q8TCJ2|STT3B_HUMAN Dolichyl-diphosphooligosaccharide--protein glycosyltransferase subunit STT3B OS=Homo sapiens OX=9606 GN=STT3B PE=1 SV=1	sp|Q8TCJ2|STT3B_HUMAN	STT3B	94 kDa	TRUE	unknown	3.22E+07	3.13E+07	2.91E+07	923420	1671500	867450
606	TRUE	Empty	sp|Q8WWP7|GIMA1_HUMAN GTPase IMAP family member 1 OS=Homo sapiens OX=9606 GN=GIMAP1 PE=1 SV=1	sp|Q8WWP7|GIMA1_HUMAN	GIMAP1	34 kDa		unknown	8051000	9245000	6309600	1.27E+07	1.14E+07	1.81E+07
607	TRUE	Empty	sp|Q96AE4|FUBP1_HUMAN Far upstream element-binding protein 1 OS=Homo sapiens OX=9606 GN=FUBP1 PE=1 SV=3	sp|Q96AE4|FUBP1_HUMAN	FUBP1	68 kDa		unknown	3089100	2785100	3729700	1.14E+07	9922000	8675300
608	TRUE	Empty	sp|Q99714|HCD2_HUMAN 3-hydroxyacyl-CoA dehydrogenase type-2 OS=Homo sapiens OX=9606 GN=HSD17B10 PE=1 SV=3	sp|Q99714|HCD2_HUMAN	HSD17B10	27 kDa		unknown	4591500	9551900	1.13E+07	2.21E+07	3.30E+07	3.39E+07
609	TRUE	Empty	Cluster of sp|Q09028-3|RBBP4_HUMAN Isoform 3 of Histone-binding protein RBBP4 OS=Homo sapiens OX=9606 GN=RBBP4 (sp|Q09028-3|RBBP4_HUMAN)	sp|Q09028-3|RBBP4_HUMAN [4]	RBBP4	46 kDa	TRUE	unknown	1.78E+07	1.48E+07	1.33E+07	2.45E+07	2.90E+07	2.62E+07
609.1	TRUE	Empty	sp|Q09028-3|RBBP4_HUMAN Isoform 3 of Histone-binding protein RBBP4 OS=Homo sapiens OX=9606 GN=RBBP4	sp|Q09028-3|RBBP4_HUMAN (+1)	RBBP4	46 kDa	TRUE	unknown	1.78E+07	1.48E+07	1.33E+07	2.88E+07	3.73E+07	2.62E+07
609.2	TRUE	Empty	sp|Q16576|RBBP7_HUMAN Histone-binding protein RBBP7 OS=Homo sapiens OX=9606 GN=RBBP7 PE=1 SV=1	sp|Q16576|RBBP7_HUMAN	RBBP7	48 kDa	TRUE	unknown	1.68E+07	9992800	1.26E+07	2.01E+07	2.07E+07	1.24E+07
609.3	TRUE	Empty	sp|Q16576-2|RBBP7_HUMAN Isoform 2 of Histone-binding protein RBBP7 OS=Homo sapiens OX=9606 GN=RBBP7	sp|Q16576-2|RBBP7_HUMAN	RBBP7	52 kDa	TRUE	unknown	0	0	0	0	0	0
610	TRUE	Empty	Cluster of sp|P49915|GUAA_HUMAN GMP synthase [glutamine-hydrolyzing] OS=Homo sapiens OX=9606 GN=GMPS PE=1 SV=1 (sp|P49915|GUAA_HUMAN)	sp|P49915|GUAA_HUMAN [3]	GMPS	77 kDa	TRUE	unknown	2098600	0	661410	4009600	3621500	4116900
610.1	TRUE	Empty	sp|P49915|GUAA_HUMAN GMP synthase [glutamine-hydrolyzing] OS=Homo sapiens OX=9606 GN=GMPS PE=1 SV=1	sp|P49915|GUAA_HUMAN	GMPS	77 kDa	TRUE	unknown	2098600	281530	661410	4009600	3621500	4116900
610.2	TRUE	Empty	sp|Q9ZKG4|GUAA_HELPJ GMP synthase [glutamine-hydrolyzing] OS=Helicobacter pylori (strain J99 / ATCC 700824) OX=85963 GN=guaA PE=3 SV=1	sp|Q9ZKG4|GUAA_HELPJ	guaA	57 kDa	TRUE	unknown	-1	-1	-1	0	0	0
610.3	TRUE	Empty	sp|A7I131|GUAA_CAMHC GMP synthase [glutamine-hydrolyzing] OS=Campylobacter hominis (strain ATCC BAA-381 / LMG 19568 / NCTC 13146 / CH001A) OX=360107 GN=guaA PE=3 SV=1	sp|A7I131|GUAA_CAMHC	guaA	57 kDa	TRUE	unknown	-1	-1	-1	0	0	-1
611	TRUE	Empty	Cluster of sp|Q13185|CBX3_HUMAN Chromobox protein homolog 3 OS=Homo sapiens OX=9606 GN=CBX3 PE=1 SV=4 (sp|Q13185|CBX3_HUMAN)	sp|Q13185|CBX3_HUMAN [2]	CBX3	21 kDa	TRUE	unknown	4913500	0	0	5.05E+07	5.47E+07	3.90E+07
611.1	TRUE	Empty	sp|Q13185|CBX3_HUMAN Chromobox protein homolog 3 OS=Homo sapiens OX=9606 GN=CBX3 PE=1 SV=4	sp|Q13185|CBX3_HUMAN	CBX3	21 kDa	TRUE	unknown	4913500	4132900	4592000	5.05E+07	5.47E+07	5.82E+07
611.2	TRUE	Empty	sp|P83916|CBX1_HUMAN Chromobox protein homolog 1 OS=Homo sapiens OX=9606 GN=CBX1 PE=1 SV=1	sp|P83916|CBX1_HUMAN	CBX1	21 kDa	TRUE	unknown	0	-1	-1	0	1.61E+07	1.97E+07
612	TRUE	Empty	sp|P23368|MAOM_HUMAN NAD-dependent malic enzyme, mitochondrial OS=Homo sapiens OX=9606 GN=ME2 PE=1 SV=1	sp|P23368|MAOM_HUMAN	ME2	65 kDa		unknown	5959000	8576900	5474100	1591200	1752500	6784800
613	TRUE	Empty	sp|P99999|CYC_HUMAN Cytochrome c OS=Homo sapiens OX=9606 GN=CYCS PE=1 SV=2	sp|P99999|CYC_HUMAN	CYCS	12 kDa		unknown	9.70E+07	1.14E+08	1.05E+08	3579000	1.37E+07	2.25E+07
614	TRUE	Empty	sp|Q96FW1|OTUB1_HUMAN Ubiquitin thioesterase OTUB1 OS=Homo sapiens OX=9606 GN=OTUB1 PE=1 SV=2	sp|Q96FW1|OTUB1_HUMAN	OTUB1	31 kDa		unknown	9708500	2.29E+07	1.93E+07	7429100	1.50E+07	1.83E+07
615	TRUE	Empty	sp|Q99729-2|ROAA_HUMAN Isoform 2 of Heterogeneous nuclear ribonucleoprotein A/B OS=Homo sapiens OX=9606 GN=HNRNPAB	sp|Q99729-2|ROAA_HUMAN (+1)	HNRNPAB	36 kDa	TRUE	unknown	8.58E+07	7.92E+07	7.97E+07	1.17E+08	1.02E+08	1.17E+08
616	TRUE	Empty	Cluster of sp|Q9BZF1-2|OSBL8_HUMAN Isoform 2 of Oxysterol-binding protein-related protein 8 OS=Homo sapiens OX=9606 GN=OSBPL8 (sp|Q9BZF1-2|OSBL8_HUMAN)	sp|Q9BZF1-2|OSBL8_HUMAN [5]	OSBPL8	100 kDa	TRUE	unknown	3577900	3581800	4517300	2950600	2830400	3113000
616.1	TRUE	Empty	sp|Q9BZF1-2|OSBL8_HUMAN Isoform 2 of Oxysterol-binding protein-related protein 8 OS=Homo sapiens OX=9606 GN=OSBPL8	sp|Q9BZF1-2|OSBL8_HUMAN (+1)	OSBPL8	100 kDa	TRUE	unknown	3577900	3581800	4517300	2950600	2830400	3113000
616.2	TRUE	Empty	sp|Q9H0X9-3|OSBL5_HUMAN Isoform 3 of Oxysterol-binding protein-related protein 5 OS=Homo sapiens OX=9606 GN=OSBPL5	sp|Q9H0X9-3|OSBL5_HUMAN (+1)	OSBPL5	88 kDa	TRUE	unknown	0	0	0	0	0	0
616.3	TRUE	Empty	sp|Q9ER64|OSBL5_MOUSE Oxysterol-binding protein-related protein 5 OS=Mus musculus OX=10090 GN=Osbpl5 PE=1 SV=3	sp|Q9ER64|OSBL5_MOUSE	Osbpl5	99 kDa	TRUE	unknown	-1	-1	-1	-1	-1	0
617	TRUE	Empty	sp|Q9UKM9-2|RALY_HUMAN Isoform 1 of RNA-binding protein Raly OS=Homo sapiens OX=9606 GN=RALY	sp|Q9UKM9-2|RALY_HUMAN (+1)	RALY	30 kDa		unknown	1.85E+07	1.85E+07	1.89E+07	4.18E+07	5.81E+07	5.99E+07
618	TRUE	Empty	Cluster of sp|Q15907|RB11B_HUMAN Ras-related protein Rab-11B OS=Homo sapiens OX=9606 GN=RAB11B PE=1 SV=4 (sp|Q15907|RB11B_HUMAN)	sp|Q15907|RB11B_HUMAN [2]	RAB11B	24 kDa	TRUE	unknown	2.03E+07	1.96E+07	2.69E+07	2.62E+07	1.74E+07	1.84E+07
618.1	TRUE	Empty	sp|Q15907|RB11B_HUMAN Ras-related protein Rab-11B OS=Homo sapiens OX=9606 GN=RAB11B PE=1 SV=4	sp|Q15907|RB11B_HUMAN	RAB11B	24 kDa	TRUE	unknown	2.03E+07	1.96E+07	2.69E+07	2.62E+07	1.74E+07	1.84E+07
618.2	TRUE	Empty	sp|P62491|RB11A_HUMAN Ras-related protein Rab-11A OS=Homo sapiens OX=9606 GN=RAB11A PE=1 SV=3	sp|P62491|RB11A_HUMAN	RAB11A	24 kDa	TRUE	unknown	0	0	0	0	0	0
619	TRUE	Empty	Cluster of sp|P27816-6|MAP4_HUMAN Isoform 6 of Microtubule-associated protein 4 OS=Homo sapiens OX=9606 GN=MAP4 (sp|P27816-6|MAP4_HUMAN)	sp|P27816-6|MAP4_HUMAN [5]	MAP4	120 kDa	TRUE	unknown	6506600	2806500	3485100	769930	1217600	1262300
619.1	TRUE	Empty	sp|P27816-6|MAP4_HUMAN Isoform 6 of Microtubule-associated protein 4 OS=Homo sapiens OX=9606 GN=MAP4	sp|P27816-6|MAP4_HUMAN (+1)	MAP4	120 kDa	TRUE	unknown	6506600	2806500	3485100	769930	1217600	1262300
619.2	TRUE	Empty	sp|P27546-2|MAP4_MOUSE Isoform 2 of Microtubule-associated protein 4 OS=Mus musculus OX=10090 GN=Map4	sp|P27546-2|MAP4_MOUSE (+2)	Map4	117 kDa	TRUE	unknown	0	0	0	0	0	-1
620	TRUE	Empty	sp|O00764|PDXK_HUMAN Pyridoxal kinase OS=Homo sapiens OX=9606 GN=PDXK PE=1 SV=1	sp|O00764|PDXK_HUMAN	PDXK	35 kDa		unknown	1.65E+07	1.52E+07	2.38E+07	3663000	4608800	5471200
621	TRUE	Empty	sp|O95861|BPNT1_HUMAN 3'(2'),5'-bisphosphate nucleotidase 1 OS=Homo sapiens OX=9606 GN=BPNT1 PE=1 SV=1	sp|O95861|BPNT1_HUMAN	BPNT1	33 kDa		unknown	7485300	1.11E+07	1.36E+07	-1	-1	-1
622	TRUE	Empty	sp|P51648-2|AL3A2_HUMAN Isoform 2 of Fatty aldehyde dehydrogenase OS=Homo sapiens OX=9606 GN=ALDH3A2	sp|P51648-2|AL3A2_HUMAN (+1)	ALDH3A2	58 kDa	TRUE	unknown	2.13E+07	2.88E+07	1.87E+07	2564200	3251800	4719700
623	TRUE	Empty	sp|P53992|SC24C_HUMAN Protein transport protein Sec24C OS=Homo sapiens OX=9606 GN=SEC24C PE=1 SV=3	sp|P53992|SC24C_HUMAN	SEC24C	118 kDa	TRUE	unknown	1955800	2270100	2406100	3237700	921110	3013500
624	TRUE	Empty	sp|Q02809-2|PLOD1_HUMAN Isoform 2 of Procollagen-lysine,2-oxoglutarate 5-dioxygenase 1 OS=Homo sapiens OX=9606 GN=PLOD1	sp|Q02809-2|PLOD1_HUMAN (+1)	PLOD1	88 kDa		unknown	4357500	4834100	5693900	864090	218430	372040
625	TRUE	Empty	sp|Q13151|ROA0_HUMAN Heterogeneous nuclear ribonucleoprotein A0 OS=Homo sapiens OX=9606 GN=HNRNPA0 PE=1 SV=1	sp|Q13151|ROA0_HUMAN	HNRNPA0	31 kDa		unknown	2.64E+07	3.06E+07	2.82E+07	3.18E+07	4.28E+07	4.63E+07
626	TRUE	Empty	sp|Q8N163|CCAR2_HUMAN Cell cycle and apoptosis regulator protein 2 OS=Homo sapiens OX=9606 GN=CCAR2 PE=1 SV=2	sp|Q8N163|CCAR2_HUMAN	CCAR2	103 kDa		unknown	1314300	2135400	1775700	3282300	3916200	4089300
627	TRUE	Empty	sp|Q8TAT6-2|NPL4_HUMAN Isoform 2 of Nuclear protein localization protein 4 homolog OS=Homo sapiens OX=9606 GN=NPLOC4	sp|Q8TAT6-2|NPL4_HUMAN (+1)	NPLOC4	69 kDa		unknown	2734400	3440000	3252000	1119600	1164600	1223300
628	TRUE	Empty	sp|Q92556|ELMO1_HUMAN Engulfment and cell motility protein 1 OS=Homo sapiens OX=9606 GN=ELMO1 PE=1 SV=2	sp|Q92556|ELMO1_HUMAN	ELMO1	84 kDa	TRUE	unknown	5017200	5981300	4533000	4045900	1435000	2973900
629	TRUE	Empty	sp|Q92973-2|TNPO1_HUMAN Isoform 2 of Transportin-1 OS=Homo sapiens OX=9606 GN=TNPO1	sp|Q92973-2|TNPO1_HUMAN	TNPO1	101 kDa		unknown	3756300	3698200	3687300	1995300	1474700	1235900
630	TRUE	Empty	sp|Q9UNM6|PSD13_HUMAN 26S proteasome non-ATPase regulatory subunit 13 OS=Homo sapiens OX=9606 GN=PSMD13 PE=1 SV=2	sp|Q9UNM6|PSD13_HUMAN	PSMD13	43 kDa		unknown	8737000	1.18E+07	7139000	2771200	4080900	3535100
631	TRUE	Empty	sp|Q9Y265|RUVB1_HUMAN RuvB-like 1 OS=Homo sapiens OX=9606 GN=RUVBL1 PE=1 SV=1	sp|Q9Y265|RUVB1_HUMAN	RUVBL1	50 kDa		unknown	2111800	3421100	3443900	1.28E+07	1.43E+07	7559700
632	TRUE	Empty	Cluster of sp|O75351|VPS4B_HUMAN Vacuolar protein sorting-associated protein 4B OS=Homo sapiens OX=9606 GN=VPS4B PE=1 SV=2 (sp|O75351|VPS4B_HUMAN)	sp|O75351|VPS4B_HUMAN [2]	VPS4B	49 kDa	TRUE	unknown	9090000	9195100	6990800	6675200	5818700	6396900
632.1	TRUE	Empty	sp|O75351|VPS4B_HUMAN Vacuolar protein sorting-associated protein 4B OS=Homo sapiens OX=9606 GN=VPS4B PE=1 SV=2	sp|O75351|VPS4B_HUMAN	VPS4B	49 kDa	TRUE	unknown	9090000	9195100	6990800	6675200	5818700	6396900
632.2	TRUE	Empty	sp|Q9UN37|VPS4A_HUMAN Vacuolar protein sorting-associated protein 4A OS=Homo sapiens OX=9606 GN=VPS4A PE=1 SV=1	sp|Q9UN37|VPS4A_HUMAN	VPS4A	49 kDa	TRUE	unknown	0	0	2107200	0	0	0
633	TRUE	Empty	sp|O00154-6|BACH_HUMAN Isoform 6 of Cytosolic acyl coenzyme A thioester hydrolase OS=Homo sapiens OX=9606 GN=ACOT7	sp|O00154-6|BACH_HUMAN (+2)	ACOT7	37 kDa		unknown	2.42E+07	2.50E+07	2.63E+07	3511100	2293500	1786500
634	TRUE	Empty	sp|O00203|AP3B1_HUMAN AP-3 complex subunit beta-1 OS=Homo sapiens OX=9606 GN=AP3B1 PE=1 SV=3	sp|O00203|AP3B1_HUMAN	AP3B1	121 kDa		unknown	5325800	4239000	5158500	2236100	2107300	3133600
635	TRUE	Empty	sp|P26196|DDX6_HUMAN Probable ATP-dependent RNA helicase DDX6 OS=Homo sapiens OX=9606 GN=DDX6 PE=1 SV=2	sp|P26196|DDX6_HUMAN	DDX6	54 kDa		unknown	6180400	6148300	7649000	5178500	8720000	6956200
636	TRUE	Empty	sp|P30520|PURA2_HUMAN Adenylosuccinate synthetase isozyme 2 OS=Homo sapiens OX=9606 GN=ADSS PE=1 SV=3	sp|P30520|PURA2_HUMAN	ADSS	50 kDa		unknown	5241300	7636000	1.32E+07	4664000	3056200	5633400
637	TRUE	Empty	sp|P62191|PRS4_HUMAN 26S proteasome regulatory subunit 4 OS=Homo sapiens OX=9606 GN=PSMC1 PE=1 SV=1	sp|P62191|PRS4_HUMAN	PSMC1	49 kDa	TRUE	unknown	1.34E+07	1.77E+07	1.65E+07	2537200	3100800	5165300
638	TRUE	Empty	sp|Q93050-1|VPP1_HUMAN Isoform 2 of V-type proton ATPase 116 kDa subunit a isoform 1 OS=Homo sapiens OX=9606 GN=ATP6V0A1	sp|Q93050-1|VPP1_HUMAN (+2)	ATP6V0A1	96 kDa	TRUE	unknown	1.10E+07	9075300	9930800	220990	-1	362270
639	TRUE	Empty	sp|Q99439|CNN2_HUMAN Calponin-2 OS=Homo sapiens OX=9606 GN=CNN2 PE=1 SV=4	sp|Q99439|CNN2_HUMAN	CNN2	34 kDa		unknown	1.67E+07	1.36E+07	1.29E+07	6231000	7540400	8323700
640	TRUE	Empty	sp|Q9Y305|ACOT9_HUMAN Acyl-coenzyme A thioesterase 9, mitochondrial OS=Homo sapiens OX=9606 GN=ACOT9 PE=1 SV=2	sp|Q9Y305|ACOT9_HUMAN	ACOT9	50 kDa		unknown	1.51E+07	1.65E+07	1.51E+07	2057600	821790	1971100
641	TRUE	Empty	Cluster of sp|Q5JTV8|TOIP1_HUMAN Torsin-1A-interacting protein 1 OS=Homo sapiens OX=9606 GN=TOR1AIP1 PE=1 SV=2 (sp|Q5JTV8|TOIP1_HUMAN)	sp|Q5JTV8|TOIP1_HUMAN [2]	TOR1AIP1	66 kDa	TRUE	unknown	0	1456700	3401600	0	1.00E+07	1.51E+07
641.1	TRUE	Empty	sp|Q5JTV8|TOIP1_HUMAN Torsin-1A-interacting protein 1 OS=Homo sapiens OX=9606 GN=TOR1AIP1 PE=1 SV=2	sp|Q5JTV8|TOIP1_HUMAN	TOR1AIP1	66 kDa	TRUE	unknown	2381100	1479200	3401600	1.19E+07	1.00E+07	1.53E+07
641.2	TRUE	Empty	sp|Q5JTV8-3|TOIP1_HUMAN Isoform 3 of Torsin-1A-interacting protein 1 OS=Homo sapiens OX=9606 GN=TOR1AIP1	sp|Q5JTV8-3|TOIP1_HUMAN	TOR1AIP1	66 kDa	TRUE	unknown	2381100	1434300	2703500	1.19E+07	8686500	1.49E+07
642	TRUE	Empty	Cluster of sp|P04632|CPNS1_HUMAN Calpain small subunit 1 OS=Homo sapiens OX=9606 GN=CAPNS1 PE=1 SV=1 (sp|P04632|CPNS1_HUMAN)	sp|P04632|CPNS1_HUMAN [2]	CAPNS1	28 kDa	TRUE	unknown	6626700	1.07E+07	1.61E+07	1.91E+07	1.18E+07	1.21E+07
642.1	TRUE	Empty	sp|P04632|CPNS1_HUMAN Calpain small subunit 1 OS=Homo sapiens OX=9606 GN=CAPNS1 PE=1 SV=1	sp|P04632|CPNS1_HUMAN	CAPNS1	28 kDa	TRUE	unknown	6626700	1.07E+07	1.61E+07	1.91E+07	1.18E+07	1.21E+07
642.2	TRUE	Empty	sp|Q64537|CPNS1_RAT Calpain small subunit 1 OS=Rattus norvegicus OX=10116 GN=Capns1 PE=1 SV=3	sp|Q64537|CPNS1_RAT	Capns1	29 kDa	TRUE	unknown	0	0	0	0	0	0
643	TRUE	Empty	sp|O43747-2|AP1G1_HUMAN Isoform 2 of AP-1 complex subunit gamma-1 OS=Homo sapiens OX=9606 GN=AP1G1	sp|O43747-2|AP1G1_HUMAN (+1)	AP1G1	92 kDa		unknown	6486500	6467400	4518300	1474500	1152300	1282600
644	TRUE	Empty	sp|O60784|TOM1_HUMAN Target of Myb protein 1 OS=Homo sapiens OX=9606 GN=TOM1 PE=1 SV=2	sp|O60784|TOM1_HUMAN	TOM1	54 kDa		unknown	5751800	4877600	6563200	3395700	2643200	4191700
645	TRUE	Empty	sp|P61353|RL27_HUMAN 60S ribosomal protein L27 OS=Homo sapiens OX=9606 GN=RPL27 PE=1 SV=2	sp|P61353|RL27_HUMAN	RPL27	16 kDa		unknown	1.98E+08	1.74E+08	2.25E+08	1.89E+08	7.49E+07	2.02E+08
646	TRUE	Empty	sp|Q7Z5R6|AB1IP_HUMAN Amyloid beta A4 precursor protein-binding family B member 1-interacting protein OS=Homo sapiens OX=9606 GN=APBB1IP PE=1 SV=1	sp|Q7Z5R6|AB1IP_HUMAN	APBB1IP	73 kDa		unknown	1.24E+07	9559500	1.07E+07	756360	4068400	5161500
647	TRUE	Empty	sp|Q96PK6|RBM14_HUMAN RNA-binding protein 14 OS=Homo sapiens OX=9606 GN=RBM14 PE=1 SV=2	sp|Q96PK6|RBM14_HUMAN	RBM14	69 kDa		unknown	1274800	212280	3389200	6850100	6895400	9060000
648	TRUE	Empty	sp|Q9BRF8|CPPED_HUMAN Serine/threonine-protein phosphatase CPPED1 OS=Homo sapiens OX=9606 GN=CPPED1 PE=1 SV=3	sp|Q9BRF8|CPPED_HUMAN	CPPED1	36 kDa		unknown	1.45E+07	1.03E+07	8235000	5105100	4911400	5974300
649	TRUE	Empty	sp|Q9BZQ8|NIBAN_HUMAN Protein Niban OS=Homo sapiens OX=9606 GN=FAM129A PE=1 SV=1	sp|Q9BZQ8|NIBAN_HUMAN	FAM129A	103 kDa		unknown	3406500	2505200	5447900	2967600	3200900	3169300
650	TRUE	Empty	sp|Q9Y376|CAB39_HUMAN Calcium-binding protein 39 OS=Homo sapiens OX=9606 GN=CAB39 PE=1 SV=1	sp|Q9Y376|CAB39_HUMAN	CAB39	40 kDa		unknown	8468300	3568900	8490900	3847600	4965200	6036600
651	TRUE	Empty	sp|O43516-2|WIPF1_HUMAN Isoform 2 of WAS/WASL-interacting protein family member 1 OS=Homo sapiens OX=9606 GN=WIPF1	sp|O43516-2|WIPF1_HUMAN (+2)	WIPF1	50 kDa		unknown	3157000	3475200	1796200	1850500	1896300	2494200
652	TRUE	Empty	sp|P07203|GPX1_HUMAN Glutathione peroxidase 1 OS=Homo sapiens OX=9606 GN=GPX1 PE=1 SV=4	sp|P07203|GPX1_HUMAN	GPX1	22 kDa		unknown	1.99E+07	2.42E+07	2.11E+07	2.22E+07	2.10E+07	2.49E+07
653	TRUE	Empty	sp|P11177-2|ODPB_HUMAN Isoform 2 of Pyruvate dehydrogenase E1 component subunit beta, mitochondrial OS=Homo sapiens OX=9606 GN=PDHB	sp|P11177-2|ODPB_HUMAN (+1)	PDHB	37 kDa		unknown	2.26E+07	2.72E+07	3.21E+07	4528300	3539700	5521200
654	TRUE	Empty	sp|P13686|PPA5_HUMAN Tartrate-resistant acid phosphatase type 5 OS=Homo sapiens OX=9606 GN=ACP5 PE=1 SV=3	sp|P13686|PPA5_HUMAN	ACP5	37 kDa		unknown	1.09E+08	1.32E+08	1.12E+08	-1	-1	-1
655	TRUE	Empty	sp|P36871|PGM1_HUMAN Phosphoglucomutase-1 OS=Homo sapiens OX=9606 GN=PGM1 PE=1 SV=3	sp|P36871|PGM1_HUMAN	PGM1	61 kDa		unknown	809720	401410	2042000	5640100	3035500	4725200
656	TRUE	Empty	sp|P62873|GBB1_HUMAN Guanine nucleotide-binding protein G(I)/G(S)/G(T) subunit beta-1 OS=Homo sapiens OX=9606 GN=GNB1 PE=1 SV=3	sp|P62873|GBB1_HUMAN	GNB1	37 kDa	TRUE	unknown	6.97E+07	7.54E+07	5.95E+07	3.75E+07	3.27E+07	3.98E+07
657	TRUE	Empty	sp|Q16181|SEPT7_HUMAN Septin-7 OS=Homo sapiens OX=9606 GN=SEPT7 PE=1 SV=2	sp|Q16181|SEPT7_HUMAN	7-Sep	51 kDa		unknown	2.84E+07	3.87E+07	3.81E+07	1.81E+07	6737700	1.63E+07
658	TRUE	Empty	sp|Q16401|PSMD5_HUMAN 26S proteasome non-ATPase regulatory subunit 5 OS=Homo sapiens OX=9606 GN=PSMD5 PE=1 SV=3	sp|Q16401|PSMD5_HUMAN	PSMD5	56 kDa		unknown	3693800	3373500	3473700	2789600	1.12E+07	2514300
659	TRUE	Empty	sp|Q9BTV4|TMM43_HUMAN Transmembrane protein 43 OS=Homo sapiens OX=9606 GN=TMEM43 PE=1 SV=1	sp|Q9BTV4|TMM43_HUMAN	TMEM43	45 kDa		unknown	1.10E+07	1.48E+07	1.53E+07	5414000	6702100	6321000
660	TRUE	Empty	Cluster of sp|P15498|VAV_HUMAN Proto-oncogene vav OS=Homo sapiens OX=9606 GN=VAV1 PE=1 SV=4 (sp|P15498|VAV_HUMAN)	sp|P15498|VAV_HUMAN [4]	VAV1	98 kDa	TRUE	unknown	1563700	1445900	936790	861350	1646700	888990
660.1	TRUE	Empty	sp|P15498|VAV_HUMAN Proto-oncogene vav OS=Homo sapiens OX=9606 GN=VAV1 PE=1 SV=4	sp|P15498|VAV_HUMAN	VAV1	98 kDa	TRUE	unknown	1563700	1445900	936790	861350	1646700	888990
660.2	TRUE	Empty	sp|Q9UKW4-2|VAV3_HUMAN Isoform 2 of Guanine nucleotide exchange factor VAV3 OS=Homo sapiens OX=9606 GN=VAV3	sp|Q9UKW4-2|VAV3_HUMAN (+2)	VAV3	87 kDa	TRUE	unknown	-1	-1	-1	-1	0	0
661	TRUE	Empty	sp|P02649|APOE_HUMAN Apolipoprotein E OS=Homo sapiens OX=9606 GN=APOE PE=1 SV=1	sp|P02649|APOE_HUMAN	APOE	36 kDa	TRUE	unknown	1.64E+07	1.33E+07	1.38E+07	591010	555480	891370
662	TRUE	Empty	sp|P46778|RL21_HUMAN 60S ribosomal protein L21 OS=Homo sapiens OX=9606 GN=RPL21 PE=1 SV=2	sp|P46778|RL21_HUMAN	RPL21	19 kDa		unknown	1.13E+08	1.12E+08	1.14E+08	1.27E+08	4.24E+07	1.13E+08
663	TRUE	Empty	sp|P55010|IF5_HUMAN Eukaryotic translation initiation factor 5 OS=Homo sapiens OX=9606 GN=EIF5 PE=1 SV=2	sp|P55010|IF5_HUMAN	EIF5	49 kDa		unknown	1.00E+07	1.08E+07	5176400	3391100	3605000	3116800
664	TRUE	Empty	sp|P62994|GRB2_RAT Growth factor receptor-bound protein 2 OS=Rattus norvegicus OX=10116 GN=Grb2 PE=1 SV=1	sp|P62994|GRB2_RAT	Grb2	25 kDa		unknown	9019000	1.24E+07	1.28E+07	2.08E+07	2.13E+07	1.89E+07
665	TRUE	Empty	sp|Q15075|EEA1_HUMAN Early endosome antigen 1 OS=Homo sapiens OX=9606 GN=EEA1 PE=1 SV=2	sp|Q15075|EEA1_HUMAN	EEA1	162 kDa		unknown	221090	369900	450170	-1	0	-1
666	TRUE	Empty	sp|Q8TC12|RDH11_HUMAN Retinol dehydrogenase 11 OS=Homo sapiens OX=9606 GN=RDH11 PE=1 SV=2	sp|Q8TC12|RDH11_HUMAN	RDH11	35 kDa		unknown	2.13E+07	1.87E+07	2.47E+07	2115900	-1	455240
667	TRUE	Empty	sp|Q8WX93-3|PALLD_HUMAN Isoform 3 of Palladin OS=Homo sapiens OX=9606 GN=PALLD	sp|Q8WX93-3|PALLD_HUMAN (+1)	PALLD	109 kDa		unknown	4789900	4403500	7166200	-1	-1	-1
668	TRUE	Empty	sp|O15260-2|SURF4_HUMAN Isoform 2 of Surfeit locus protein 4 OS=Homo sapiens OX=9606 GN=SURF4	sp|O15260-2|SURF4_HUMAN (+1)	SURF4	18 kDa		unknown	1.43E+07	1.32E+07	4.74E+07	1.49E+07	1.27E+07	9906500
669	TRUE	Empty	Cluster of sp|Q9NNX6-6|CD209_HUMAN Isoform 6 of CD209 antigen OS=Homo sapiens OX=9606 GN=CD209 (sp|Q9NNX6-6|CD209_HUMAN)	sp|Q9NNX6-6|CD209_HUMAN [6]	CD209	43 kDa	TRUE	unknown	2.61E+07	2.04E+07	2.92E+07	-1	-1	-1
669.1	TRUE	Empty	sp|Q9NNX6-6|CD209_HUMAN Isoform 6 of CD209 antigen OS=Homo sapiens OX=9606 GN=CD209	sp|Q9NNX6-6|CD209_HUMAN (+1)	CD209	43 kDa	TRUE	unknown	2.61E+07	2.04E+07	2.92E+07	-1	-1	-1
669.2	TRUE	Empty	sp|Q9H2X3-3|CLC4M_HUMAN Isoform 3 of C-type lectin domain family 4 member M OS=Homo sapiens OX=9606 GN=CLEC4M	sp|Q9H2X3-3|CLC4M_HUMAN (+3)	CLEC4M	37 kDa	TRUE	unknown	0	0	0	-1	-1	-1
670	TRUE	Empty	sp|P26368-2|U2AF2_HUMAN Isoform 2 of Splicing factor U2AF 65 kDa subunit OS=Homo sapiens OX=9606 GN=U2AF2	sp|P26368-2|U2AF2_HUMAN (+2)	U2AF2	53 kDa		unknown	9525800	3993100	1.23E+07	1.80E+07	1431500	1.56E+07
671	TRUE	Empty	sp|P32969|RL9_HUMAN 60S ribosomal protein L9 OS=Homo sapiens OX=9606 GN=RPL9 PE=1 SV=1	sp|P32969|RL9_HUMAN	RPL9	22 kDa		unknown	5.09E+07	5.38E+07	5.31E+07	4.73E+07	3.62E+07	3.95E+07
672	TRUE	Empty	sp|P41226|UBA7_HUMAN Ubiquitin-like modifier-activating enzyme 7 OS=Homo sapiens OX=9606 GN=UBA7 PE=1 SV=2	sp|P41226|UBA7_HUMAN	UBA7	112 kDa		unknown	1594900	1454000	1724100	2489500	1969000	652900
673	TRUE	Empty	sp|P60903|S10AA_HUMAN Protein S100-A10 OS=Homo sapiens OX=9606 GN=S100A10 PE=1 SV=2	sp|P60903|S10AA_HUMAN	S100A10	11 kDa		unknown	4.50E+07	1.78E+07	7.65E+07	6.25E+07	2.40E+07	2.83E+07
674	TRUE	Empty	sp|Q16836-2|HCDH_HUMAN Isoform 2 of Hydroxyacyl-coenzyme A dehydrogenase, mitochondrial OS=Homo sapiens OX=9606 GN=HADH	sp|Q16836-2|HCDH_HUMAN (+2)	HADH	42 kDa		unknown	8777200	1.70E+07	1.30E+07	8867400	1.41E+07	1.41E+07
675	TRUE	Empty	Cluster of sp|P29466-2|CASP1_HUMAN Isoform Beta of Caspase-1 OS=Homo sapiens OX=9606 GN=CASP1 (sp|P29466-2|CASP1_HUMAN)	sp|P29466-2|CASP1_HUMAN [3]	CASP1	43 kDa	TRUE	unknown	1683400	765150	0	2.71E+07	7781000	2.24E+07
675.1	TRUE	Empty	sp|P29466-2|CASP1_HUMAN Isoform Beta of Caspase-1 OS=Homo sapiens OX=9606 GN=CASP1	sp|P29466-2|CASP1_HUMAN (+1)	CASP1	43 kDa	TRUE	unknown	1683400	765150	423510	2.71E+07	7781000	2.24E+07
675.2	TRUE	Empty	sp|P29452|CASP1_MOUSE Caspase-1 OS=Mus musculus OX=10090 GN=Casp1 PE=1 SV=1	sp|P29452|CASP1_MOUSE	Casp1	46 kDa	TRUE	unknown	-1	-1	0	0	0	0
676	TRUE	Empty	sp|O60496|DOK2_HUMAN Docking protein 2 OS=Homo sapiens OX=9606 GN=DOK2 PE=1 SV=2	sp|O60496|DOK2_HUMAN	DOK2	45 kDa		unknown	3708800	1987500	4377900	1045000	3024400	1075400
677	TRUE	Empty	sp|O60832-2|DKC1_HUMAN Isoform 3 of H/ACA ribonucleoprotein complex subunit DKC1 OS=Homo sapiens OX=9606 GN=DKC1	sp|O60832-2|DKC1_HUMAN (+1)	DKC1	48 kDa		unknown	3400700	9479800	8364500	9379300	8229500	1.23E+07
678	TRUE	Empty	sp|P26572|MGAT1_HUMAN Alpha-1,3-mannosyl-glycoprotein 2-beta-N-acetylglucosaminyltransferase OS=Homo sapiens OX=9606 GN=MGAT1 PE=1 SV=2	sp|P26572|MGAT1_HUMAN	MGAT1	51 kDa		unknown	7761300	5814600	7182700	1036500	1076100	1303400
679	TRUE	Empty	sp|P29144|TPP2_HUMAN Tripeptidyl-peptidase 2 OS=Homo sapiens OX=9606 GN=TPP2 PE=1 SV=4	sp|P29144|TPP2_HUMAN	TPP2	138 kDa		unknown	2145000	2187700	1694400	860200	505950	370970
680	TRUE	Empty	sp|P46782|RS5_HUMAN 40S ribosomal protein S5 OS=Homo sapiens OX=9606 GN=RPS5 PE=1 SV=4	sp|P46782|RS5_HUMAN	RPS5	23 kDa		unknown	8.40E+07	7.10E+07	1.00E+08	5.69E+07	8.13E+07	8.64E+07
681	TRUE	Empty	sp|P62750|RL23A_HUMAN 60S ribosomal protein L23a OS=Homo sapiens OX=9606 GN=RPL23A PE=1 SV=1	sp|P62750|RL23A_HUMAN	RPL23A	18 kDa		unknown	1.39E+08	1.04E+08	1.26E+08	1.09E+08	1.07E+08	1.09E+08
682	TRUE	Empty	sp|P63000-2|RAC1_HUMAN Isoform B of Ras-related C3 botulinum toxin substrate 1 OS=Homo sapiens OX=9606 GN=RAC1	sp|P63000-2|RAC1_HUMAN (+1)	RAC1	23 kDa	TRUE	unknown	9.04E+07	1.23E+08	1.28E+08	3.23E+07	3.14E+07	2.81E+07
683	TRUE	Empty	sp|Q12768|WASC5_HUMAN WASH complex subunit 5 OS=Homo sapiens OX=9606 GN=WASHC5 PE=1 SV=1	sp|Q12768|WASC5_HUMAN	WASHC5	134 kDa		unknown	1017300	0	497150	80135	61961	314720
684	TRUE	Empty	sp|Q13162|PRDX4_HUMAN Peroxiredoxin-4 OS=Homo sapiens OX=9606 GN=PRDX4 PE=1 SV=1	sp|Q13162|PRDX4_HUMAN	PRDX4	31 kDa	TRUE	unknown	8.47E+07	8.07E+07	9.69E+07	2.45E+07	3.33E+07	3.09E+07
685	TRUE	Empty	sp|Q8TEM1|PO210_HUMAN Nuclear pore membrane glycoprotein 210 OS=Homo sapiens OX=9606 GN=NUP210 PE=1 SV=3	sp|Q8TEM1|PO210_HUMAN	NUP210	205 kDa		unknown	577980	769110	699990	1931200	1871200	1538100
686	TRUE	Empty	Cluster of sp|Q9NTJ5|SAC1_HUMAN Phosphatidylinositide phosphatase SAC1 OS=Homo sapiens OX=9606 GN=SACM1L PE=1 SV=2 (sp|Q9NTJ5|SAC1_HUMAN)	sp|Q9NTJ5|SAC1_HUMAN [2]	SACM1L	67 kDa	TRUE	unknown	7427600	7787300	7611600	2888600	2939500	4981700
686.1	TRUE	Empty	sp|Q9NTJ5|SAC1_HUMAN Phosphatidylinositide phosphatase SAC1 OS=Homo sapiens OX=9606 GN=SACM1L PE=1 SV=2	sp|Q9NTJ5|SAC1_HUMAN	SACM1L	67 kDa	TRUE	unknown	7427600	7787300	7611600	2888600	2939500	4981700
686.2	TRUE	Empty	sp|A4VCH0|SAC1A_DANRE Phosphatidylinositide phosphatase SAC1-A OS=Danio rerio OX=7955 GN=sacm1la PE=2 SV=2	sp|A4VCH0|SAC1A_DANRE	sacm1la	67 kDa	TRUE	unknown	0	0	0	0	0	0
687	TRUE	Empty	Cluster of sp|Q13177|PAK2_HUMAN Serine/threonine-protein kinase PAK 2 OS=Homo sapiens OX=9606 GN=PAK2 PE=1 SV=3 (sp|Q13177|PAK2_HUMAN)	sp|Q13177|PAK2_HUMAN [5]	PAK2	58 kDa	TRUE	unknown	6255500	9000300	0	0	4641200	2173600
687.1	TRUE	Empty	sp|Q13177|PAK2_HUMAN Serine/threonine-protein kinase PAK 2 OS=Homo sapiens OX=9606 GN=PAK2 PE=1 SV=3	sp|Q13177|PAK2_HUMAN	PAK2	58 kDa	TRUE	unknown	6255500	9000300	322210	960430	4641200	2173600
687.2	TRUE	Empty	sp|O75914-2|PAK3_HUMAN Isoform 2 of Serine/threonine-protein kinase PAK 3 OS=Homo sapiens OX=9606 GN=PAK3	sp|O75914-2|PAK3_HUMAN (+3)	PAK3	61 kDa	TRUE	unknown	0	0	0	-1	0	0
688	TRUE	Empty	sp|P55209-2|NP1L1_HUMAN Isoform 2 of Nucleosome assembly protein 1-like 1 OS=Homo sapiens OX=9606 GN=NAP1L1	sp|P55209-2|NP1L1_HUMAN (+1)	NAP1L1	43 kDa	TRUE	unknown	2.89E+07	1.93E+07	1.93E+07	1.93E+07	2.34E+07	1.81E+07
689	TRUE	Empty	sp|P62263|RS14_HUMAN 40S ribosomal protein S14 OS=Homo sapiens OX=9606 GN=RPS14 PE=1 SV=3	sp|P62263|RS14_HUMAN	RPS14	16 kDa		unknown	5.44E+07	3.22E+07	5.68E+07	6.06E+07	2.59E+07	4.54E+07
690	TRUE	Empty	sp|Q01130-2|SRSF2_HUMAN Isoform 2 of Serine/arginine-rich splicing factor 2 OS=Homo sapiens OX=9606 GN=SRSF2	sp|Q01130-2|SRSF2_HUMAN (+1)	SRSF2	24 kDa		unknown	1.32E+07	1.20E+07	1.13E+07	4.62E+07	3.22E+07	2.77E+07
691	TRUE	Empty	sp|Q07955-2|SRSF1_HUMAN Isoform ASF-2 of Serine/arginine-rich splicing factor 1 OS=Homo sapiens OX=9606 GN=SRSF1	sp|Q07955-2|SRSF1_HUMAN (+2)	SRSF1	32 kDa	TRUE	unknown	-1	3192600	181560	2.08E+07	2.46E+07	4.55E+07
692	TRUE	Empty	sp|Q15067-2|ACOX1_HUMAN Isoform 2 of Peroxisomal acyl-coenzyme A oxidase 1 OS=Homo sapiens OX=9606 GN=ACOX1	sp|Q15067-2|ACOX1_HUMAN	ACOX1	75 kDa		unknown	3228700	6091400	3964100	202420	205620	590560
693	TRUE	Empty	sp|Q5T1M5-2|FKB15_HUMAN Isoform 2 of FK506-binding protein 15 OS=Homo sapiens OX=9606 GN=FKBP15	sp|Q5T1M5-2|FKB15_HUMAN (+1)	FKBP15	132 kDa		unknown	3264100	2240000	829560	1038900	191210	1206800
694	TRUE	Empty	sp|Q8NBS9-2|TXND5_HUMAN Isoform 2 of Thioredoxin domain-containing protein 5 OS=Homo sapiens OX=9606 GN=TXNDC5	sp|Q8NBS9-2|TXND5_HUMAN (+1)	TXNDC5	36 kDa		unknown	1.22E+07	1.83E+07	1.95E+07	1.68E+07	1.44E+07	1.52E+07
695	TRUE	Empty	sp|Q969V3-2|NCLN_HUMAN Isoform 2 of Nicalin OS=Homo sapiens OX=9606 GN=NCLN	sp|Q969V3-2|NCLN_HUMAN (+1)	NCLN	63 kDa		unknown	1.50E+07	8703100	1.54E+07	6813400	3070700	1655100
696	TRUE	Empty	sp|Q9H0D6-2|XRN2_HUMAN Isoform 2 of 5'-3' exoribonuclease 2 OS=Homo sapiens OX=9606 GN=XRN2	sp|Q9H0D6-2|XRN2_HUMAN (+1)	XRN2	100 kDa		unknown	579400	1012100	428610	1406100	3740900	2717500
697	TRUE	Empty	Cluster of sp|O00560|SDCB1_HUMAN Syntenin-1 OS=Homo sapiens OX=9606 GN=SDCBP PE=1 SV=1 (sp|O00560|SDCB1_HUMAN)	sp|O00560|SDCB1_HUMAN [2]	SDCBP	32 kDa	TRUE	unknown	1.14E+07	9076300	6653800	2517600	2239900	0
697.1	TRUE	Empty	sp|O00560|SDCB1_HUMAN Syntenin-1 OS=Homo sapiens OX=9606 GN=SDCBP PE=1 SV=1	sp|O00560|SDCB1_HUMAN	SDCBP	32 kDa	TRUE	unknown	1.26E+07	1.17E+07	6653800	2517600	2239900	3746900
697.2	TRUE	Empty	sp|O00560-2|SDCB1_HUMAN Isoform 2 of Syntenin-1 OS=Homo sapiens OX=9606 GN=SDCBP	sp|O00560-2|SDCB1_HUMAN	SDCBP	32 kDa	TRUE	unknown	1.03E+07	6469100	3082600	1640200	1226200	3746900
698	TRUE	Empty	sp|O60711-2|LPXN_HUMAN Isoform 2 of Leupaxin OS=Homo sapiens OX=9606 GN=LPXN	sp|O60711-2|LPXN_HUMAN (+1)	LPXN	44 kDa		unknown	2.23E+07	2.38E+07	2.60E+07	0	-1	0
699	TRUE	Empty	sp|O76094|SRP72_HUMAN Signal recognition particle subunit SRP72 OS=Homo sapiens OX=9606 GN=SRP72 PE=1 SV=3	sp|O76094|SRP72_HUMAN	SRP72	75 kDa		unknown	6843200	8860700	9353900	2514300	3225700	3610300
700	TRUE	Empty	sp|P08240|SRPRA_HUMAN Signal recognition particle receptor subunit alpha OS=Homo sapiens OX=9606 GN=SRPRA PE=1 SV=2	sp|P08240|SRPRA_HUMAN	SRPRA	70 kDa		unknown	7665600	3926600	1992000	1071800	599430	771690
701	TRUE	Empty	sp|P25787|PSA2_HUMAN Proteasome subunit alpha type-2 OS=Homo sapiens OX=9606 GN=PSMA2 PE=1 SV=2	sp|P25787|PSA2_HUMAN	PSMA2	26 kDa		unknown	2440500	8835500	1.24E+07	1.10E+07	7570200	1.02E+07
702	TRUE	Empty	sp|P61923|COPZ1_HUMAN Coatomer subunit zeta-1 OS=Homo sapiens OX=9606 GN=COPZ1 PE=1 SV=1	sp|P61923|COPZ1_HUMAN	COPZ1	20 kDa		unknown	4.38E+07	5.35E+07	1.98E+07	3.81E+07	3.89E+07	4.08E+07
703	TRUE	Empty	sp|Q7Z2W4|ZCCHV_HUMAN Zinc finger CCCH-type antiviral protein 1 OS=Homo sapiens OX=9606 GN=ZC3HAV1 PE=1 SV=3	sp|Q7Z2W4|ZCCHV_HUMAN	ZC3HAV1	101 kDa		unknown	1344100	1556200	1453300	144470	163520	89233
704	TRUE	Empty	sp|Q9BS26|ERP44_HUMAN Endoplasmic reticulum resident protein 44 OS=Homo sapiens OX=9606 GN=ERP44 PE=1 SV=1	sp|Q9BS26|ERP44_HUMAN	ERP44	47 kDa		unknown	2.22E+07	2.16E+07	3.05E+07	1880800	1.04E+07	7634900
705	TRUE	Empty	sp|Q9HDC9|APMAP_HUMAN Adipocyte plasma membrane-associated protein OS=Homo sapiens OX=9606 GN=APMAP PE=1 SV=2	sp|Q9HDC9|APMAP_HUMAN	APMAP	46 kDa		unknown	2.88E+07	1.70E+07	2.83E+07	3575800	2440600	4352400
706	TRUE	Empty	Cluster of sp|Q9NR31|SAR1A_HUMAN GTP-binding protein SAR1a OS=Homo sapiens OX=9606 GN=SAR1A PE=1 SV=1 (sp|Q9NR31|SAR1A_HUMAN)	sp|Q9NR31|SAR1A_HUMAN [2]	SAR1A	22 kDa	TRUE	unknown	3.39E+07	3.06E+07	3.72E+07	2.22E+07	2.13E+07	2.34E+07
706.1	TRUE	Empty	sp|Q9NR31|SAR1A_HUMAN GTP-binding protein SAR1a OS=Homo sapiens OX=9606 GN=SAR1A PE=1 SV=1	sp|Q9NR31|SAR1A_HUMAN	SAR1A	22 kDa	TRUE	unknown	3.39E+07	3.06E+07	3.72E+07	2.22E+07	2.13E+07	2.34E+07
706.2	TRUE	Empty	sp|Q9Y6B6|SAR1B_HUMAN GTP-binding protein SAR1b OS=Homo sapiens OX=9606 GN=SAR1B PE=1 SV=1	sp|Q9Y6B6|SAR1B_HUMAN	SAR1B	22 kDa	TRUE	unknown	0	0	0	0	0	0
707	TRUE	Empty	Cluster of sp|O95319-2|CELF2_HUMAN Isoform 2 of CUGBP Elav-like family member 2 OS=Homo sapiens OX=9606 GN=CELF2 (sp|O95319-2|CELF2_HUMAN)	sp|O95319-2|CELF2_HUMAN [5]	CELF2	52 kDa	TRUE	unknown	6080100	7248100	1.08E+07	0	7269400	5299600
707.1	TRUE	Empty	sp|O95319-2|CELF2_HUMAN Isoform 2 of CUGBP Elav-like family member 2 OS=Homo sapiens OX=9606 GN=CELF2	sp|O95319-2|CELF2_HUMAN (+3)	CELF2	52 kDa	TRUE	unknown	6080100	7248100	1.08E+07	4653300	7269400	5299600
707.2	TRUE	Empty	sp|Q6P0B1|CELF2_DANRE CUGBP Elav-like family member 2 OS=Danio rerio OX=7955 GN=celf2 PE=2 SV=1	sp|Q6P0B1|CELF2_DANRE	celf2	55 kDa	TRUE	unknown	0	0	0	0	0	0
708	TRUE	Empty	Cluster of sp|P23786|CPT2_HUMAN Carnitine O-palmitoyltransferase 2, mitochondrial OS=Homo sapiens OX=9606 GN=CPT2 PE=1 SV=2 (sp|P23786|CPT2_HUMAN)	sp|P23786|CPT2_HUMAN [2]	CPT2	74 kDa	TRUE	unknown	9280200	7765000	7358100	0	0	363610
708.1	TRUE	Empty	sp|P23786|CPT2_HUMAN Carnitine O-palmitoyltransferase 2, mitochondrial OS=Homo sapiens OX=9606 GN=CPT2 PE=1 SV=2	sp|P23786|CPT2_HUMAN	CPT2	74 kDa	TRUE	unknown	9280200	7765000	7358100	337640	322350	363610
708.2	TRUE	Empty	sp|Q5U3U3|CPT2_DANRE Carnitine O-palmitoyltransferase 2, mitochondrial OS=Danio rerio OX=7955 GN=cpt2 PE=2 SV=2	sp|Q5U3U3|CPT2_DANRE	cpt2	75 kDa	TRUE	unknown	0	0	0	0	0	0
709	TRUE	Empty	Cluster of sp|Q9BYX2-2|TBD2A_HUMAN Isoform 2 of TBC1 domain family member 2A OS=Homo sapiens OX=9606 GN=TBC1D2 (sp|Q9BYX2-2|TBD2A_HUMAN)	sp|Q9BYX2-2|TBD2A_HUMAN [3]	TBC1D2	104 kDa	TRUE	unknown	933350	1591600	2616400	0	0	0
709.1	TRUE	Empty	sp|Q9BYX2-2|TBD2A_HUMAN Isoform 2 of TBC1 domain family member 2A OS=Homo sapiens OX=9606 GN=TBC1D2	sp|Q9BYX2-2|TBD2A_HUMAN (+1)	TBC1D2	104 kDa	TRUE	unknown	933350	1591600	2616400	327130	379260	424950
709.2	TRUE	Empty	sp|Q9BYX2-5|TBD2A_HUMAN Isoform 5 of TBC1 domain family member 2A OS=Homo sapiens OX=9606 GN=TBC1D2	sp|Q9BYX2-5|TBD2A_HUMAN	TBC1D2	58 kDa	TRUE	unknown	0	0	0	0	0	0
710	TRUE	Empty	sp|O76021|RL1D1_HUMAN Ribosomal L1 domain-containing protein 1 OS=Homo sapiens OX=9606 GN=RSL1D1 PE=1 SV=3	sp|O76021|RL1D1_HUMAN	RSL1D1	55 kDa		unknown	1497700	2801800	1942500	2619500	4966200	9342000
711	TRUE	Empty	sp|P25774|CATS_HUMAN Cathepsin S OS=Homo sapiens OX=9606 GN=CTSS PE=1 SV=3	sp|P25774|CATS_HUMAN	CTSS	37 kDa		unknown	3.91E+07	2.08E+07	3.07E+07	6281000	4112800	4603600
712	TRUE	Empty	sp|P26447|S10A4_HUMAN Protein S100-A4 OS=Homo sapiens OX=9606 GN=S100A4 PE=1 SV=1	sp|P26447|S10A4_HUMAN	S100A4	12 kDa		unknown	2.38E+08	1.75E+08	1.74E+08	1.93E+08	1.97E+08	1.72E+08
713	TRUE	Empty	sp|P43034|LIS1_HUMAN Platelet-activating factor acetylhydrolase IB subunit alpha OS=Homo sapiens OX=9606 GN=PAFAH1B1 PE=1 SV=2	sp|P43034|LIS1_HUMAN	PAFAH1B1	47 kDa		unknown	9446000	1.01E+07	1.44E+07	1.03E+07	6335400	6488200
714	TRUE	Empty	sp|P43304|GPDM_HUMAN Glycerol-3-phosphate dehydrogenase, mitochondrial OS=Homo sapiens OX=9606 GN=GPD2 PE=1 SV=3	sp|P43304|GPDM_HUMAN	GPD2	81 kDa		unknown	7126700	3999000	7751400	3069300	2528700	2031300
715	TRUE	Empty	sp|Q86WV6|STING_HUMAN Stimulator of interferon genes protein OS=Homo sapiens OX=9606 GN=TMEM173 PE=1 SV=1	sp|Q86WV6|STING_HUMAN	TMEM173	42 kDa		unknown	9337000	2525500	2324000	3.14E+07	3.14E+07	2.51E+07
716	TRUE	Empty	sp|Q9NQW7-2|XPP1_HUMAN Isoform 2 of Xaa-Pro aminopeptidase 1 OS=Homo sapiens OX=9606 GN=XPNPEP1	sp|Q9NQW7-2|XPP1_HUMAN (+3)	XPNPEP1	67 kDa		unknown	3242100	5081200	4964600	3312600	2914800	4124100
717	TRUE	Empty	Cluster of sp|Q15435|PP1R7_HUMAN Protein phosphatase 1 regulatory subunit 7 OS=Homo sapiens OX=9606 GN=PPP1R7 PE=1 SV=1 (sp|Q15435|PP1R7_HUMAN)	sp|Q15435|PP1R7_HUMAN [2]	PPP1R7	42 kDa	TRUE	unknown	6094600	7440200	6286000	1560900	0	2204800
717.1	TRUE	Empty	sp|Q15435|PP1R7_HUMAN Protein phosphatase 1 regulatory subunit 7 OS=Homo sapiens OX=9606 GN=PPP1R7 PE=1 SV=1	sp|Q15435|PP1R7_HUMAN	PPP1R7	42 kDa	TRUE	unknown	6094600	7440200	6286000	1560900	1041400	2204800
717.2	TRUE	Empty	sp|Q15435-5|PP1R7_HUMAN Isoform 5 of Protein phosphatase 1 regulatory subunit 7 OS=Homo sapiens OX=9606 GN=PPP1R7	sp|Q15435-5|PP1R7_HUMAN	PPP1R7	26 kDa	TRUE	unknown	0	0	0	0	0	0
718	TRUE	Empty	Cluster of sp|A5A6M3|RBMX_PANTR RNA-binding motif protein, X chromosome OS=Pan troglodytes OX=9598 GN=RBMX PE=2 SV=1 (sp|A5A6M3|RBMX_PANTR)	sp|A5A6M3|RBMX_PANTR [3]	RBMX	42 kDa	TRUE	unknown	1.22E+07	1.46E+07	7231400	2.88E+07	2.82E+07	3.10E+07
718.1	TRUE	Empty	sp|A5A6M3|RBMX_PANTR RNA-binding motif protein, X chromosome OS=Pan troglodytes OX=9598 GN=RBMX PE=2 SV=1	sp|A5A6M3|RBMX_PANTR	RBMX	42 kDa	TRUE	unknown	1.22E+07	1.46E+07	7231400	2.88E+07	2.82E+07	3.10E+07
718.2	TRUE	Empty	sp|P38159-3|RBMX_HUMAN Isoform 3 of RNA-binding motif protein, X chromosome OS=Homo sapiens OX=9606 GN=RBMX	sp|P38159-3|RBMX_HUMAN	RBMX	22 kDa	TRUE	unknown	0	0	0	0	0	0
718.3	TRUE	Empty	sp|O75526|RMXL2_HUMAN RNA-binding motif protein, X-linked-like-2 OS=Homo sapiens OX=9606 GN=RBMXL2 PE=1 SV=3	sp|O75526|RMXL2_HUMAN	RBMXL2	43 kDa	TRUE	unknown	0	0	0	0	0	0
719	TRUE	Empty	Cluster of sp|Q9UHX1-5|PUF60_HUMAN Isoform 5 of Poly(U)-binding-splicing factor PUF60 OS=Homo sapiens OX=9606 GN=PUF60 (sp|Q9UHX1-5|PUF60_HUMAN)	sp|Q9UHX1-5|PUF60_HUMAN [5]	PUF60	57 kDa	TRUE	unknown	-1	1422300	1362300	9756100	3229500	7383300
719.1	TRUE	Empty	sp|Q9UHX1-5|PUF60_HUMAN Isoform 5 of Poly(U)-binding-splicing factor PUF60 OS=Homo sapiens OX=9606 GN=PUF60	sp|Q9UHX1-5|PUF60_HUMAN (+1)	PUF60	57 kDa	TRUE	unknown	-1	1422300	1362300	9756100	3229500	7383300
719.2	TRUE	Empty	sp|Q6IQE0-2|PU60B_DANRE Isoform 2 of Poly(U)-binding-splicing factor PUF60-B OS=Danio rerio OX=7955 GN=puf60b	sp|Q6IQE0-2|PU60B_DANRE (+2)	puf60b	54 kDa	TRUE	unknown	-1	-1	0	0	0	0
720	TRUE	Empty	sp|E9PAV3-2|NACAM_HUMAN Isoform skNAC-2 of Nascent polypeptide-associated complex subunit alpha, muscle-specific form OS=Homo sapiens OX=9606 GN=NACA	sp|E9PAV3-2|NACAM_HUMAN (+1)	NACA	95 kDa		unknown	2.43E+07	2.40E+07	2.15E+07	1.84E+07	1.75E+07	1.89E+07
721	TRUE	Empty	sp|O15400-2|STX7_HUMAN Isoform 2 of Syntaxin-7 OS=Homo sapiens OX=9606 GN=STX7	sp|O15400-2|STX7_HUMAN (+1)	STX7	27 kDa		unknown	3.63E+07	4.56E+07	4.61E+07	6629100	7813400	1.54E+07
722	TRUE	Empty	sp|P42226|STAT6_HUMAN Signal transducer and activator of transcription 6 OS=Homo sapiens OX=9606 GN=STAT6 PE=1 SV=1	sp|P42226|STAT6_HUMAN	STAT6	94 kDa		unknown	2080800	2809900	1574400	3167000	2443000	3011800
723	TRUE	Empty	sp|P54819-2|KAD2_HUMAN Isoform 2 of Adenylate kinase 2, mitochondrial OS=Homo sapiens OX=9606 GN=AK2	sp|P54819-2|KAD2_HUMAN (+1)	AK2	26 kDa		unknown	1.93E+07	1.66E+07	8041400	1.99E+07	1.81E+07	1.58E+07
724	TRUE	Empty	sp|Q14166|TTL12_HUMAN Tubulin--tyrosine ligase-like protein 12 OS=Homo sapiens OX=9606 GN=TTLL12 PE=1 SV=2	sp|Q14166|TTL12_HUMAN	TTLL12	74 kDa		unknown	1773600	1665900	3781700	1360100	787200	337490
725	TRUE	Empty	sp|Q27J81-2|INF2_HUMAN Isoform 2 of Inverted formin-2 OS=Homo sapiens OX=9606 GN=INF2	sp|Q27J81-2|INF2_HUMAN (+1)	INF2	135 kDa		unknown	2357800	1939800	4648500	-1	-1	0
726	TRUE	Empty	Cluster of sp|P25789|PSA4_HUMAN Proteasome subunit alpha type-4 OS=Homo sapiens OX=9606 GN=PSMA4 PE=1 SV=1 (sp|P25789|PSA4_HUMAN)	sp|P25789|PSA4_HUMAN [2]	PSMA4	29 kDa	TRUE	unknown	2.57E+07	2.55E+07	2.47E+07	1.22E+07	2.16E+07	2.42E+07
726.1	TRUE	Empty	sp|P25789|PSA4_HUMAN Proteasome subunit alpha type-4 OS=Homo sapiens OX=9606 GN=PSMA4 PE=1 SV=1	sp|P25789|PSA4_HUMAN	PSMA4	29 kDa	TRUE	unknown	2.57E+07	2.55E+07	2.47E+07	1.22E+07	2.16E+07	2.42E+07
726.2	TRUE	Empty	sp|P25789-2|PSA4_HUMAN Isoform 2 of Proteasome subunit alpha type-4 OS=Homo sapiens OX=9606 GN=PSMA4	sp|P25789-2|PSA4_HUMAN	PSMA4	21 kDa	TRUE	unknown	0	0	0	0	0	0
727	TRUE	Empty	Cluster of sp|Q13043|STK4_HUMAN Serine/threonine-protein kinase 4 OS=Homo sapiens OX=9606 GN=STK4 PE=1 SV=2 (sp|Q13043|STK4_HUMAN)	sp|Q13043|STK4_HUMAN [3]	STK4	56 kDa	TRUE	unknown	2501300	1549200	-1	1351000	4563800	4747200
727.1	TRUE	Empty	sp|Q13043|STK4_HUMAN Serine/threonine-protein kinase 4 OS=Homo sapiens OX=9606 GN=STK4 PE=1 SV=2	sp|Q13043|STK4_HUMAN	STK4	56 kDa	TRUE	unknown	2501300	1549200	-1	1351000	4563800	4747200
727.2	TRUE	Empty	sp|Q13188-2|STK3_HUMAN Isoform 2 of Serine/threonine-protein kinase 3 OS=Homo sapiens OX=9606 GN=STK3	sp|Q13188-2|STK3_HUMAN (+1)	STK3	59 kDa	TRUE	unknown	0	0	-1	0	0	0
728	TRUE	Empty	sp|P61421|VA0D1_HUMAN V-type proton ATPase subunit d 1 OS=Homo sapiens OX=9606 GN=ATP6V0D1 PE=1 SV=1	sp|P61421|VA0D1_HUMAN	ATP6V0D1	40 kDa		unknown	3.99E+07	1.95E+07	2.46E+07	2715400	766010	-1
729	TRUE	Empty	sp|P62269|RS18_HUMAN 40S ribosomal protein S18 OS=Homo sapiens OX=9606 GN=RPS18 PE=1 SV=3	sp|P62269|RS18_HUMAN (+1)	RPS18	18 kDa		unknown	8.27E+07	7.92E+07	9.76E+07	1.13E+08	1.12E+08	1.00E+08
730	TRUE	Empty	sp|Q15459|SF3A1_HUMAN Splicing factor 3A subunit 1 OS=Homo sapiens OX=9606 GN=SF3A1 PE=1 SV=1	sp|Q15459|SF3A1_HUMAN	SF3A1	89 kDa		unknown	1280900	2977600	2382000	1607800	670210	3238400
731	TRUE	Empty	sp|Q92974-2|ARHG2_HUMAN Isoform 2 of Rho guanine nucleotide exchange factor 2 OS=Homo sapiens OX=9606 GN=ARHGEF2	sp|Q92974-2|ARHG2_HUMAN (+1)	ARHGEF2	111 kDa		unknown	1708300	3054800	1086300	448510	566460	573200
732	TRUE	Empty	sp|Q96HY6|DDRGK_HUMAN DDRGK domain-containing protein 1 OS=Homo sapiens OX=9606 GN=DDRGK1 PE=1 SV=2	sp|Q96HY6|DDRGK_HUMAN	DDRGK1	36 kDa		unknown	7536400	8023100	8116700	2978000	1063900	2816200
733	TRUE	Empty	sp|Q96KP1|EXOC2_HUMAN Exocyst complex component 2 OS=Homo sapiens OX=9606 GN=EXOC2 PE=1 SV=1	sp|Q96KP1|EXOC2_HUMAN	EXOC2	104 kDa		unknown	228720	0	0	32602	22394	0
734	TRUE	Empty	Cluster of sp|P38117-2|ETFB_HUMAN Isoform 2 of Electron transfer flavoprotein subunit beta OS=Homo sapiens OX=9606 GN=ETFB (sp|P38117-2|ETFB_HUMAN)	sp|P38117-2|ETFB_HUMAN [3]	ETFB	37 kDa	TRUE	unknown	2.11E+07	2.16E+07	1.91E+07	6690400	5549800	5083700
734.1	TRUE	Empty	sp|P38117-2|ETFB_HUMAN Isoform 2 of Electron transfer flavoprotein subunit beta OS=Homo sapiens OX=9606 GN=ETFB	sp|P38117-2|ETFB_HUMAN (+1)	ETFB	37 kDa	TRUE	unknown	2.11E+07	2.16E+07	1.91E+07	6690400	5549800	5083700
734.2	TRUE	Empty	sp|Q9DCW4|ETFB_MOUSE Electron transfer flavoprotein subunit beta OS=Mus musculus OX=10090 GN=Etfb PE=1 SV=3	sp|Q9DCW4|ETFB_MOUSE	Etfb	28 kDa	TRUE	unknown	0	0	0	0	-1	0
735	TRUE	Empty	sp|A5A6I3|EIF3F_PANTR Eukaryotic translation initiation factor 3 subunit F OS=Pan troglodytes OX=9598 GN=EIF3F PE=2 SV=1	sp|A5A6I3|EIF3F_PANTR (+1)	EIF3F	38 kDa		unknown	3.63E+07	2.17E+07	3.53E+07	1.04E+07	9759200	1.15E+07
736	TRUE	Empty	sp|O14818|PSA7_HUMAN Proteasome subunit alpha type-7 OS=Homo sapiens OX=9606 GN=PSMA7 PE=1 SV=1	sp|O14818|PSA7_HUMAN	PSMA7	28 kDa		unknown	2.63E+07	1.95E+07	3.32E+07	1.20E+07	1.63E+07	2.04E+07
737	TRUE	Empty	sp|O94788|AL1A2_HUMAN Retinal dehydrogenase 2 OS=Homo sapiens OX=9606 GN=ALDH1A2 PE=1 SV=3	sp|O94788|AL1A2_HUMAN	ALDH1A2	57 kDa		unknown	4649100	2756100	2552000	-1	-1	0
738	TRUE	Empty	sp|P01857|IGHG1_HUMAN Immunoglobulin heavy constant gamma 1 OS=Homo sapiens OX=9606 GN=IGHG1 PE=1 SV=1	sp|P01857|IGHG1_HUMAN	IGHG1	36 kDa	TRUE	unknown	3.41E+07	3.66E+07	4.09E+07	4.87E+07	4.28E+07	6.36E+07
739	TRUE	Empty	sp|Q05209|PTN12_HUMAN Tyrosine-protein phosphatase non-receptor type 12 OS=Homo sapiens OX=9606 GN=PTPN12 PE=1 SV=3	sp|Q05209|PTN12_HUMAN	PTPN12	88 kDa		unknown	2473100	2530600	2439700	323020	0	0
740	TRUE	Empty	sp|Q8NHP6|MSPD2_HUMAN Motile sperm domain-containing protein 2 OS=Homo sapiens OX=9606 GN=MOSPD2 PE=1 SV=1	sp|Q8NHP6|MSPD2_HUMAN	MOSPD2	60 kDa		unknown	6301300	9476200	5455000	3169400	939800	2666900
741	TRUE	Empty	sp|Q9BTU6|P4K2A_HUMAN Phosphatidylinositol 4-kinase type 2-alpha OS=Homo sapiens OX=9606 GN=PI4K2A PE=1 SV=1	sp|Q9BTU6|P4K2A_HUMAN	PI4K2A	54 kDa		unknown	7457500	1.25E+07	6882800	-1	-1	-1
742	TRUE	Empty	sp|Q9NP72|RAB18_HUMAN Ras-related protein Rab-18 OS=Homo sapiens OX=9606 GN=RAB18 PE=1 SV=1	sp|Q9NP72|RAB18_HUMAN	RAB18	23 kDa		unknown	1.49E+07	1.39E+07	1.50E+07	1.27E+07	1.35E+07	1.27E+07
743	TRUE	Empty	sp|Q9UNH7|SNX6_HUMAN Sorting nexin-6 OS=Homo sapiens OX=9606 GN=SNX6 PE=1 SV=1	sp|Q9UNH7|SNX6_HUMAN	SNX6	47 kDa		unknown	5742900	7660900	7908600	3679900	3819300	4572100
744	TRUE	Empty	sp|O60313-2|OPA1_HUMAN Isoform 2 of Dynamin-like 120 kDa protein, mitochondrial OS=Homo sapiens OX=9606 GN=OPA1	sp|O60313-2|OPA1_HUMAN (+1)	OPA1	116 kDa		unknown	3074000	3726900	2752100	0	322010	482160
745	TRUE	Empty	sp|O60488-2|ACSL4_HUMAN Isoform Short of Long-chain-fatty-acid--CoA ligase 4 OS=Homo sapiens OX=9606 GN=ACSL4	sp|O60488-2|ACSL4_HUMAN (+1)	ACSL4	74 kDa	TRUE	unknown	6637500	1.17E+07	1.46E+07	3387500	3355400	2792600
746	TRUE	Empty	sp|P49902-2|5NTC_HUMAN Isoform 2 of Cytosolic purine 5'-nucleotidase OS=Homo sapiens OX=9606 GN=NT5C2	sp|P49902-2|5NTC_HUMAN (+1)	NT5C2	61 kDa		unknown	2543700	2897600	3669900	73353	367220	949260
747	TRUE	Empty	sp|Q13596|SNX1_HUMAN Sorting nexin-1 OS=Homo sapiens OX=9606 GN=SNX1 PE=1 SV=3	sp|Q13596|SNX1_HUMAN	SNX1	59 kDa	TRUE	unknown	1.77E+07	1.16E+07	1.33E+07	2203500	2310000	1676200
748	TRUE	Empty	sp|Q16719|KYNU_HUMAN Kynureninase OS=Homo sapiens OX=9606 GN=KYNU PE=1 SV=1	sp|Q16719|KYNU_HUMAN	KYNU	52 kDa		unknown	4521400	4451100	7957900	0	485330	2288000
749	TRUE	Empty	sp|Q9NSE4|SYIM_HUMAN Isoleucine--tRNA ligase, mitochondrial OS=Homo sapiens OX=9606 GN=IARS2 PE=1 SV=2	sp|Q9NSE4|SYIM_HUMAN	IARS2	114 kDa		unknown	8054100	1.00E+07	9750600	36988	0	0
750	TRUE	Empty	sp|Q9BYT8|NEUL_HUMAN Neurolysin, mitochondrial OS=Homo sapiens OX=9606 GN=NLN PE=1 SV=1	sp|Q9BYT8|NEUL_HUMAN	NLN	81 kDa		unknown	562790	276210	1030000	1012100	2385400	3066200
751	TRUE	Empty	sp|O43681|ASNA_HUMAN ATPase ASNA1 OS=Homo sapiens OX=9606 GN=ASNA1 PE=1 SV=2	sp|O43681|ASNA_HUMAN	ASNA1	39 kDa		unknown	2.30E+07	1.32E+07	2.44E+07	1.41E+07	9633100	1.59E+07
752	TRUE	Empty	sp|O75348|VATG1_HUMAN V-type proton ATPase subunit G 1 OS=Homo sapiens OX=9606 GN=ATP6V1G1 PE=1 SV=3	sp|O75348|VATG1_HUMAN	ATP6V1G1	14 kDa		unknown	7.34E+07	8.59E+07	5.22E+07	7325600	1251500	5634800
753	TRUE	Empty	sp|P20042|IF2B_HUMAN Eukaryotic translation initiation factor 2 subunit 2 OS=Homo sapiens OX=9606 GN=EIF2S2 PE=1 SV=2	sp|P20042|IF2B_HUMAN	EIF2S2	38 kDa		unknown	8531700	1.51E+07	1.21E+07	8827900	8172600	8008500
754	TRUE	Empty	sp|P22102|PUR2_HUMAN Trifunctional purine biosynthetic protein adenosine-3 OS=Homo sapiens OX=9606 GN=GART PE=1 SV=1	sp|P22102|PUR2_HUMAN	GART	108 kDa		unknown	1492000	2207100	1781300	2225300	1661400	2314300
755	TRUE	Empty	sp|P46776|RL27A_HUMAN 60S ribosomal protein L27a OS=Homo sapiens OX=9606 GN=RPL27A PE=1 SV=2	sp|P46776|RL27A_HUMAN	RPL27A	17 kDa		unknown	2.09E+08	2.12E+08	1.72E+08	1.56E+08	1.21E+08	1.42E+08
756	TRUE	Empty	sp|P51610-2|HCFC1_HUMAN Isoform 2 of Host cell factor 1 OS=Homo sapiens OX=9606 GN=HCFC1	sp|P51610-2|HCFC1_HUMAN (+2)	HCFC1	202 kDa		unknown	564730	347720	0	2160500	2474100	2128300
757	TRUE	Empty	sp|P62995-3|TRA2B_HUMAN Isoform 3 of Transformer-2 protein homolog beta OS=Homo sapiens OX=9606 GN=TRA2B	sp|P62995-3|TRA2B_HUMAN (+1)	TRA2B	22 kDa		unknown	2912200	9873100	-1	1.74E+07	2.41E+07	3.10E+07
758	TRUE	Empty	sp|P67775|PP2AA_HUMAN Serine/threonine-protein phosphatase 2A catalytic subunit alpha isoform OS=Homo sapiens OX=9606 GN=PPP2CA PE=1 SV=1	sp|P67775|PP2AA_HUMAN	PPP2CA	36 kDa	TRUE	unknown	9519500	7269800	1.08E+07	5295400	1.26E+07	1.27E+07
759	TRUE	Empty	sp|P84098|RL19_HUMAN 60S ribosomal protein L19 OS=Homo sapiens OX=9606 GN=RPL19 PE=1 SV=1	sp|P84098|RL19_HUMAN	RPL19	23 kDa		unknown	8.76E+07	4.27E+07	1.02E+08	3.97E+07	3.62E+07	5.42E+07
760	TRUE	Empty	sp|Q14739|LBR_HUMAN Lamin-B receptor OS=Homo sapiens OX=9606 GN=LBR PE=1 SV=2	sp|Q14739|LBR_HUMAN	LBR	71 kDa		unknown	1.92E+07	1.09E+07	1.89E+07	2.18E+07	2.86E+07	4.75E+07
761	TRUE	Empty	sp|Q16629-4|SRSF7_HUMAN Isoform 4 of Serine/arginine-rich splicing factor 7 OS=Homo sapiens OX=9606 GN=SRSF7	sp|Q16629-4|SRSF7_HUMAN	SRSF7	26 kDa	TRUE	unknown	5.83E+07	5.78E+07	5.77E+07	8.09E+07	1.96E+07	1.04E+08
762	TRUE	Empty	sp|Q49A26-5|GLYR1_HUMAN Isoform 5 of Putative oxidoreductase GLYR1 OS=Homo sapiens OX=9606 GN=GLYR1	sp|Q49A26-5|GLYR1_HUMAN	GLYR1	52 kDa		unknown	1764200	2198600	3922500	8965100	8432500	1.04E+07
763	TRUE	Empty	sp|Q7Z6Z7-2|HUWE1_HUMAN Isoform 2 of E3 ubiquitin-protein ligase HUWE1 OS=Homo sapiens OX=9606 GN=HUWE1	sp|Q7Z6Z7-2|HUWE1_HUMAN (+2)	HUWE1	480 kDa		unknown	271760	311750	352120	37662	61500	72376
764	TRUE	Empty	sp|Q9UGP8|SEC63_HUMAN Translocation protein SEC63 homolog OS=Homo sapiens OX=9606 GN=SEC63 PE=1 SV=2	sp|Q9UGP8|SEC63_HUMAN	SEC63	88 kDa		unknown	5146500	6771100	7254800	2540700	1691800	2515700
765	TRUE	Empty	sp|Q9Y5B9|SP16H_HUMAN FACT complex subunit SPT16 OS=Homo sapiens OX=9606 GN=SUPT16H PE=1 SV=1	sp|Q9Y5B9|SP16H_HUMAN	SUPT16H	120 kDa		unknown	179720	215620	875170	2895400	2513200	2643400
766	TRUE	Empty	sp|Q9Y5S1|TRPV2_HUMAN Transient receptor potential cation channel subfamily V member 2 OS=Homo sapiens OX=9606 GN=TRPV2 PE=1 SV=1	sp|Q9Y5S1|TRPV2_HUMAN	TRPV2	86 kDa		unknown	7673200	7427500	3471400	-1	-1	-1
767	TRUE	Empty	sp|P61251|RS26_MACFA 40S ribosomal protein S26 OS=Macaca fascicularis OX=9541 GN=RPS26 PE=3 SV=3	sp|P61251|RS26_MACFA	RPS26	13 kDa		unknown	6.82E+07	8.45E+07	6.46E+07	9.01E+07	8.29E+07	9.17E+07
768	TRUE	Empty	Cluster of sp|Q13813-2|SPTN1_HUMAN Isoform 2 of Spectrin alpha chain, non-erythrocytic 1 OS=Homo sapiens OX=9606 GN=SPTAN1 (sp|Q13813-2|SPTN1_HUMAN)	sp|Q13813-2|SPTN1_HUMAN [3]	SPTAN1	285 kDa	TRUE	unknown	643700	391970	476370	139180	166910	146450
768.1	TRUE	Empty	sp|Q13813-2|SPTN1_HUMAN Isoform 2 of Spectrin alpha chain, non-erythrocytic 1 OS=Homo sapiens OX=9606 GN=SPTAN1	sp|Q13813-2|SPTN1_HUMAN (+1)	SPTAN1	285 kDa	TRUE	unknown	643700	391970	476370	139180	166910	146450
768.2	TRUE	Empty	sp|P07751|SPTN1_CHICK Spectrin alpha chain, non-erythrocytic 1 OS=Gallus gallus OX=9031 GN=SPTAN1 PE=1 SV=3	sp|P07751|SPTN1_CHICK	SPTAN1	285 kDa	TRUE	unknown	0	0	0	0	0	0
769	TRUE	Empty	sp|O15254|ACOX3_HUMAN Peroxisomal acyl-coenzyme A oxidase 3 OS=Homo sapiens OX=9606 GN=ACOX3 PE=1 SV=2	sp|O15254|ACOX3_HUMAN	ACOX3	78 kDa		unknown	2259000	1658000	2675200	253390	465700	324070
770	TRUE	Empty	sp|P50502|F10A1_HUMAN Hsc70-interacting protein OS=Homo sapiens OX=9606 GN=ST13 PE=1 SV=2	sp|P50502|F10A1_HUMAN	ST13	41 kDa		unknown	1.93E+07	5.03E+07	3.90E+07	1.30E+07	9615900	1.01E+07
771	TRUE	Empty	sp|Q9Y512|SAM50_HUMAN Sorting and assembly machinery component 50 homolog OS=Homo sapiens OX=9606 GN=SAMM50 PE=1 SV=3	sp|Q9Y512|SAM50_HUMAN	SAMM50	52 kDa		unknown	1.02E+07	7343400	6132000	2341400	2246400	2861700
772	TRUE	Empty	sp|Q9Y5K8|VATD_HUMAN V-type proton ATPase subunit D OS=Homo sapiens OX=9606 GN=ATP6V1D PE=1 SV=1	sp|Q9Y5K8|VATD_HUMAN	ATP6V1D	28 kDa		unknown	1.86E+07	3.21E+07	3.54E+07	3511900	3605300	1861900
773	TRUE	Empty	Cluster of sp|P37235|HPCL1_HUMAN Hippocalcin-like protein 1 OS=Homo sapiens OX=9606 GN=HPCAL1 PE=1 SV=3 (sp|P37235|HPCL1_HUMAN)	sp|P37235|HPCL1_HUMAN [2]	HPCAL1	22 kDa	TRUE	unknown	2.49E+07	2.59E+07	2.65E+07	0	-1	1461200
773.1	TRUE	Empty	sp|P37235|HPCL1_HUMAN Hippocalcin-like protein 1 OS=Homo sapiens OX=9606 GN=HPCAL1 PE=1 SV=3	sp|P37235|HPCL1_HUMAN	HPCAL1	22 kDa	TRUE	unknown	2.49E+07	2.59E+07	2.65E+07	492610	-1	1461200
773.2	TRUE	Empty	sp|P61601|NCALD_HUMAN Neurocalcin-delta OS=Homo sapiens OX=9606 GN=NCALD PE=1 SV=2	sp|P61601|NCALD_HUMAN	NCALD	22 kDa	TRUE	unknown	0	0	0	-1	-1	-1
774	TRUE	Empty	Cluster of sp|O94925|GLSK_HUMAN Glutaminase kidney isoform, mitochondrial OS=Homo sapiens OX=9606 GN=GLS PE=1 SV=1 (sp|O94925|GLSK_HUMAN)	sp|O94925|GLSK_HUMAN [2]	GLS	73 kDa	TRUE	unknown	5067600	5561500	7498300	0	0	-1
774.1	TRUE	Empty	sp|O94925|GLSK_HUMAN Glutaminase kidney isoform, mitochondrial OS=Homo sapiens OX=9606 GN=GLS PE=1 SV=1	sp|O94925|GLSK_HUMAN	GLS	73 kDa	TRUE	unknown	5067600	4901800	7188300	0	0	-1
774.2	TRUE	Empty	sp|O94925-3|GLSK_HUMAN Isoform 3 of Glutaminase kidney isoform, mitochondrial OS=Homo sapiens OX=9606 GN=GLS	sp|O94925-3|GLSK_HUMAN	GLS	65 kDa	TRUE	unknown	4386200	6221200	7808300	0	0	-1
775	TRUE	Empty	sp|P08571|CD14_HUMAN Monocyte differentiation antigen CD14 OS=Homo sapiens OX=9606 GN=CD14 PE=1 SV=2	sp|P08571|CD14_HUMAN	CD14	40 kDa		unknown	2198600	2522600	1442300	1.07E+07	9678700	1.43E+07
776	TRUE	Empty	sp|P09661|RU2A_HUMAN U2 small nuclear ribonucleoprotein A' OS=Homo sapiens OX=9606 GN=SNRPA1 PE=1 SV=2	sp|P09661|RU2A_HUMAN	SNRPA1	28 kDa		unknown	5725000	7481200	7574700	1.17E+07	1.27E+07	1.33E+07
777	TRUE	Empty	sp|P30048-2|PRDX3_HUMAN Isoform 2 of Thioredoxin-dependent peroxide reductase, mitochondrial OS=Homo sapiens OX=9606 GN=PRDX3	sp|P30048-2|PRDX3_HUMAN (+1)	PRDX3	26 kDa		unknown	3.05E+07	1.94E+07	2.51E+07	2.27E+07	2.11E+07	2.72E+07
778	TRUE	Empty	sp|P48147|PPCE_HUMAN Prolyl endopeptidase OS=Homo sapiens OX=9606 GN=PREP PE=1 SV=2	sp|P48147|PPCE_HUMAN	PREP	81 kDa		unknown	1232300	1751500	1490700	1490000	981000	2376900
779	TRUE	Empty	sp|Q15008-4|PSMD6_HUMAN Isoform 4 of 26S proteasome non-ATPase regulatory subunit 6 OS=Homo sapiens OX=9606 GN=PSMD6	sp|Q15008-4|PSMD6_HUMAN (+1)	PSMD6	52 kDa		unknown	7398400	1.13E+07	1.34E+07	3133800	4782200	1562100
780	TRUE	Empty	sp|Q9NQ88|TIGAR_HUMAN Fructose-2,6-bisphosphatase TIGAR OS=Homo sapiens OX=9606 GN=TIGAR PE=1 SV=1	sp|Q9NQ88|TIGAR_HUMAN	TIGAR	30 kDa		unknown	1.34E+07	7389500	1.25E+07	795210	793210	1029400
781	TRUE	Empty	sp|Q9NXH8|TOR4A_HUMAN Torsin-4A OS=Homo sapiens OX=9606 GN=TOR4A PE=1 SV=2	sp|Q9NXH8|TOR4A_HUMAN	TOR4A	47 kDa		unknown	3752000	5568000	3840700	3122600	3937200	3415500
782	TRUE	Empty	Cluster of sp|Q9BVK6|TMED9_HUMAN Transmembrane emp24 domain-containing protein 9 OS=Homo sapiens OX=9606 GN=TMED9 PE=1 SV=2 (sp|Q9BVK6|TMED9_HUMAN)	sp|Q9BVK6|TMED9_HUMAN [4]	TMED9	27 kDa	TRUE	unknown	1.04E+07	9663800	1.21E+07	7457800	8575100	9553000
782.1	TRUE	Empty	sp|Q9BVK6|TMED9_HUMAN Transmembrane emp24 domain-containing protein 9 OS=Homo sapiens OX=9606 GN=TMED9 PE=1 SV=2	sp|Q9BVK6|TMED9_HUMAN	TMED9	27 kDa	TRUE	unknown	1.16E+07	1.07E+07	1.21E+07	7457800	8575100	9553000
782.2	TRUE	Empty	sp|Q7Z7H5-2|TMED4_HUMAN Isoform 2 of Transmembrane emp24 domain-containing protein 4 OS=Homo sapiens OX=9606 GN=TMED4	sp|Q7Z7H5-2|TMED4_HUMAN (+2)	TMED4	24 kDa	TRUE	unknown	9184100	8603700	6171600	0	0	0
783	TRUE	Empty	Cluster of sp|P62244|RS15A_HUMAN 40S ribosomal protein S15a OS=Homo sapiens OX=9606 GN=RPS15A PE=1 SV=2 (sp|P62244|RS15A_HUMAN)	sp|P62244|RS15A_HUMAN [2]	RPS15A	15 kDa	TRUE	unknown	3.66E+07	4.29E+07	4.17E+07	2.86E+07	1.92E+07	6.94E+07
783.1	TRUE	Empty	sp|P62244|RS15A_HUMAN 40S ribosomal protein S15a OS=Homo sapiens OX=9606 GN=RPS15A PE=1 SV=2	sp|P62244|RS15A_HUMAN	RPS15A	15 kDa	TRUE	unknown	3.66E+07	4.29E+07	4.17E+07	2.86E+07	1.92E+07	6.94E+07
783.2	TRUE	Empty	sp|P48149|RS15A_DROME 40S ribosomal protein S15Aa OS=Drosophila melanogaster OX=7227 GN=RpS15Aa PE=1 SV=2	sp|P48149|RS15A_DROME	RpS15Aa	15 kDa	TRUE	unknown	0	0	0	0	0	0
784	TRUE	Empty	Cluster of sp|Q12882|DPYD_HUMAN Dihydropyrimidine dehydrogenase [NADP(+)] OS=Homo sapiens OX=9606 GN=DPYD PE=1 SV=2 (sp|Q12882|DPYD_HUMAN)	sp|Q12882|DPYD_HUMAN [2]	DPYD	111 kDa	TRUE	unknown	0	0	0	4156800	3016400	2897200
784.1	TRUE	Empty	sp|Q12882|DPYD_HUMAN Dihydropyrimidine dehydrogenase [NADP(+)] OS=Homo sapiens OX=9606 GN=DPYD PE=1 SV=2	sp|Q12882|DPYD_HUMAN	DPYD	111 kDa	TRUE	unknown	440180	140950	375810	4156800	3016400	2897200
784.2	TRUE	Empty	sp|Q28943|DPYD_PIG Dihydropyrimidine dehydrogenase [NADP(+)] OS=Sus scrofa OX=9823 GN=DPYD PE=1 SV=1	sp|Q28943|DPYD_PIG	DPYD	111 kDa	TRUE	unknown	0	-1	0	0	0	0
785	TRUE	Empty	sp|O00602|FCN1_HUMAN Ficolin-1 OS=Homo sapiens OX=9606 GN=FCN1 PE=1 SV=2	sp|O00602|FCN1_HUMAN	FCN1	35 kDa		unknown	2.23E+07	2.61E+07	2.03E+07	1.35E+07	4.41E+07	5.05E+07
786	TRUE	Empty	sp|O14579|COPE_HUMAN Coatomer subunit epsilon OS=Homo sapiens OX=9606 GN=COPE PE=1 SV=3	sp|O14579|COPE_HUMAN	COPE	34 kDa		unknown	2139300	5880000	5237400	3133500	2270000	1271500
787	TRUE	Empty	sp|O43865|SAHH2_HUMAN S-adenosylhomocysteine hydrolase-like protein 1 OS=Homo sapiens OX=9606 GN=AHCYL1 PE=1 SV=2	sp|O43865|SAHH2_HUMAN	AHCYL1	59 kDa		unknown	4694600	4671200	8417400	1247300	396490	390510
788	TRUE	Empty	sp|O60234|GMFG_HUMAN Glia maturation factor gamma OS=Homo sapiens OX=9606 GN=GMFG PE=1 SV=1	sp|O60234|GMFG_HUMAN	GMFG	17 kDa	TRUE	unknown	2328400	1.80E+07	9703400	4.29E+07	3.81E+07	4.08E+07
789	TRUE	Empty	sp|O75477|ERLN1_HUMAN Erlin-1 OS=Homo sapiens OX=9606 GN=ERLIN1 PE=1 SV=1	sp|O75477|ERLN1_HUMAN	ERLIN1	39 kDa	TRUE	unknown	1.15E+07	1.38E+07	9864200	1.69E+07	1.59E+07	1.40E+07
790	TRUE	Empty	sp|P01903|DRA_HUMAN HLA class II histocompatibility antigen, DR alpha chain OS=Homo sapiens OX=9606 GN=HLA-DRA PE=1 SV=1	sp|P01903|DRA_HUMAN	HLA-DRA	29 kDa		unknown	1.46E+08	1.20E+08	9.76E+07	6132900	7469300	8546600
791	TRUE	Empty	sp|P02647|APOA1_HUMAN Apolipoprotein A-I OS=Homo sapiens OX=9606 GN=APOA1 PE=1 SV=1	sp|P02647|APOA1_HUMAN	APOA1	31 kDa		unknown	1.25E+07	3000600	1.17E+07	3.59E+07	2.67E+07	3.82E+07
792	TRUE	Empty	sp|P55160-2|NCKPL_HUMAN Isoform 2 of Nck-associated protein 1-like OS=Homo sapiens OX=9606 GN=NCKAP1L	sp|P55160-2|NCKPL_HUMAN (+1)	NCKAP1L	122 kDa		unknown	4107500	4345100	1951800	767040	422730	527690
793	TRUE	Empty	sp|P62330|ARF6_HUMAN ADP-ribosylation factor 6 OS=Homo sapiens OX=9606 GN=ARF6 PE=1 SV=2	sp|P62330|ARF6_HUMAN	ARF6	20 kDa	TRUE	unknown	3.65E+07	3.55E+07	1.94E+07	1.05E+07	1.04E+07	1.40E+07
794	TRUE	Empty	sp|Q7L1Q6-3|BZW1_HUMAN Isoform 3 of Basic leucine zipper and W2 domain-containing protein 1 OS=Homo sapiens OX=9606 GN=BZW1	sp|Q7L1Q6-3|BZW1_HUMAN (+2)	BZW1	51 kDa	TRUE	unknown	6705400	8779000	8909300	2829800	0	1749100
795	TRUE	Empty	sp|Q96T51|RUFY1_HUMAN RUN and FYVE domain-containing protein 1 OS=Homo sapiens OX=9606 GN=RUFY1 PE=1 SV=2	sp|Q96T51|RUFY1_HUMAN	RUFY1	80 kDa		unknown	2348700	1854500	2510900	787540	285120	-1
796	TRUE	Empty	sp|Q9UI08-2|EVL_HUMAN Isoform 1 of Ena/VASP-like protein OS=Homo sapiens OX=9606 GN=EVL	sp|Q9UI08-2|EVL_HUMAN (+2)	EVL	45 kDa		unknown	2079300	5836700	6061000	-1	-1	823750
797	TRUE	Empty	Cluster of sp|P36957-2|ODO2_HUMAN Isoform 2 of Dihydrolipoyllysine-residue succinyltransferase component of 2-oxoglutarate dehydrogenase complex, mitochondrial OS=Homo sapiens OX=9606 GN=DLST (sp|P36957-2|ODO2_HUMAN)	sp|P36957-2|ODO2_HUMAN [2]	DLST	40 kDa	TRUE	unknown	2.58E+07	4.21E+07	2.99E+07	0	5506500	9917500
797.1	TRUE	Empty	sp|P36957-2|ODO2_HUMAN Isoform 2 of Dihydrolipoyllysine-residue succinyltransferase component of 2-oxoglutarate dehydrogenase complex, mitochondrial OS=Homo sapiens OX=9606 GN=DLST	sp|P36957-2|ODO2_HUMAN	DLST	40 kDa	TRUE	unknown	2.58E+07	4.21E+07	2.99E+07	3174600	5506500	9917500
797.2	TRUE	Empty	sp|Q90512|ODO2_TAKRU Dihydrolipoyllysine-residue succinyltransferase component of 2-oxoglutarate dehydrogenase complex, mitochondrial (Fragment) OS=Takifugu rubripes OX=31033 GN=dlst PE=3 SV=1	sp|Q90512|ODO2_TAKRU	dlst	44 kDa	TRUE	unknown	0	0	0	0	0	0
798	TRUE	Empty	Cluster of sp|P05771-2|KPCB_HUMAN Isoform Beta-II of Protein kinase C beta type OS=Homo sapiens OX=9606 GN=PRKCB (sp|P05771-2|KPCB_HUMAN)	sp|P05771-2|KPCB_HUMAN [2]	PRKCB	77 kDa	TRUE	unknown	1514400	0	1468400	950530	2242500	2223300
798.1	TRUE	Empty	sp|P05771-2|KPCB_HUMAN Isoform Beta-II of Protein kinase C beta type OS=Homo sapiens OX=9606 GN=PRKCB	sp|P05771-2|KPCB_HUMAN	PRKCB	77 kDa	TRUE	unknown	1514400	473440	1468400	1434600	2242500	2223300
798.2	TRUE	Empty	sp|P17252|KPCA_HUMAN Protein kinase C alpha type OS=Homo sapiens OX=9606 GN=PRKCA PE=1 SV=4	sp|P17252|KPCA_HUMAN	PRKCA	77 kDa	TRUE	unknown	0	-1	0	466480	1388500	1109500
799	TRUE	Empty	Cluster of sp|Q13451|FKBP5_HUMAN Peptidyl-prolyl cis-trans isomerase FKBP5 OS=Homo sapiens OX=9606 GN=FKBP5 PE=1 SV=2 (sp|Q13451|FKBP5_HUMAN)	sp|Q13451|FKBP5_HUMAN [2]	FKBP5	51 kDa	TRUE	unknown	6247800	6837100	8764800	0	0	3021700
799.1	TRUE	Empty	sp|Q13451|FKBP5_HUMAN Peptidyl-prolyl cis-trans isomerase FKBP5 OS=Homo sapiens OX=9606 GN=FKBP5 PE=1 SV=2	sp|Q13451|FKBP5_HUMAN	FKBP5	51 kDa	TRUE	unknown	6247800	6837100	8764800	1950500	1974900	3021700
799.2	TRUE	Empty	sp|Q9XT11|FKBP5_AOTNA Peptidyl-prolyl cis-trans isomerase FKBP5 OS=Aotus nancymaae OX=37293 GN=FKBP5 PE=2 SV=2	sp|Q9XT11|FKBP5_AOTNA	FKBP5	51 kDa	TRUE	unknown	0	0	0	0	0	0
800	TRUE	Empty	Cluster of sp|Q04837|SSBP_HUMAN Single-stranded DNA-binding protein, mitochondrial OS=Homo sapiens OX=9606 GN=SSBP1 PE=1 SV=1 (sp|Q04837|SSBP_HUMAN)	sp|Q04837|SSBP_HUMAN [2]	SSBP1	17 kDa	TRUE	unknown	0	1.00E+07	0	1.25E+07	9899200	1.61E+07
800.1	TRUE	Empty	sp|Q04837|SSBP_HUMAN Single-stranded DNA-binding protein, mitochondrial OS=Homo sapiens OX=9606 GN=SSBP1 PE=1 SV=1	sp|Q04837|SSBP_HUMAN	SSBP1	17 kDa	TRUE	unknown	5599000	1.00E+07	7244400	1.25E+07	9899200	1.61E+07
800.2	TRUE	Empty	sp|P28042|SSBP_RAT Single-stranded DNA-binding protein, mitochondrial OS=Rattus norvegicus OX=10116 GN=Ssbp1 PE=1 SV=2	sp|P28042|SSBP_RAT	Ssbp1	17 kDa	TRUE	unknown	0	5264100	0	0	0	0
801	TRUE	Empty	Cluster of sp|P13645|K1C10_HUMAN Keratin, type I cytoskeletal 10 OS=Homo sapiens OX=9606 GN=KRT10 PE=1 SV=6 (sp|P13645|K1C10_HUMAN)	sp|P13645|K1C10_HUMAN [4]	KRT10	59 kDa	TRUE	unknown	1.95E+07	7422400	1.86E+07	2966700	1332200	2466800
801.1	TRUE	Empty	sp|P13645|K1C10_HUMAN Keratin, type I cytoskeletal 10 OS=Homo sapiens OX=9606 GN=KRT10 PE=1 SV=6	sp|P13645|K1C10_HUMAN	KRT10	59 kDa	TRUE	unknown	1.95E+07	7422400	1.86E+07	2966700	1332200	2466800
801.2	TRUE	Empty	sp|P13646-2|K1C13_HUMAN Isoform 2 of Keratin, type I cytoskeletal 13 OS=Homo sapiens OX=9606 GN=KRT13	sp|P13646-2|K1C13_HUMAN (+2)	KRT13	39 kDa	TRUE	unknown	-1	-1	0	0	-1	-1
802	TRUE	Empty	sp|P27348|1433T_HUMAN 14-3-3 protein theta OS=Homo sapiens OX=9606 GN=YWHAQ PE=1 SV=1	sp|P27348|1433T_HUMAN	YWHAQ	28 kDa	TRUE	unknown	1.12E+08	1.56E+08	1.12E+08	7.42E+07	8.01E+07	1.00E+08
803	TRUE	Empty	sp|P28288|ABCD3_HUMAN ATP-binding cassette sub-family D member 3 OS=Homo sapiens OX=9606 GN=ABCD3 PE=1 SV=1	sp|P28288|ABCD3_HUMAN	ABCD3	75 kDa		unknown	1706500	2316700	2494000	717590	1087700	1310700
804	TRUE	Empty	sp|P49585|PCY1A_HUMAN Choline-phosphate cytidylyltransferase A OS=Homo sapiens OX=9606 GN=PCYT1A PE=1 SV=2	sp|P49585|PCY1A_HUMAN (+1)	PCYT1A	42 kDa		unknown	4478900	4402500	5239300	2266300	2328600	2759600
805	TRUE	Empty	sp|P51159|RB27A_HUMAN Ras-related protein Rab-27A OS=Homo sapiens OX=9606 GN=RAB27A PE=1 SV=3	sp|P51159|RB27A_HUMAN	RAB27A	25 kDa		unknown	2336500	1184900	5731600	2.05E+07	2.18E+07	4.86E+07
806	TRUE	Empty	sp|P60900|PSA6_HUMAN Proteasome subunit alpha type-6 OS=Homo sapiens OX=9606 GN=PSMA6 PE=1 SV=1	sp|P60900|PSA6_HUMAN	PSMA6	27 kDa		unknown	1.73E+07	1.91E+07	3.08E+07	7286500	4049600	5029400
807	TRUE	Empty	sp|P62318-2|SMD3_HUMAN Isoform 2 of Small nuclear ribonucleoprotein Sm D3 OS=Homo sapiens OX=9606 GN=SNRPD3	sp|P62318-2|SMD3_HUMAN (+1)	SNRPD3	13 kDa		unknown	8.49E+07	4.47E+07	7.51E+07	8.36E+07	1.37E+08	1.40E+08
808	TRUE	Empty	sp|Q02818|NUCB1_HUMAN Nucleobindin-1 OS=Homo sapiens OX=9606 GN=NUCB1 PE=1 SV=4	sp|Q02818|NUCB1_HUMAN	NUCB1	54 kDa		unknown	9768600	7288500	9211400	-1	-1	-1
809	TRUE	Empty	sp|Q08AM6|VAC14_HUMAN Protein VAC14 homolog OS=Homo sapiens OX=9606 GN=VAC14 PE=1 SV=1	sp|Q08AM6|VAC14_HUMAN	VAC14	88 kDa		unknown	1519900	1993500	1905800	552540	2282200	597550
810	TRUE	Empty	sp|Q08J23-2|NSUN2_HUMAN Isoform 2 of tRNA (cytosine(34)-C(5))-methyltransferase OS=Homo sapiens OX=9606 GN=NSUN2	sp|Q08J23-2|NSUN2_HUMAN (+1)	NSUN2	82 kDa		unknown	578110	532220	127060	2851000	2580400	2889900
811	TRUE	Empty	sp|Q13435|SF3B2_HUMAN Splicing factor 3B subunit 2 OS=Homo sapiens OX=9606 GN=SF3B2 PE=1 SV=2	sp|Q13435|SF3B2_HUMAN	SF3B2	100 kDa		unknown	237340	123330	83189	4201400	3539900	3289400
812	TRUE	Empty	sp|Q2M389|WASC4_HUMAN WASH complex subunit 4 OS=Homo sapiens OX=9606 GN=WASHC4 PE=1 SV=2	sp|Q2M389|WASC4_HUMAN	WASHC4	136 kDa		unknown	1005400	582060	333300	132800	216430	1117900
813	TRUE	Empty	sp|Q5T4S7-2|UBR4_HUMAN Isoform 2 of E3 ubiquitin-protein ligase UBR4 OS=Homo sapiens OX=9606 GN=UBR4	sp|Q5T4S7-2|UBR4_HUMAN (+3)	UBR4	576 kDa		unknown	157220	234460	325100	32824	0	16154
814	TRUE	Empty	sp|Q8WXF1|PSPC1_HUMAN Paraspeckle component 1 OS=Homo sapiens OX=9606 GN=PSPC1 PE=1 SV=1	sp|Q8WXF1|PSPC1_HUMAN	PSPC1	59 kDa		unknown	920820	0	2102700	5894400	8905800	8116800
815	TRUE	Empty	Cluster of sp|P48426|PI42A_HUMAN Phosphatidylinositol 5-phosphate 4-kinase type-2 alpha OS=Homo sapiens OX=9606 GN=PIP4K2A PE=1 SV=2 (sp|P48426|PI42A_HUMAN)	sp|P48426|PI42A_HUMAN [2]	PIP4K2A	46 kDa	TRUE	unknown	1.03E+07	8083300	8504000	1888400	1712800	0
815.1	TRUE	Empty	sp|P48426|PI42A_HUMAN Phosphatidylinositol 5-phosphate 4-kinase type-2 alpha OS=Homo sapiens OX=9606 GN=PIP4K2A PE=1 SV=2	sp|P48426|PI42A_HUMAN	PIP4K2A	46 kDa	TRUE	unknown	1.03E+07	8083300	8504000	1888400	1712800	1143900
815.2	TRUE	Empty	sp|P78356|PI42B_HUMAN Phosphatidylinositol 5-phosphate 4-kinase type-2 beta OS=Homo sapiens OX=9606 GN=PIP4K2B PE=1 SV=1	sp|P78356|PI42B_HUMAN	PIP4K2B	47 kDa	TRUE	unknown	0	0	0	0	0	-1
816	TRUE	Empty	Cluster of sp|Q01081-2|U2AF1_HUMAN Isoform 2 of Splicing factor U2AF 35 kDa subunit OS=Homo sapiens OX=9606 GN=U2AF1 (sp|Q01081-2|U2AF1_HUMAN)	sp|Q01081-2|U2AF1_HUMAN [3]	U2AF1	28 kDa	TRUE	unknown	6802600	-1	0	7707900	2.19E+07	2.05E+07
816.1	TRUE	Empty	sp|Q01081-2|U2AF1_HUMAN Isoform 2 of Splicing factor U2AF 35 kDa subunit OS=Homo sapiens OX=9606 GN=U2AF1	sp|Q01081-2|U2AF1_HUMAN (+1)	U2AF1	28 kDa	TRUE	unknown	6802600	-1	4575200	7707900	2.19E+07	2.05E+07
816.2	TRUE	Empty	sp|Q3T127|U2AF4_BOVIN Splicing factor U2AF 26 kDa subunit OS=Bos taurus OX=9913 GN=U2AF1L4 PE=2 SV=1	sp|Q3T127|U2AF4_BOVIN	U2AF1L4	26 kDa	TRUE	unknown	0	0	0	0	0	0
817	TRUE	Empty	Cluster of sp|Q9NVI7-2|ATD3A_HUMAN Isoform 2 of ATPase family AAA domain-containing protein 3A OS=Homo sapiens OX=9606 GN=ATAD3A (sp|Q9NVI7-2|ATD3A_HUMAN)	sp|Q9NVI7-2|ATD3A_HUMAN [2]	ATAD3A	66 kDa	TRUE	unknown	6114500	5136900	4778200	0	1286900	0
817.1	TRUE	Empty	sp|Q9NVI7-2|ATD3A_HUMAN Isoform 2 of ATPase family AAA domain-containing protein 3A OS=Homo sapiens OX=9606 GN=ATAD3A	sp|Q9NVI7-2|ATD3A_HUMAN	ATAD3A	66 kDa	TRUE	unknown	6114500	5136900	6105600	225120	1286900	2331800
817.2	TRUE	Empty	sp|Q5T9A4|ATD3B_HUMAN ATPase family AAA domain-containing protein 3B OS=Homo sapiens OX=9606 GN=ATAD3B PE=1 SV=1	sp|Q5T9A4|ATD3B_HUMAN	ATAD3B	73 kDa	TRUE	unknown	3171200	2671800	3450700	-1	0	0
818	TRUE	Empty	Cluster of sp|P39748|FEN1_HUMAN Flap endonuclease 1 OS=Homo sapiens OX=9606 GN=FEN1 PE=1 SV=1 (sp|P39748|FEN1_HUMAN)	sp|P39748|FEN1_HUMAN [2]	FEN1	43 kDa	TRUE	unknown	6959300	5857900	3592900	1.24E+07	1.35E+07	1.17E+07
818.1	TRUE	Empty	sp|P39748|FEN1_HUMAN Flap endonuclease 1 OS=Homo sapiens OX=9606 GN=FEN1 PE=1 SV=1	sp|P39748|FEN1_HUMAN	FEN1	43 kDa	TRUE	unknown	6959300	5857900	3592900	1.24E+07	1.35E+07	1.17E+07
818.2	TRUE	Empty	sp|P0CS61|FEN1_CRYNB Flap endonuclease 1 OS=Cryptococcus neoformans var. neoformans serotype D (strain B-3501A) OX=283643 GN=FEN1 PE=3 SV=1	sp|P0CS61|FEN1_CRYNB	FEN1	50 kDa	TRUE	unknown	-1	-1	-1	0	0	0
819	TRUE	Empty	sp|O95433|AHSA1_HUMAN Activator of 90 kDa heat shock protein ATPase homolog 1 OS=Homo sapiens OX=9606 GN=AHSA1 PE=1 SV=1	sp|O95433|AHSA1_HUMAN	AHSA1	38 kDa		unknown	3869600	7005300	7834700	6329300	8455900	3464300
820	TRUE	Empty	sp|P10599|THIO_HUMAN Thioredoxin OS=Homo sapiens OX=9606 GN=TXN PE=1 SV=3	sp|P10599|THIO_HUMAN	TXN	12 kDa		unknown	5.66E+07	6.65E+07	5.43E+07	5913500	3054900	1369500
821	TRUE	Empty	sp|P31040|SDHA_HUMAN Succinate dehydrogenase [ubiquinone] flavoprotein subunit, mitochondrial OS=Homo sapiens OX=9606 GN=SDHA PE=1 SV=2	sp|P31040|SDHA_HUMAN	SDHA	73 kDa		unknown	4168700	5950200	7343400	771940	974600	955410
822	TRUE	Empty	sp|P31946-2|1433B_HUMAN Isoform Short of 14-3-3 protein beta/alpha OS=Homo sapiens OX=9606 GN=YWHAB	sp|P31946-2|1433B_HUMAN	YWHAB	28 kDa	TRUE	unknown	1.48E+08	2.17E+08	1.62E+08	9.80E+07	1.18E+08	1.33E+08
823	TRUE	Empty	sp|P55036|PSMD4_HUMAN 26S proteasome non-ATPase regulatory subunit 4 OS=Homo sapiens OX=9606 GN=PSMD4 PE=1 SV=1	sp|P55036|PSMD4_HUMAN	PSMD4	41 kDa		unknown	1.16E+07	2.02E+07	1.70E+07	1.11E+07	1.29E+07	7764600
824	TRUE	Empty	sp|P62851|RS25_HUMAN 40S ribosomal protein S25 OS=Homo sapiens OX=9606 GN=RPS25 PE=1 SV=1	sp|P62851|RS25_HUMAN	RPS25	14 kDa		unknown	1.66E+08	2.51E+08	2.10E+08	2.19E+08	2.07E+08	2.13E+08
825	TRUE	Empty	sp|P63162-2|RSMN_HUMAN Isoform 2 of Small nuclear ribonucleoprotein-associated protein N OS=Homo sapiens OX=9606 GN=SNRPN	sp|P63162-2|RSMN_HUMAN (+1)	SNRPN	25 kDa		unknown	2.69E+07	1.35E+07	1.31E+07	4.18E+07	4.96E+07	2.74E+07
826	TRUE	Empty	sp|P78417-3|GSTO1_HUMAN Isoform 3 of Glutathione S-transferase omega-1 OS=Homo sapiens OX=9606 GN=GSTO1	sp|P78417-3|GSTO1_HUMAN (+1)	GSTO1	25 kDa		unknown	2.69E+07	1.03E+07	3.32E+07	1.19E+07	1.48E+07	1.27E+07
827	TRUE	Empty	sp|Q04917|1433F_HUMAN 14-3-3 protein eta OS=Homo sapiens OX=9606 GN=YWHAH PE=1 SV=4	sp|Q04917|1433F_HUMAN	YWHAH	28 kDa	TRUE	unknown	1.18E+08	1.54E+08	1.06E+08	8.87E+07	9.63E+07	1.18E+08
828	TRUE	Empty	sp|Q13148|TADBP_HUMAN TAR DNA-binding protein 43 OS=Homo sapiens OX=9606 GN=TARDBP PE=1 SV=1	sp|Q13148|TADBP_HUMAN	TARDBP	45 kDa		unknown	5120400	5409500	6715900	1.08E+07	1.16E+07	1.71E+07
829	TRUE	Empty	sp|Q14019|COTL1_HUMAN Coactosin-like protein OS=Homo sapiens OX=9606 GN=COTL1 PE=1 SV=3	sp|Q14019|COTL1_HUMAN	COTL1	16 kDa		unknown	4.09E+07	2.83E+07	3.84E+07	2.51E+07	2.20E+07	2.99E+07
830	TRUE	Empty	sp|Q99873-2|ANM1_HUMAN Isoform 2 of Protein arginine N-methyltransferase 1 OS=Homo sapiens OX=9606 GN=PRMT1	sp|Q99873-2|ANM1_HUMAN (+2)	PRMT1	40 kDa		unknown	5692700	4238400	3410000	8487700	5770200	6188300
831	TRUE	Empty	sp|Q9HBI0|PARVG_HUMAN Gamma-parvin OS=Homo sapiens OX=9606 GN=PARVG PE=1 SV=1	sp|Q9HBI0|PARVG_HUMAN	PARVG	37 kDa		unknown	9217700	1.15E+07	5503200	1845800	-1	0
832	TRUE	Empty	sp|Q9UL25|RAB21_HUMAN Ras-related protein Rab-21 OS=Homo sapiens OX=9606 GN=RAB21 PE=1 SV=3	sp|Q9UL25|RAB21_HUMAN	RAB21	24 kDa		unknown	9509300	1.94E+07	6259700	1.01E+07	2683200	6924600
833	TRUE	Empty	sp|O75995|SASH3_HUMAN SAM and SH3 domain-containing protein 3 OS=Homo sapiens OX=9606 GN=SASH3 PE=1 SV=2	sp|O75995|SASH3_HUMAN	SASH3	42 kDa		unknown	1.06E+07	1.89E+07	2.17E+07	7540300	2174100	4006900
834	TRUE	Empty	sp|P01834|IGKC_HUMAN Immunoglobulin kappa constant OS=Homo sapiens OX=9606 GN=IGKC PE=1 SV=2	sp|P01834|IGKC_HUMAN	IGKC	12 kDa		unknown	3.13E+07	3.89E+07	4.27E+07	9.98E+07	7.91E+07	7.38E+07
835	TRUE	Empty	sp|P08195-2|4F2_HUMAN Isoform 2 of 4F2 cell-surface antigen heavy chain OS=Homo sapiens OX=9606 GN=SLC3A2	sp|P08195-2|4F2_HUMAN (+3)	SLC3A2	58 kDa		unknown	9103600	7674100	7473800	929130	443840	591460
836	TRUE	Empty	sp|P62829|RL23_HUMAN 60S ribosomal protein L23 OS=Homo sapiens OX=9606 GN=RPL23 PE=1 SV=1	sp|P62829|RL23_HUMAN	RPL23	15 kDa		unknown	1.02E+08	8.95E+07	4.62E+07	5.45E+07	2.46E+07	2.86E+07
837	TRUE	Empty	sp|Q02543|RL18A_HUMAN 60S ribosomal protein L18a OS=Homo sapiens OX=9606 GN=RPL18A PE=1 SV=2	sp|Q02543|RL18A_HUMAN	RPL18A	21 kDa	TRUE	unknown	3.51E+07	4.87E+07	3.29E+07	1.75E+07	2.20E+07	3.09E+07
838	TRUE	Empty	sp|Q15404|RSU1_HUMAN Ras suppressor protein 1 OS=Homo sapiens OX=9606 GN=RSU1 PE=1 SV=3	sp|Q15404|RSU1_HUMAN	RSU1	32 kDa		unknown	6425600	3947400	4805300	716790	2922300	3189100
839	TRUE	Empty	sp|Q5JRX3-2|PREP_HUMAN Isoform 2 of Presequence protease, mitochondrial OS=Homo sapiens OX=9606 GN=PITRM1	sp|Q5JRX3-2|PREP_HUMAN (+1)	PITRM1	118 kDa		unknown	5981000	3740900	3562000	-1	-1	-1
840	TRUE	Empty	sp|Q68EM7-2|RHG17_HUMAN Isoform 2 of Rho GTPase-activating protein 17 OS=Homo sapiens OX=9606 GN=ARHGAP17	sp|Q68EM7-2|RHG17_HUMAN (+3)	ARHGAP17	88 kDa		unknown	4743700	3354700	5006900	598810	769680	1329600
841	TRUE	Empty	sp|Q6XQN6|PNCB_HUMAN Nicotinate phosphoribosyltransferase OS=Homo sapiens OX=9606 GN=NAPRT PE=1 SV=2	sp|Q6XQN6|PNCB_HUMAN	NAPRT	58 kDa		unknown	3530100	1715400	1063900	4162500	4141500	2597900
842	TRUE	Empty	sp|Q8IV08|PLD3_HUMAN Phospholipase D3 OS=Homo sapiens OX=9606 GN=PLD3 PE=1 SV=1	sp|Q8IV08|PLD3_HUMAN	PLD3	55 kDa		unknown	3.54E+07	3.09E+07	3.29E+07	-1	-1	0
843	TRUE	Empty	sp|Q96JB5|CK5P3_HUMAN CDK5 regulatory subunit-associated protein 3 OS=Homo sapiens OX=9606 GN=CDK5RAP3 PE=1 SV=2	sp|Q96JB5|CK5P3_HUMAN	CDK5RAP3	57 kDa		unknown	7300000	1.04E+07	4573900	-1	357760	-1
844	TRUE	Empty	sp|Q9UHB9-4|SRP68_HUMAN Isoform 4 of Signal recognition particle subunit SRP68 OS=Homo sapiens OX=9606 GN=SRP68	sp|Q9UHB9-4|SRP68_HUMAN	SRP68	66 kDa		unknown	3232400	3564200	3081800	1302300	0	1674500
845	TRUE	Empty	sp|Q9UKG1|DP13A_HUMAN DCC-interacting protein 13-alpha OS=Homo sapiens OX=9606 GN=APPL1 PE=1 SV=1	sp|Q9UKG1|DP13A_HUMAN	APPL1	80 kDa		unknown	2751500	2370400	1923300	1147700	305190	1992200
846	TRUE	Empty	sp|Q9Y3R5-2|DOP2_HUMAN Isoform 2 of Protein dopey-2 OS=Homo sapiens OX=9606 GN=DOP1B	sp|Q9Y3R5-2|DOP2_HUMAN (+1)	DOP1B	257 kDa		unknown	230560	94204	141580	0	0	-1
847	TRUE	Empty	Cluster of sp|Q8IZP0-10|ABI1_HUMAN Isoform 10 of Abl interactor 1 OS=Homo sapiens OX=9606 GN=ABI1 (sp|Q8IZP0-10|ABI1_HUMAN)	sp|Q8IZP0-10|ABI1_HUMAN [14]	ABI1	43 kDa	TRUE	unknown	4564600	7816800	5702800	572150	0	0
847.1	TRUE	Empty	sp|Q8IZP0-10|ABI1_HUMAN Isoform 10 of Abl interactor 1 OS=Homo sapiens OX=9606 GN=ABI1	sp|Q8IZP0-10|ABI1_HUMAN (+10)	ABI1	43 kDa	TRUE	unknown	4564600	7816800	5702800	572150	412050	421410
847.2	TRUE	Empty	sp|Q9NYB9-2|ABI2_HUMAN Isoform 2 of Abl interactor 2 OS=Homo sapiens OX=9606 GN=ABI2	sp|Q9NYB9-2|ABI2_HUMAN (+2)	ABI2	52 kDa	TRUE	unknown	0	0	0	0	-1	-1
848	TRUE	Empty	sp|O95336|6PGL_HUMAN 6-phosphogluconolactonase OS=Homo sapiens OX=9606 GN=PGLS PE=1 SV=2	sp|O95336|6PGL_HUMAN	PGLS	28 kDa		unknown	8363600	2510000	5543200	8593300	6386200	1.10E+07
849	TRUE	Empty	sp|O95831-3|AIFM1_HUMAN Isoform 3 of Apoptosis-inducing factor 1, mitochondrial OS=Homo sapiens OX=9606 GN=AIFM1	sp|O95831-3|AIFM1_HUMAN (+1)	AIFM1	66 kDa		unknown	1.18E+07	1.35E+07	1.27E+07	562540	368730	988930
850	TRUE	Empty	sp|P24534|EF1B_HUMAN Elongation factor 1-beta OS=Homo sapiens OX=9606 GN=EEF1B2 PE=1 SV=3	sp|P24534|EF1B_HUMAN	EEF1B2	25 kDa		unknown	4.47E+07	3.38E+07	1.63E+07	3900900	8797500	7971300
851	TRUE	Empty	sp|P50914|RL14_HUMAN 60S ribosomal protein L14 OS=Homo sapiens OX=9606 GN=RPL14 PE=1 SV=4	sp|P50914|RL14_HUMAN	RPL14	23 kDa		unknown	7.50E+07	7.36E+07	7.31E+07	5.79E+07	7.53E+07	8.44E+07
852	TRUE	Empty	sp|P62249|RS16_HUMAN 40S ribosomal protein S16 OS=Homo sapiens OX=9606 GN=RPS16 PE=1 SV=2	sp|P62249|RS16_HUMAN	RPS16	16 kDa		unknown	1.06E+08	1.17E+08	1.10E+08	1.00E+08	8.46E+07	8.32E+07
853	TRUE	Empty	sp|Q01433|AMPD2_HUMAN AMP deaminase 2 OS=Homo sapiens OX=9606 GN=AMPD2 PE=1 SV=2	sp|Q01433|AMPD2_HUMAN	AMPD2	101 kDa		unknown	1076500	1323100	1530900	0	0	0
854	TRUE	Empty	sp|Q08945|SSRP1_HUMAN FACT complex subunit SSRP1 OS=Homo sapiens OX=9606 GN=SSRP1 PE=1 SV=1	sp|Q08945|SSRP1_HUMAN	SSRP1	81 kDa		unknown	600000	1431200	320880	5269100	5702800	5199400
855	TRUE	Empty	sp|Q12904-2|AIMP1_HUMAN Isoform 2 of Aminoacyl tRNA synthase complex-interacting multifunctional protein 1 OS=Homo sapiens OX=9606 GN=AIMP1	sp|Q12904-2|AIMP1_HUMAN (+1)	AIMP1	37 kDa		unknown	1.26E+07	6937900	1.40E+07	226620	1956600	2385900
856	TRUE	Empty	sp|Q96C23|GALM_HUMAN Aldose 1-epimerase OS=Homo sapiens OX=9606 GN=GALM PE=1 SV=1	sp|Q96C23|GALM_HUMAN	GALM	38 kDa		unknown	4338100	4303000	7943400	0	-1	-1
857	TRUE	Empty	sp|Q9UNF0-2|PACN2_HUMAN Isoform 2 of Protein kinase C and casein kinase substrate in neurons protein 2 OS=Homo sapiens OX=9606 GN=PACSIN2	sp|Q9UNF0-2|PACN2_HUMAN (+1)	PACSIN2	51 kDa		unknown	3816200	3676500	5119900	1356900	1205500	1985700
858	TRUE	Empty	sp|P42766|RL35_HUMAN 60S ribosomal protein L35 OS=Homo sapiens OX=9606 GN=RPL35 PE=1 SV=2	sp|P42766|RL35_HUMAN (+1)	RPL35	15 kDa		unknown	4.23E+07	7754500	3.04E+07	1.02E+08	1.23E+08	1.45E+08
859	TRUE	Empty	Cluster of sp|O14979-2|HNRDL_HUMAN Isoform 2 of Heterogeneous nuclear ribonucleoprotein D-like OS=Homo sapiens OX=9606 GN=HNRNPDL (sp|O14979-2|HNRDL_HUMAN)	sp|O14979-2|HNRDL_HUMAN [3]	HNRNPDL	34 kDa	TRUE	unknown	0	0	0	1.37E+08	1.16E+08	0
859.1	TRUE	Empty	sp|O14979-2|HNRDL_HUMAN Isoform 2 of Heterogeneous nuclear ribonucleoprotein D-like OS=Homo sapiens OX=9606 GN=HNRNPDL	sp|O14979-2|HNRDL_HUMAN (+1)	HNRNPDL	34 kDa	TRUE	unknown	8.23E+07	6.53E+07	7.15E+07	1.37E+08	1.16E+08	1.24E+08
859.2	TRUE	Empty	sp|O14979|HNRDL_HUMAN Heterogeneous nuclear ribonucleoprotein D-like OS=Homo sapiens OX=9606 GN=HNRNPDL PE=1 SV=3	sp|O14979|HNRDL_HUMAN	HNRNPDL	46 kDa	TRUE	unknown	5.37E+07	4.26E+07	4.66E+07	8.82E+07	7.46E+07	8.08E+07
860	TRUE	Empty	Cluster of sp|Q02790|FKBP4_HUMAN Peptidyl-prolyl cis-trans isomerase FKBP4 OS=Homo sapiens OX=9606 GN=FKBP4 PE=1 SV=3 (sp|Q02790|FKBP4_HUMAN)	sp|Q02790|FKBP4_HUMAN [2]	FKBP4	52 kDa	TRUE	unknown	7461800	2726000	3403400	496670	-1	-1
860.1	TRUE	Empty	sp|Q02790|FKBP4_HUMAN Peptidyl-prolyl cis-trans isomerase FKBP4 OS=Homo sapiens OX=9606 GN=FKBP4 PE=1 SV=3	sp|Q02790|FKBP4_HUMAN	FKBP4	52 kDa	TRUE	unknown	7461800	2726000	3403400	496670	-1	-1
860.2	TRUE	Empty	sp|Q9TRY0|FKBP4_BOVIN Peptidyl-prolyl cis-trans isomerase FKBP4 OS=Bos taurus OX=9913 GN=FKBP4 PE=1 SV=4	sp|Q9TRY0|FKBP4_BOVIN	FKBP4	52 kDa	TRUE	unknown	-1	0	-1	-1	0	-1
861	TRUE	Empty	sp|O43252|PAPS1_HUMAN Bifunctional 3'-phosphoadenosine 5'-phosphosulfate synthase 1 OS=Homo sapiens OX=9606 GN=PAPSS1 PE=1 SV=2	sp|O43252|PAPS1_HUMAN	PAPSS1	71 kDa	TRUE	unknown	3256300	2929600	3256100	4004600	3222000	4260900
862	TRUE	Empty	sp|P13674|P4HA1_HUMAN Prolyl 4-hydroxylase subunit alpha-1 OS=Homo sapiens OX=9606 GN=P4HA1 PE=1 SV=2	sp|P13674|P4HA1_HUMAN	P4HA1	61 kDa		unknown	6851200	5583300	5895300	0	-1	-1
863	TRUE	Empty	sp|P21291|CSRP1_HUMAN Cysteine and glycine-rich protein 1 OS=Homo sapiens OX=9606 GN=CSRP1 PE=1 SV=3	sp|P21291|CSRP1_HUMAN	CSRP1	21 kDa		unknown	1.28E+07	1.22E+07	1.39E+07	592920	1037300	5579400
864	TRUE	Empty	sp|P49189|AL9A1_HUMAN 4-trimethylaminobutyraldehyde dehydrogenase OS=Homo sapiens OX=9606 GN=ALDH9A1 PE=1 SV=3	sp|P49189|AL9A1_HUMAN	ALDH9A1	54 kDa		unknown	7228900	7265900	7106300	2179600	823160	1198500
865	TRUE	Empty	sp|P83111|LACTB_HUMAN Serine beta-lactamase-like protein LACTB, mitochondrial OS=Homo sapiens OX=9606 GN=LACTB PE=1 SV=2	sp|P83111|LACTB_HUMAN	LACTB	61 kDa		unknown	1.02E+07	1.12E+07	1.05E+07	80288	0	-1
866	TRUE	Empty	sp|Q14498-2|RBM39_HUMAN Isoform 2 of RNA-binding protein 39 OS=Homo sapiens OX=9606 GN=RBM39	sp|Q14498-2|RBM39_HUMAN (+2)	RBM39	59 kDa		unknown	4739900	1179300	977310	1.19E+07	1.17E+07	9795700
867	TRUE	Empty	sp|Q9NTX5-2|ECHD1_HUMAN Isoform 2 of Ethylmalonyl-CoA decarboxylase OS=Homo sapiens OX=9606 GN=ECHDC1	sp|Q9NTX5-2|ECHD1_HUMAN (+3)	ECHDC1	33 kDa		unknown	1888600	1417700	3707500	6732800	1366000	1.01E+07
868	TRUE	Empty	sp|Q9Y230|RUVB2_HUMAN RuvB-like 2 OS=Homo sapiens OX=9606 GN=RUVBL2 PE=1 SV=3	sp|Q9Y230|RUVB2_HUMAN	RUVBL2	51 kDa		unknown	4246500	3426900	1431100	4112600	5450200	3403300
869	TRUE	Empty	sp|Q9Y263|PLAP_HUMAN Phospholipase A-2-activating protein OS=Homo sapiens OX=9606 GN=PLAA PE=1 SV=2	sp|Q9Y263|PLAP_HUMAN	PLAA	87 kDa		unknown	1298900	95875	322130	147910	126500	0
870	TRUE	Empty	sp|Q9Y394-2|DHRS7_HUMAN Isoform 2 of Dehydrogenase/reductase SDR family member 7 OS=Homo sapiens OX=9606 GN=DHRS7	sp|Q9Y394-2|DHRS7_HUMAN (+1)	DHRS7	32 kDa		unknown	9807800	1.94E+07	1.72E+07	1.13E+07	1.27E+07	9541100
871	TRUE	Empty	Cluster of sp|Q9R190|MTA2_MOUSE Metastasis-associated protein MTA2 OS=Mus musculus OX=10090 GN=Mta2 PE=1 SV=1 (sp|Q9R190|MTA2_MOUSE)	sp|Q9R190|MTA2_MOUSE [3]	Mta2	75 kDa	TRUE	unknown	1134800	0	248690	2069000	1972900	2027600
871.1	TRUE	Empty	sp|Q9R190|MTA2_MOUSE Metastasis-associated protein MTA2 OS=Mus musculus OX=10090 GN=Mta2 PE=1 SV=1	sp|Q9R190|MTA2_MOUSE	Mta2	75 kDa	TRUE	unknown	1134800	458210	248690	2069000	1972900	2027600
871.2	TRUE	Empty	sp|Q13330-3|MTA1_HUMAN Isoform 3 of Metastasis-associated protein MTA1 OS=Homo sapiens OX=9606 GN=MTA1	sp|Q13330-3|MTA1_HUMAN	MTA1	79 kDa	TRUE	unknown	0	0	0	0	0	0
871.3	TRUE	Empty	sp|Q9BTC8-2|MTA3_HUMAN Isoform 2 of Metastasis-associated protein MTA3 OS=Homo sapiens OX=9606 GN=MTA3	sp|Q9BTC8-2|MTA3_HUMAN	MTA3	59 kDa	TRUE	unknown	0	0	0	0	0	0
872	TRUE	Empty	Cluster of sp|Q06210-2|GFPT1_HUMAN Isoform 2 of Glutamine--fructose-6-phosphate aminotransferase [isomerizing] 1 OS=Homo sapiens OX=9606 GN=GFPT1 (sp|Q06210-2|GFPT1_HUMAN)	sp|Q06210-2|GFPT1_HUMAN [3]	GFPT1	77 kDa	TRUE	unknown	1849500	4026000	2129800	0	-1	-1
872.1	TRUE	Empty	sp|Q06210-2|GFPT1_HUMAN Isoform 2 of Glutamine--fructose-6-phosphate aminotransferase [isomerizing] 1 OS=Homo sapiens OX=9606 GN=GFPT1	sp|Q06210-2|GFPT1_HUMAN (+1)	GFPT1	77 kDa	TRUE	unknown	1849500	4026000	2129800	251530	-1	-1
872.2	TRUE	Empty	sp|Q9Z2Z9|GFPT2_MOUSE Glutamine--fructose-6-phosphate aminotransferase [isomerizing] 2 OS=Mus musculus OX=10090 GN=Gfpt2 PE=1 SV=3	sp|Q9Z2Z9|GFPT2_MOUSE	Gfpt2	77 kDa	TRUE	unknown	-1	0	0	0	0	-1
873	TRUE	Empty	Cluster of sp|P17927|CR1_HUMAN Complement receptor type 1 OS=Homo sapiens OX=9606 GN=CR1 PE=1 SV=3 (sp|P17927|CR1_HUMAN)	sp|P17927|CR1_HUMAN [3]	CR1	224 kDa	TRUE	unknown	2543900	2530600	2146900	-1	0	-1
873.1	TRUE	Empty	sp|P17927|CR1_HUMAN Complement receptor type 1 OS=Homo sapiens OX=9606 GN=CR1 PE=1 SV=3	sp|P17927|CR1_HUMAN	CR1	224 kDa	TRUE	unknown	2543900	2530600	2146900	-1	161460	-1
873.2	TRUE	Empty	sp|Q2VPA4-3|CR1L_HUMAN Isoform 3 of Complement component receptor 1-like protein OS=Homo sapiens OX=9606 GN=CR1L	sp|Q2VPA4-3|CR1L_HUMAN (+1)	CR1L	49 kDa	TRUE	unknown	0	0	0	-1	0	-1
874	TRUE	Empty	sp|O60841|IF2P_HUMAN Eukaryotic translation initiation factor 5B OS=Homo sapiens OX=9606 GN=EIF5B PE=1 SV=4	sp|O60841|IF2P_HUMAN	EIF5B	139 kDa		unknown	2528000	3058400	3200800	306510	-1	310160
875	TRUE	Empty	sp|O75340-2|PDCD6_HUMAN Isoform 2 of Programmed cell death protein 6 OS=Homo sapiens OX=9606 GN=PDCD6	sp|O75340-2|PDCD6_HUMAN	PDCD6	22 kDa		unknown	1.31E+07	9096800	5919000	1.18E+07	8066900	2885300
876	TRUE	Empty	sp|P04179-3|SODM_HUMAN Isoform 3 of Superoxide dismutase [Mn], mitochondrial OS=Homo sapiens OX=9606 GN=SOD2	sp|P04179-3|SODM_HUMAN (+2)	SOD2	18 kDa		unknown	4.41E+07	4.51E+07	3.96E+07	1.56E+07	1.47E+07	1.93E+07
877	TRUE	Empty	sp|P07602-2|SAP_HUMAN Isoform Sap-mu-6 of Prosaposin OS=Homo sapiens OX=9606 GN=PSAP	sp|P07602-2|SAP_HUMAN (+2)	PSAP	58 kDa		unknown	8750500	8742600	6090800	0	-1	0
878	TRUE	Empty	sp|P09601|HMOX1_HUMAN Heme oxygenase 1 OS=Homo sapiens OX=9606 GN=HMOX1 PE=1 SV=1	sp|P09601|HMOX1_HUMAN	HMOX1	33 kDa		unknown	1.54E+07	1.40E+07	7649500	1392300	-1	2253400
879	TRUE	Empty	sp|P11766|ADHX_HUMAN Alcohol dehydrogenase class-3 OS=Homo sapiens OX=9606 GN=ADH5 PE=1 SV=4	sp|P11766|ADHX_HUMAN	ADH5	40 kDa		unknown	1.10E+07	1.30E+07	1.24E+07	5177000	3258300	2676700
880	TRUE	Empty	sp|P22059|OSBP1_HUMAN Oxysterol-binding protein 1 OS=Homo sapiens OX=9606 GN=OSBP PE=1 SV=1	sp|P22059|OSBP1_HUMAN	OSBP	89 kDa		unknown	1663100	3000200	3639900	109630	-1	341590
881	TRUE	Empty	sp|P31930|QCR1_HUMAN Cytochrome b-c1 complex subunit 1, mitochondrial OS=Homo sapiens OX=9606 GN=UQCRC1 PE=1 SV=3	sp|P31930|QCR1_HUMAN	UQCRC1	53 kDa		unknown	1.52E+07	1.09E+07	1.45E+07	4577400	4138700	3556200
882	TRUE	Empty	sp|P45880-2|VDAC2_HUMAN Isoform 2 of Voltage-dependent anion-selective channel protein 2 OS=Homo sapiens OX=9606 GN=VDAC2	sp|P45880-2|VDAC2_HUMAN	VDAC2	30 kDa		unknown	2.48E+07	2.44E+07	2.14E+07	8856000	8468300	5765400
883	TRUE	Empty	sp|P61011-2|SRP54_HUMAN Isoform 2 of Signal recognition particle 54 kDa protein OS=Homo sapiens OX=9606 GN=SRP54	sp|P61011-2|SRP54_HUMAN (+1)	SRP54	50 kDa		unknown	5531400	5673800	4359800	984900	1316600	503820
884	TRUE	Empty	sp|Q8NB16|MLKL_HUMAN Mixed lineage kinase domain-like protein OS=Homo sapiens OX=9606 GN=MLKL PE=1 SV=1	sp|Q8NB16|MLKL_HUMAN	MLKL	54 kDa		unknown	1705000	1121600	670700	1268700	1886000	1996900
885	TRUE	Empty	sp|Q8TD55|PKHO2_HUMAN Pleckstrin homology domain-containing family O member 2 OS=Homo sapiens OX=9606 GN=PLEKHO2 PE=1 SV=1	sp|Q8TD55|PKHO2_HUMAN	PLEKHO2	53 kDa		unknown	8681000	9216100	1.03E+07	1095900	1397300	2181800
886	TRUE	Empty	sp|Q92619-2|HMHA1_HUMAN Isoform 2 of Rho GTPase-activating protein 45 OS=Homo sapiens OX=9606 GN=ARHGAP45	sp|Q92619-2|HMHA1_HUMAN (+1)	ARHGAP45	126 kDa		unknown	2252600	1784700	3196500	1168300	1216200	950310
887	TRUE	Empty	sp|Q9H269|VPS16_HUMAN Vacuolar protein sorting-associated protein 16 homolog OS=Homo sapiens OX=9606 GN=VPS16 PE=1 SV=2	sp|Q9H269|VPS16_HUMAN	VPS16	95 kDa		unknown	2511000	2535200	1984300	0	694680	778030
888	TRUE	Empty	sp|Q9H8H3|MET7A_HUMAN Methyltransferase-like protein 7A OS=Homo sapiens OX=9606 GN=METTL7A PE=1 SV=1	sp|Q9H8H3|MET7A_HUMAN	METTL7A	28 kDa		unknown	5.57E+07	5.68E+07	5.69E+07	1.21E+07	3151200	1.47E+07
889	TRUE	Empty	sp|Q9NTK5|OLA1_HUMAN Obg-like ATPase 1 OS=Homo sapiens OX=9606 GN=OLA1 PE=1 SV=2	sp|Q9NTK5|OLA1_HUMAN	OLA1	45 kDa		unknown	5293700	5313600	8293300	833630	-1	2843800
890	TRUE	Empty	sp|Q9NUV9|GIMA4_HUMAN GTPase IMAP family member 4 OS=Homo sapiens OX=9606 GN=GIMAP4 PE=1 SV=1	sp|Q9NUV9|GIMA4_HUMAN	GIMAP4	38 kDa		unknown	1699200	-1	0	5699800	4445100	4383800
891	TRUE	Empty	sp|Q9P107-2|GMIP_HUMAN Isoform 2 of GEM-interacting protein OS=Homo sapiens OX=9606 GN=GMIP	sp|Q9P107-2|GMIP_HUMAN (+1)	GMIP	104 kDa		unknown	541000	1242600	609040	912830	1267000	1498900
892	TRUE	Empty	sp|Q9UJZ1|STML2_HUMAN Stomatin-like protein 2, mitochondrial OS=Homo sapiens OX=9606 GN=STOML2 PE=1 SV=1	sp|Q9UJZ1|STML2_HUMAN	STOML2	39 kDa		unknown	4951200	6035600	7865700	1607000	2170300	3118500
893	TRUE	Empty	Cluster of sp|Q9NYL9|TMOD3_HUMAN Tropomodulin-3 OS=Homo sapiens OX=9606 GN=TMOD3 PE=1 SV=1 (sp|Q9NYL9|TMOD3_HUMAN)	sp|Q9NYL9|TMOD3_HUMAN [2]	TMOD3	40 kDa	TRUE	unknown	3604800	7035700	7992300	0	5888500	7705400
893.1	TRUE	Empty	sp|Q9NYL9|TMOD3_HUMAN Tropomodulin-3 OS=Homo sapiens OX=9606 GN=TMOD3 PE=1 SV=1	sp|Q9NYL9|TMOD3_HUMAN	TMOD3	40 kDa	TRUE	unknown	3604800	7035700	7992300	563780	5888500	7705400
893.2	TRUE	Empty	sp|Q9JHJ0|TMOD3_MOUSE Tropomodulin-3 OS=Mus musculus OX=10090 GN=Tmod3 PE=1 SV=1	sp|Q9JHJ0|TMOD3_MOUSE	Tmod3	40 kDa	TRUE	unknown	0	0	0	0	0	0
894	TRUE	Empty	Cluster of sp|Q02880-2|TOP2B_HUMAN Isoform Beta-1 of DNA topoisomerase 2-beta OS=Homo sapiens OX=9606 GN=TOP2B (sp|Q02880-2|TOP2B_HUMAN)	sp|Q02880-2|TOP2B_HUMAN [6]	TOP2B	183 kDa	TRUE	unknown	0	198040	0	925610	936850	2470400
894.1	TRUE	Empty	sp|Q02880-2|TOP2B_HUMAN Isoform Beta-1 of DNA topoisomerase 2-beta OS=Homo sapiens OX=9606 GN=TOP2B	sp|Q02880-2|TOP2B_HUMAN (+1)	TOP2B	183 kDa	TRUE	unknown	103800	198040	83642	925610	936850	2470400
894.2	TRUE	Empty	sp|P11388-2|TOP2A_HUMAN Isoform 2 of DNA topoisomerase 2-alpha OS=Homo sapiens OX=9606 GN=TOP2A	sp|P11388-2|TOP2A_HUMAN (+3)	TOP2A	178 kDa	TRUE	unknown	-1	0	-1	0	0	0
895	TRUE	Empty	Cluster of sp|Q14005-3|IL16_HUMAN Isoform 3 of Pro-interleukin-16 OS=Homo sapiens OX=9606 GN=IL16 (sp|Q14005-3|IL16_HUMAN)	sp|Q14005-3|IL16_HUMAN [2]	IL16	67 kDa	TRUE	unknown	1590900	0	2799000	2572500	1050600	805000
895.1	TRUE	Empty	sp|Q14005-3|IL16_HUMAN Isoform 3 of Pro-interleukin-16 OS=Homo sapiens OX=9606 GN=IL16	sp|Q14005-3|IL16_HUMAN	IL16	67 kDa	TRUE	unknown	1590900	1344800	2799000	2572500	1050600	805000
895.2	TRUE	Empty	sp|O54824|IL16_MOUSE Pro-interleukin-16 OS=Mus musculus OX=10090 GN=Il16 PE=1 SV=3	sp|O54824|IL16_MOUSE	Il16	141 kDa	TRUE	unknown	0	0	0	0	0	0
896	TRUE	Empty	Cluster of sp|P0C0L4-2|CO4A_HUMAN Isoform 2 of Complement C4-A OS=Homo sapiens OX=9606 GN=C4A (sp|P0C0L4-2|CO4A_HUMAN)	sp|P0C0L4-2|CO4A_HUMAN [3]	C4A	188 kDa	TRUE	unknown	323710	205640	364640	2221500	2913000	3224200
896.1	TRUE	Empty	sp|P0C0L4-2|CO4A_HUMAN Isoform 2 of Complement C4-A OS=Homo sapiens OX=9606 GN=C4A	sp|P0C0L4-2|CO4A_HUMAN (+1)	C4A	188 kDa	TRUE	unknown	323710	205640	364640	2221500	2913000	3224200
896.2	TRUE	Empty	sp|P01029|CO4B_MOUSE Complement C4-B OS=Mus musculus OX=10090 GN=C4b PE=1 SV=3	sp|P01029|CO4B_MOUSE	C4b	193 kDa	TRUE	unknown	-1	-1	0	0	0	0
897	TRUE	Empty	Cluster of sp|O43488|ARK72_HUMAN Aflatoxin B1 aldehyde reductase member 2 OS=Homo sapiens OX=9606 GN=AKR7A2 PE=1 SV=3 (sp|O43488|ARK72_HUMAN)	sp|O43488|ARK72_HUMAN [2]	AKR7A2	40 kDa	TRUE	unknown	-1	0	0	1.01E+07	1.30E+07	1.54E+07
897.1	TRUE	Empty	sp|O43488|ARK72_HUMAN Aflatoxin B1 aldehyde reductase member 2 OS=Homo sapiens OX=9606 GN=AKR7A2 PE=1 SV=3	sp|O43488|ARK72_HUMAN	AKR7A2	40 kDa	TRUE	unknown	-1	0	1295100	1.01E+07	1.30E+07	1.54E+07
897.2	TRUE	Empty	sp|Q8NHP1|ARK74_HUMAN Aflatoxin B1 aldehyde reductase member 4 OS=Homo sapiens OX=9606 GN=AKR7L PE=2 SV=7	sp|Q8NHP1|ARK74_HUMAN	AKR7L	37 kDa	TRUE	unknown	-1	0	-1	0	0	0
898	TRUE	Empty	Cluster of sp|P28331-4|NDUS1_HUMAN Isoform 4 of NADH-ubiquinone oxidoreductase 75 kDa subunit, mitochondrial OS=Homo sapiens OX=9606 GN=NDUFS1 (sp|P28331-4|NDUS1_HUMAN)	sp|P28331-4|NDUS1_HUMAN [4]	NDUFS1	74 kDa	TRUE	unknown	5614500	6445700	4322000	3820100	0	3774400
898.1	TRUE	Empty	sp|P28331-4|NDUS1_HUMAN Isoform 4 of NADH-ubiquinone oxidoreductase 75 kDa subunit, mitochondrial OS=Homo sapiens OX=9606 GN=NDUFS1	sp|P28331-4|NDUS1_HUMAN (+2)	NDUFS1	74 kDa	TRUE	unknown	5614500	6445700	4322000	3820100	0	3774400
898.2	TRUE	Empty	sp|Q94511|NDUS1_DROME NADH-ubiquinone oxidoreductase 75 kDa subunit, mitochondrial OS=Drosophila melanogaster OX=7227 GN=ND-75 PE=2 SV=3	sp|Q94511|NDUS1_DROME	ND-75	79 kDa	TRUE	unknown	0	0	-1	-1	0	-1
899	TRUE	Empty	sp|A0FGR8-2|ESYT2_HUMAN Isoform 2 of Extended synaptotagmin-2 OS=Homo sapiens OX=9606 GN=ESYT2	sp|A0FGR8-2|ESYT2_HUMAN	ESYT2	99 kDa		unknown	4475300	1288200	1610100	-1	277760	493720
900	TRUE	Empty	sp|O15511|ARPC5_HUMAN Actin-related protein 2/3 complex subunit 5 OS=Homo sapiens OX=9606 GN=ARPC5 PE=1 SV=3	sp|O15511|ARPC5_HUMAN	ARPC5	16 kDa		unknown	3.26E+07	3.33E+07	3.83E+07	2.31E+07	-1	8574300
901	TRUE	Empty	sp|O43809|CPSF5_HUMAN Cleavage and polyadenylation specificity factor subunit 5 OS=Homo sapiens OX=9606 GN=NUDT21 PE=1 SV=1	sp|O43809|CPSF5_HUMAN	NUDT21	26 kDa		unknown	1037100	0	1756000	1.69E+07	1.38E+07	1.80E+07
902	TRUE	Empty	sp|P27694|RFA1_HUMAN Replication protein A 70 kDa DNA-binding subunit OS=Homo sapiens OX=9606 GN=RPA1 PE=1 SV=2	sp|P27694|RFA1_HUMAN	RPA1	68 kDa		unknown	1358500	1438800	1217700	6224600	2143200	2606500
903	TRUE	Empty	sp|P40429|RL13A_HUMAN 60S ribosomal protein L13a OS=Homo sapiens OX=9606 GN=RPL13A PE=1 SV=2	sp|P40429|RL13A_HUMAN	RPL13A	24 kDa		unknown	8315000	1.15E+07	5778300	1.41E+07	2.57E+07	1.53E+07
904	TRUE	Empty	sp|Q12874|SF3A3_HUMAN Splicing factor 3A subunit 3 OS=Homo sapiens OX=9606 GN=SF3A3 PE=1 SV=1	sp|Q12874|SF3A3_HUMAN	SF3A3	59 kDa		unknown	0	758360	705580	1.17E+07	6803900	1.12E+07
905	TRUE	Empty	sp|Q12965|MYO1E_HUMAN Unconventional myosin-Ie OS=Homo sapiens OX=9606 GN=MYO1E PE=1 SV=2	sp|Q12965|MYO1E_HUMAN	MYO1E	127 kDa	TRUE	unknown	5240500	6526300	7629900	2459800	2675200	3569600
906	TRUE	Empty	sp|Q99733-2|NP1L4_HUMAN Isoform 2 of Nucleosome assembly protein 1-like 4 OS=Homo sapiens OX=9606 GN=NAP1L4	sp|Q99733-2|NP1L4_HUMAN (+1)	NAP1L4	44 kDa	TRUE	unknown	1921800	2354700	1234500	4006300	4574500	3521100
907	TRUE	Empty	sp|Q9UN86-2|G3BP2_HUMAN Isoform B of Ras GTPase-activating protein-binding protein 2 OS=Homo sapiens OX=9606 GN=G3BP2	sp|Q9UN86-2|G3BP2_HUMAN (+1)	G3BP2	51 kDa	TRUE	unknown	4300300	5444700	5422700	816140	397940	470130
908	TRUE	Empty	sp|Q9Y6W5|WASF2_HUMAN Wiskott-Aldrich syndrome protein family member 2 OS=Homo sapiens OX=9606 GN=WASF2 PE=1 SV=3	sp|Q9Y6W5|WASF2_HUMAN	WASF2	54 kDa		unknown	9615900	1.00E+07	3188500	1014500	771230	1169500
909	TRUE	Empty	Cluster of sp|Q8NE71-2|ABCF1_HUMAN Isoform 2 of ATP-binding cassette sub-family F member 1 OS=Homo sapiens OX=9606 GN=ABCF1 (sp|Q8NE71-2|ABCF1_HUMAN)	sp|Q8NE71-2|ABCF1_HUMAN [3]	ABCF1	92 kDa	TRUE	unknown	0	0	0	0	0	0
909.1	TRUE	Empty	sp|Q8NE71-2|ABCF1_HUMAN Isoform 2 of ATP-binding cassette sub-family F member 1 OS=Homo sapiens OX=9606 GN=ABCF1	sp|Q8NE71-2|ABCF1_HUMAN (+1)	ABCF1	92 kDa	TRUE	unknown	1645300	2970800	3900100	806390	828950	1104100
909.2	TRUE	Empty	sp|Q7YR37|ABCF1_PANTR ATP-binding cassette sub-family F member 1 OS=Pan troglodytes OX=9598 GN=ABCF1 PE=3 SV=1	sp|Q7YR37|ABCF1_PANTR	ABCF1	92 kDa	TRUE	unknown	1645300	2970800	3900100	806390	828950	1104100
910	TRUE	Empty	Cluster of sp|Q9Y6E0-2|STK24_HUMAN Isoform A of Serine/threonine-protein kinase 24 OS=Homo sapiens OX=9606 GN=STK24 (sp|Q9Y6E0-2|STK24_HUMAN)	sp|Q9Y6E0-2|STK24_HUMAN [3]	STK24	48 kDa	TRUE	unknown	2311500	4480400	0	0	2323900	4957800
910.1	TRUE	Empty	sp|Q9Y6E0-2|STK24_HUMAN Isoform A of Serine/threonine-protein kinase 24 OS=Homo sapiens OX=9606 GN=STK24	sp|Q9Y6E0-2|STK24_HUMAN (+1)	STK24	48 kDa	TRUE	unknown	2311500	4467700	5587400	3219900	2323900	4344100
910.2	TRUE	Empty	sp|Q9P289-2|STK26_HUMAN Isoform 2 of Serine/threonine-protein kinase 26 OS=Homo sapiens OX=9606 GN=STK26	sp|Q9P289-2|STK26_HUMAN	STK26	38 kDa	TRUE	unknown	2016700	4493100	5587400	3219900	2323900	4957800
911	TRUE	Empty	Cluster of sp|P67809|YBOX1_HUMAN Nuclease-sensitive element-binding protein 1 OS=Homo sapiens OX=9606 GN=YBX1 PE=1 SV=3 (sp|P67809|YBOX1_HUMAN)	sp|P67809|YBOX1_HUMAN [2]	YBX1	36 kDa	TRUE	unknown	1.41E+07	2491700	2.52E+07	0	0	1.25E+07
911.1	TRUE	Empty	sp|P67809|YBOX1_HUMAN Nuclease-sensitive element-binding protein 1 OS=Homo sapiens OX=9606 GN=YBX1 PE=1 SV=3	sp|P67809|YBOX1_HUMAN	YBX1	36 kDa	TRUE	unknown	1.41E+07	2491700	2.52E+07	1.87E+07	3.46E+07	1.25E+07
911.2	TRUE	Empty	sp|Q9Y2T7|YBOX2_HUMAN Y-box-binding protein 2 OS=Homo sapiens OX=9606 GN=YBX2 PE=1 SV=2	sp|Q9Y2T7|YBOX2_HUMAN	YBX2	39 kDa	TRUE	unknown	0	0	0	0	-1	0
912	TRUE	Empty	Cluster of sp|P55899|FCGRN_HUMAN IgG receptor FcRn large subunit p51 OS=Homo sapiens OX=9606 GN=FCGRT PE=1 SV=1 (sp|P55899|FCGRN_HUMAN)	sp|P55899|FCGRN_HUMAN [2]	FCGRT	40 kDa	TRUE	unknown	1.77E+07	1.89E+07	1.59E+07	0	0	2211900
912.1	TRUE	Empty	sp|P55899|FCGRN_HUMAN IgG receptor FcRn large subunit p51 OS=Homo sapiens OX=9606 GN=FCGRT PE=1 SV=1	sp|P55899|FCGRN_HUMAN	FCGRT	40 kDa	TRUE	unknown	1.77E+07	1.89E+07	1.59E+07	924490	1232900	2211900
912.2	TRUE	Empty	sp|Q8SPV9|FCGRN_MACFA IgG receptor FcRn large subunit p51 OS=Macaca fascicularis OX=9541 GN=FCGRT PE=2 SV=1	sp|Q8SPV9|FCGRN_MACFA	FCGRT	40 kDa	TRUE	unknown	0	0	0	0	0	0
913	TRUE	Empty	sp|O60762|DPM1_HUMAN Dolichol-phosphate mannosyltransferase subunit 1 OS=Homo sapiens OX=9606 GN=DPM1 PE=1 SV=1	sp|O60762|DPM1_HUMAN	DPM1	30 kDa		unknown	1.31E+07	1.34E+07	6199600	7266500	2765900	8005300
914	TRUE	Empty	sp|P51571|SSRD_HUMAN Translocon-associated protein subunit delta OS=Homo sapiens OX=9606 GN=SSR4 PE=1 SV=1	sp|P51571|SSRD_HUMAN	SSR4	19 kDa		unknown	5.04E+07	2.49E+07	5.21E+07	3.17E+07	3.38E+07	3.11E+07
915	TRUE	Empty	sp|P61221|ABCE1_HUMAN ATP-binding cassette sub-family E member 1 OS=Homo sapiens OX=9606 GN=ABCE1 PE=1 SV=1	sp|P61221|ABCE1_HUMAN	ABCE1	67 kDa		unknown	3298800	2062900	1890700	997830	379840	483430
916	TRUE	Empty	sp|P84103-2|SRSF3_HUMAN Isoform 2 of Serine/arginine-rich splicing factor 3 OS=Homo sapiens OX=9606 GN=SRSF3	sp|P84103-2|SRSF3_HUMAN (+1)	SRSF3	14 kDa	TRUE	unknown	7.82E+07	5.59E+07	5.61E+07	1.98E+08	1.26E+08	6.44E+07
917	TRUE	Empty	sp|Q01844-3|EWS_HUMAN Isoform 3 of RNA-binding protein EWS OS=Homo sapiens OX=9606 GN=EWSR1	sp|Q01844-3|EWS_HUMAN (+3)	EWSR1	68 kDa		unknown	-1	-1	2138600	1.41E+07	8233500	1.44E+07
918	TRUE	Empty	sp|Q13075-2|BIRC1_HUMAN Isoform 2 of Baculoviral IAP repeat-containing protein 1 OS=Homo sapiens OX=9606 GN=NAIP	sp|Q13075-2|BIRC1_HUMAN (+1)	NAIP	141 kDa		unknown	239890	254120	156050	1090000	1443300	1162200
919	TRUE	Empty	sp|Q15056-2|IF4H_HUMAN Isoform Short of Eukaryotic translation initiation factor 4H OS=Homo sapiens OX=9606 GN=EIF4H	sp|Q15056-2|IF4H_HUMAN (+3)	EIF4H	25 kDa		unknown	2.35E+07	2.32E+07	2.47E+07	2293300	1510400	1.52E+07
920	TRUE	Empty	sp|Q9UBF2|COPG2_HUMAN Coatomer subunit gamma-2 OS=Homo sapiens OX=9606 GN=COPG2 PE=1 SV=1	sp|Q9UBF2|COPG2_HUMAN	COPG2	98 kDa	TRUE	unknown	4645600	3959400	4107900	2236900	3340900	3678400
921	TRUE	Empty	sp|P62314|SMD1_HUMAN Small nuclear ribonucleoprotein Sm D1 OS=Homo sapiens OX=9606 GN=SNRPD1 PE=1 SV=1	sp|P62314|SMD1_HUMAN	SNRPD1	13 kDa		unknown	5.29E+07	5.70E+07	4.90E+07	8.81E+07	9.07E+07	1.07E+08
922	TRUE	Empty	Cluster of sp|Q9NR30-2|DDX21_HUMAN Isoform 2 of Nucleolar RNA helicase 2 OS=Homo sapiens OX=9606 GN=DDX21 (sp|Q9NR30-2|DDX21_HUMAN)	sp|Q9NR30-2|DDX21_HUMAN [3]	DDX21	80 kDa	TRUE	unknown	0	860210	0	2121100	4338100	4787500
922.1	TRUE	Empty	sp|Q9NR30-2|DDX21_HUMAN Isoform 2 of Nucleolar RNA helicase 2 OS=Homo sapiens OX=9606 GN=DDX21	sp|Q9NR30-2|DDX21_HUMAN (+1)	DDX21	80 kDa	TRUE	unknown	859210	860210	729890	2121100	4338100	4787500
922.2	TRUE	Empty	sp|Q9BQ39|DDX50_HUMAN ATP-dependent RNA helicase DDX50 OS=Homo sapiens OX=9606 GN=DDX50 PE=1 SV=1	sp|Q9BQ39|DDX50_HUMAN	DDX50	83 kDa	TRUE	unknown	0	0	0	0	0	0
923	TRUE	Empty	sp|A5A6I0|ACADM_PANTR Medium-chain specific acyl-CoA dehydrogenase, mitochondrial OS=Pan troglodytes OX=9598 GN=ACADM PE=2 SV=1	sp|A5A6I0|ACADM_PANTR (+2)	ACADM	47 kDa		unknown	1.49E+07	1.02E+07	8754300	4715800	3285700	3280100
924	TRUE	Empty	sp|O43852-3|CALU_HUMAN Isoform 3 of Calumenin OS=Homo sapiens OX=9606 GN=CALU	sp|O43852-3|CALU_HUMAN (+1)	CALU	38 kDa		unknown	3.31E+07	3.88E+07	3.46E+07	0	-1	0
925	TRUE	Empty	sp|P00918|CAH2_HUMAN Carbonic anhydrase 2 OS=Homo sapiens OX=9606 GN=CA2 PE=1 SV=2	sp|P00918|CAH2_HUMAN	CA2	29 kDa		unknown	5434900	8358500	1.11E+07	877950	1920700	1053100
926	TRUE	Empty	sp|P15170-2|ERF3A_HUMAN Isoform 2 of Eukaryotic peptide chain release factor GTP-binding subunit ERF3A OS=Homo sapiens OX=9606 GN=GSPT1	sp|P15170-2|ERF3A_HUMAN (+1)	GSPT1	69 kDa		unknown	3234700	5555200	9107100	0	-1	-1
927	TRUE	Empty	sp|P42331-4|RHG25_HUMAN Isoform 4 of Rho GTPase-activating protein 25 OS=Homo sapiens OX=9606 GN=ARHGAP25	sp|P42331-4|RHG25_HUMAN (+1)	ARHGAP25	74 kDa		unknown	2066300	1024000	1633700	0	273770	189360
928	TRUE	Empty	sp|P53999|TCP4_HUMAN Activated RNA polymerase II transcriptional coactivator p15 OS=Homo sapiens OX=9606 GN=SUB1 PE=1 SV=3	sp|P53999|TCP4_HUMAN	SUB1	14 kDa		unknown	-1	6902600	-1	4.08E+07	5.44E+07	3.45E+07
929	TRUE	Empty	sp|P61225|RAP2B_HUMAN Ras-related protein Rap-2b OS=Homo sapiens OX=9606 GN=RAP2B PE=1 SV=1	sp|P61225|RAP2B_HUMAN	RAP2B	21 kDa		unknown	2.58E+07	2.14E+07	1.67E+07	1770500	-1	1913000
930	TRUE	Empty	sp|P61981|1433G_HUMAN 14-3-3 protein gamma OS=Homo sapiens OX=9606 GN=YWHAG PE=1 SV=2	sp|P61981|1433G_HUMAN	YWHAG	28 kDa	TRUE	unknown	1.26E+08	1.61E+08	1.16E+08	9.11E+07	1.09E+08	1.30E+08
931	TRUE	Empty	sp|Q8IWB7|WDFY1_HUMAN WD repeat and FYVE domain-containing protein 1 OS=Homo sapiens OX=9606 GN=WDFY1 PE=1 SV=1	sp|Q8IWB7|WDFY1_HUMAN	WDFY1	46 kDa		unknown	4699200	4606600	1475900	794880	278140	337070
932	TRUE	Empty	sp|Q8TDJ6-3|DMXL2_HUMAN Isoform 3 of DmX-like protein 2 OS=Homo sapiens OX=9606 GN=DMXL2	sp|Q8TDJ6-3|DMXL2_HUMAN (+1)	DMXL2	340 kDa		unknown	489640	262080	295410	0	-1	-1
933	TRUE	Empty	sp|Q9H3N1|TMX1_HUMAN Thioredoxin-related transmembrane protein 1 OS=Homo sapiens OX=9606 GN=TMX1 PE=1 SV=1	sp|Q9H3N1|TMX1_HUMAN	TMX1	32 kDa		unknown	5.22E+07	5.38E+07	5.31E+07	3.19E+07	2.62E+07	2.81E+07
934	TRUE	Empty	sp|Q9NT62|ATG3_HUMAN Ubiquitin-like-conjugating enzyme ATG3 OS=Homo sapiens OX=9606 GN=ATG3 PE=1 SV=1	sp|Q9NT62|ATG3_HUMAN	ATG3	36 kDa		unknown	6939100	3459800	5892800	3022000	6124200	6757300
935	TRUE	Empty	sp|Q9NVZ3-2|NECP2_HUMAN Isoform 2 of Adaptin ear-binding coat-associated protein 2 OS=Homo sapiens OX=9606 GN=NECAP2	sp|Q9NVZ3-2|NECP2_HUMAN (+1)	NECAP2	29 kDa		unknown	4824800	7591700	2213500	-1	-1	-1
936	TRUE	Empty	sp|P40287|H4_ENTHI Histone H4 OS=Entamoeba histolytica OX=5759 PE=3 SV=1	sp|P40287|H4_ENTHI		13 kDa	TRUE	unknown	8.59E+09	5.55E+09	7.25E+09	1.46E+10	1.48E+10	1.35E+10
937	TRUE	Empty	sp|P62913|RL11_HUMAN 60S ribosomal protein L11 OS=Homo sapiens OX=9606 GN=RPL11 PE=1 SV=2	sp|P62913|RL11_HUMAN	RPL11	20 kDa		unknown	8.01E+07	2.84E+07	7.62E+07	7.68E+07	7.80E+07	7.83E+07
938	TRUE	Empty	sp|P98179|RBM3_HUMAN RNA-binding protein 3 OS=Homo sapiens OX=9606 GN=RBM3 PE=1 SV=1	sp|P98179|RBM3_HUMAN	RBM3	17 kDa		unknown	2.12E+07	2.20E+07	2.19E+07	6.44E+07	5.81E+07	7.19E+07
939	TRUE	Empty	Cluster of sp|P35908|K22E_HUMAN Keratin, type II cytoskeletal 2 epidermal OS=Homo sapiens OX=9606 GN=KRT2 PE=1 SV=2 (sp|P35908|K22E_HUMAN)	sp|P35908|K22E_HUMAN [4]	KRT2	65 kDa	TRUE	unknown	7282600	1.80E+07	1.81E+07	4332300	3659300	4274000
939.1	TRUE	Empty	sp|P35908|K22E_HUMAN Keratin, type II cytoskeletal 2 epidermal OS=Homo sapiens OX=9606 GN=KRT2 PE=1 SV=2	sp|P35908|K22E_HUMAN	KRT2	65 kDa	TRUE	unknown	1.32E+07	1.51E+07	1.59E+07	4332300	3659300	4274000
939.2	TRUE	Empty	sp|P04259|K2C6B_HUMAN Keratin, type II cytoskeletal 6B OS=Homo sapiens OX=9606 GN=KRT6B PE=1 SV=5	sp|P04259|K2C6B_HUMAN	KRT6B	60 kDa	TRUE	unknown	1379600	2.09E+07	2.03E+07	0	0	0
939.3	TRUE	Empty	sp|Q3TTY5|K22E_MOUSE Keratin, type II cytoskeletal 2 epidermal OS=Mus musculus OX=10090 GN=Krt2 PE=1 SV=1	sp|Q3TTY5|K22E_MOUSE	Krt2	71 kDa	TRUE	unknown	0	0	0	-1	-1	-1
939.4	TRUE	Empty	sp|O95678|K2C75_HUMAN Keratin, type II cytoskeletal 75 OS=Homo sapiens OX=9606 GN=KRT75 PE=1 SV=2	sp|O95678|K2C75_HUMAN	KRT75	60 kDa	TRUE	unknown	0	0	0	0	0	0
940	TRUE	Empty	Cluster of sp|P20701-2|ITAL_HUMAN Isoform 2 of Integrin alpha-L OS=Homo sapiens OX=9606 GN=ITGAL (sp|P20701-2|ITAL_HUMAN)	sp|P20701-2|ITAL_HUMAN [4]	ITGAL	134 kDa	TRUE	unknown	1563400	1287600	1725900	130410	571300	708370
940.1	TRUE	Empty	sp|P20701-2|ITAL_HUMAN Isoform 2 of Integrin alpha-L OS=Homo sapiens OX=9606 GN=ITGAL	sp|P20701-2|ITAL_HUMAN (+1)	ITGAL	134 kDa	TRUE	unknown	1563400	1287600	1725900	130410	571300	708370
940.2	TRUE	Empty	sp|P61625|ITAL_BOVIN Integrin alpha-L OS=Bos taurus OX=9913 GN=ITGAL PE=1 SV=1	sp|P61625|ITAL_BOVIN	ITGAL	129 kDa	TRUE	unknown	0	0	0	0	0	0
940.3	TRUE	Empty	sp|P20701-3|ITAL_HUMAN Isoform 3 of Integrin alpha-L OS=Homo sapiens OX=9606 GN=ITGAL	sp|P20701-3|ITAL_HUMAN	ITGAL	119 kDa	TRUE	unknown	0	0	0	0	0	0
941	TRUE	Empty	Cluster of sp|P50148|GNAQ_HUMAN Guanine nucleotide-binding protein G(q) subunit alpha OS=Homo sapiens OX=9606 GN=GNAQ PE=1 SV=4 (sp|P50148|GNAQ_HUMAN)	sp|P50148|GNAQ_HUMAN [2]	GNAQ	42 kDa	TRUE	unknown	1493700	3025600	3303100	0	983690	1567700
941.1	TRUE	Empty	sp|P50148|GNAQ_HUMAN Guanine nucleotide-binding protein G(q) subunit alpha OS=Homo sapiens OX=9606 GN=GNAQ PE=1 SV=4	sp|P50148|GNAQ_HUMAN	GNAQ	42 kDa	TRUE	unknown	1493700	3025600	3303100	208970	983690	1567700
941.2	TRUE	Empty	sp|P29992|GNA11_HUMAN Guanine nucleotide-binding protein subunit alpha-11 OS=Homo sapiens OX=9606 GN=GNA11 PE=1 SV=2	sp|P29992|GNA11_HUMAN	GNA11	42 kDa	TRUE	unknown	-1	0	-1	-1	0	0
942	TRUE	Empty	Cluster of sp|P11233|RALA_HUMAN Ras-related protein Ral-A OS=Homo sapiens OX=9606 GN=RALA PE=1 SV=1 (sp|P11233|RALA_HUMAN)	sp|P11233|RALA_HUMAN [4]	RALA	24 kDa	TRUE	unknown	1.64E+07	1.33E+07	1.25E+07	0	0	0
942.1	TRUE	Empty	sp|P11233|RALA_HUMAN Ras-related protein Ral-A OS=Homo sapiens OX=9606 GN=RALA PE=1 SV=1	sp|P11233|RALA_HUMAN	RALA	24 kDa	TRUE	unknown	2.07E+07	1.33E+07	1.25E+07	0	4934400	1814600
942.2	TRUE	Empty	sp|P11234-2|RALB_HUMAN Isoform 2 of Ras-related protein Ral-B OS=Homo sapiens OX=9606 GN=RALB	sp|P11234-2|RALB_HUMAN (+2)	RALB	26 kDa	TRUE	unknown	1.20E+07	9492700	8345200	2146300	2028400	1512200
943	TRUE	Empty	Cluster of sp|O00182-2|LEG9_HUMAN Isoform 2 of Galectin-9 OS=Homo sapiens OX=9606 GN=LGALS9 (sp|O00182-2|LEG9_HUMAN)	sp|O00182-2|LEG9_HUMAN [7]	LGALS9	36 kDa	TRUE	unknown	4.82E+07	4.48E+07	5.54E+07	-1	-1	-1
943.1	TRUE	Empty	sp|O00182-2|LEG9_HUMAN Isoform 2 of Galectin-9 OS=Homo sapiens OX=9606 GN=LGALS9	sp|O00182-2|LEG9_HUMAN (+3)	LGALS9	36 kDa	TRUE	unknown	4.82E+07	4.48E+07	5.54E+07	-1	-1	-1
943.2	TRUE	Empty	sp|Q3B8N2-2|LEG9B_HUMAN Isoform 2 of Galectin-9B OS=Homo sapiens OX=9606 GN=LGALS9B	sp|Q3B8N2-2|LEG9B_HUMAN (+2)	LGALS9B	40 kDa	TRUE	unknown	0	0	0	-1	-1	0
944	TRUE	Empty	sp|O43684-2|BUB3_HUMAN Isoform 2 of Mitotic checkpoint protein BUB3 OS=Homo sapiens OX=9606 GN=BUB3	sp|O43684-2|BUB3_HUMAN (+1)	BUB3	37 kDa		unknown	5746200	1.17E+07	1.14E+07	1.02E+07	6340700	4730100
945	TRUE	Empty	sp|O60264|SMCA5_HUMAN SWI/SNF-related matrix-associated actin-dependent regulator of chromatin subfamily A member 5 OS=Homo sapiens OX=9606 GN=SMARCA5 PE=1 SV=1	sp|O60264|SMCA5_HUMAN	SMARCA5	122 kDa		unknown	0	0	0	192270	1463800	1247900
946	TRUE	Empty	sp|P00505|AATM_HUMAN Aspartate aminotransferase, mitochondrial OS=Homo sapiens OX=9606 GN=GOT2 PE=1 SV=3	sp|P00505|AATM_HUMAN	GOT2	48 kDa		unknown	8149300	1.20E+07	1.01E+07	2106600	2302400	1543700
947	TRUE	Empty	sp|P11717|MPRI_HUMAN Cation-independent mannose-6-phosphate receptor OS=Homo sapiens OX=9606 GN=IGF2R PE=1 SV=3	sp|P11717|MPRI_HUMAN	IGF2R	274 kDa		unknown	620710	465920	522610	119230	117790	120940
948	TRUE	Empty	sp|P18754-2|RCC1_HUMAN Isoform 2 of Regulator of chromosome condensation OS=Homo sapiens OX=9606 GN=RCC1	sp|P18754-2|RCC1_HUMAN (+1)	RCC1	48 kDa		unknown	2782300	2870200	2159100	5488700	6704400	8265300
949	TRUE	Empty	sp|P31689|DNJA1_HUMAN DnaJ homolog subfamily A member 1 OS=Homo sapiens OX=9606 GN=DNAJA1 PE=1 SV=2	sp|P31689|DNJA1_HUMAN	DNAJA1	45 kDa		unknown	2101700	3821600	2960100	741240	0	1179000
950	TRUE	Empty	sp|P38571-2|LICH_HUMAN Isoform 2 of Lysosomal acid lipase/cholesteryl ester hydrolase OS=Homo sapiens OX=9606 GN=LIPA	sp|P38571-2|LICH_HUMAN (+1)	LIPA	39 kDa		unknown	5.94E+07	6.62E+07	4.20E+07	-1	-1	-1
951	TRUE	Empty	sp|P84090|ERH_HUMAN Enhancer of rudimentary homolog OS=Homo sapiens OX=9606 GN=ERH PE=1 SV=1	sp|P84090|ERH_HUMAN (+1)	ERH	12 kDa		unknown	1.59E+07	1.26E+07	1.55E+07	4.48E+07	3.19E+07	2.80E+07
952	TRUE	Empty	sp|Q07020-2|RL18_HUMAN Isoform 2 of 60S ribosomal protein L18 OS=Homo sapiens OX=9606 GN=RPL18	sp|Q07020-2|RL18_HUMAN (+1)	RPL18	18 kDa		unknown	2.01E+08	2.11E+08	1.92E+08	2.15E+08	5.12E+07	1.97E+08
953	TRUE	Empty	sp|Q6ZUJ8-2|BCAP_HUMAN Isoform 2 of Phosphoinositide 3-kinase adapter protein 1 OS=Homo sapiens OX=9606 GN=PIK3AP1	sp|Q6ZUJ8-2|BCAP_HUMAN (+1)	PIK3AP1	70 kDa		unknown	4704100	5200500	5052900	-1	-1	0
954	TRUE	Empty	sp|Q9H845|ACAD9_HUMAN Acyl-CoA dehydrogenase family member 9, mitochondrial OS=Homo sapiens OX=9606 GN=ACAD9 PE=1 SV=1	sp|Q9H845|ACAD9_HUMAN	ACAD9	69 kDa		unknown	2.52E+07	3655500	3.27E+07	222730	237150	474010
955	TRUE	Empty	sp|O75844|FACE1_HUMAN CAAX prenyl protease 1 homolog OS=Homo sapiens OX=9606 GN=ZMPSTE24 PE=1 SV=2	sp|O75844|FACE1_HUMAN	ZMPSTE24	55 kDa		unknown	6357500	7448400	5520500	871900	77768	698280
956	TRUE	Empty	sp|P02794|FRIH_HUMAN Ferritin heavy chain OS=Homo sapiens OX=9606 GN=FTH1 PE=1 SV=2	sp|P02794|FRIH_HUMAN	FTH1	21 kDa		unknown	1.69E+07	3.39E+07	2.42E+07	1.49E+07	1.55E+07	1.20E+07
957	TRUE	Empty	sp|P37108|SRP14_HUMAN Signal recognition particle 14 kDa protein OS=Homo sapiens OX=9606 GN=SRP14 PE=1 SV=2	sp|P37108|SRP14_HUMAN	SRP14	15 kDa		unknown	1.88E+07	9601400	1.91E+07	2.93E+07	1.55E+07	2.50E+07
958	TRUE	Empty	sp|P54727|RD23B_HUMAN UV excision repair protein RAD23 homolog B OS=Homo sapiens OX=9606 GN=RAD23B PE=1 SV=1	sp|P54727|RD23B_HUMAN	RAD23B	43 kDa		unknown	1167300	655780	652570	1718100	2341500	4316400
959	TRUE	Empty	sp|P55265-4|DSRAD_HUMAN Isoform 4 of Double-stranded RNA-specific adenosine deaminase OS=Homo sapiens OX=9606 GN=ADAR	sp|P55265-4|DSRAD_HUMAN (+2)	ADAR	141 kDa		unknown	464980	564760	542970	1091100	1135700	405620
960	TRUE	Empty	sp|Q04760-2|LGUL_HUMAN Isoform 2 of Lactoylglutathione lyase OS=Homo sapiens OX=9606 GN=GLO1	sp|Q04760-2|LGUL_HUMAN (+1)	GLO1	19 kDa		unknown	1.14E+07	1.17E+07	7798200	3703400	6918700	6874600
961	TRUE	Empty	sp|Q13126-4|MTAP_HUMAN Isoform 4 of S-methyl-5'-thioadenosine phosphorylase OS=Homo sapiens OX=9606 GN=MTAP	sp|Q13126-4|MTAP_HUMAN (+1)	MTAP	31 kDa	TRUE	unknown	2946700	4081100	1913400	3790800	3923800	4030800
962	TRUE	Empty	sp|Q53GS9|SNUT2_HUMAN U4/U6.U5 tri-snRNP-associated protein 2 OS=Homo sapiens OX=9606 GN=USP39 PE=1 SV=2	sp|Q53GS9|SNUT2_HUMAN	USP39	65 kDa		unknown	-1	-1	138290	1894000	2562000	3352100
963	TRUE	Empty	sp|Q7L2H7|EIF3M_HUMAN Eukaryotic translation initiation factor 3 subunit M OS=Homo sapiens OX=9606 GN=EIF3M PE=1 SV=1	sp|Q7L2H7|EIF3M_HUMAN	EIF3M	43 kDa		unknown	9124900	7848400	3110000	262540	1428800	-1
964	TRUE	Empty	sp|Q99685|MGLL_HUMAN Monoglyceride lipase OS=Homo sapiens OX=9606 GN=MGLL PE=1 SV=2	sp|Q99685|MGLL_HUMAN	MGLL	33 kDa		unknown	2050600	1.04E+07	6437600	-1	-1	-1
965	TRUE	Empty	sp|Q9NZK5|ADA2_HUMAN Adenosine deaminase 2 OS=Homo sapiens OX=9606 GN=ADA2 PE=1 SV=2	sp|Q9NZK5|ADA2_HUMAN	ADA2	59 kDa		unknown	8189700	1.71E+07	1.08E+07	769060	491920	2074200
966	TRUE	Empty	sp|Q9UBV2|SE1L1_HUMAN Protein sel-1 homolog 1 OS=Homo sapiens OX=9606 GN=SEL1L PE=1 SV=3	sp|Q9UBV2|SE1L1_HUMAN	SEL1L	89 kDa		unknown	2999800	4144900	3047700	332970	-1	0
967	TRUE	Empty	sp|Q9Y315|DEOC_HUMAN Deoxyribose-phosphate aldolase OS=Homo sapiens OX=9606 GN=DERA PE=1 SV=2	sp|Q9Y315|DEOC_HUMAN	DERA	35 kDa		unknown	4912000	5673100	5556500	826510	3073600	890800
968	TRUE	Empty	sp|Q9Y3F4-2|STRAP_HUMAN Isoform 2 of Serine-threonine kinase receptor-associated protein OS=Homo sapiens OX=9606 GN=STRAP	sp|Q9Y3F4-2|STRAP_HUMAN (+1)	STRAP	40 kDa		unknown	3729900	1316200	1985500	1778400	762340	1200100
969	TRUE	Empty	sp|Q969H8|MYDGF_HUMAN Myeloid-derived growth factor OS=Homo sapiens OX=9606 GN=MYDGF PE=1 SV=1	sp|Q969H8|MYDGF_HUMAN	MYDGF	19 kDa		unknown	3.03E+07	2.92E+07	2.97E+07	2.21E+07	1.36E+07	1.34E+07
970	TRUE	Empty	sp|P51572-2|BAP31_HUMAN Isoform 2 of B-cell receptor-associated protein 31 OS=Homo sapiens OX=9606 GN=BCAP31	sp|P51572-2|BAP31_HUMAN (+1)	BCAP31	35 kDa		unknown	4.30E+07	1.52E+07	2.35E+07	3366300	2841800	5045400
971	TRUE	Empty	Cluster of sp|P10155-3|RO60_HUMAN Isoform 3 of 60 kDa SS-A/Ro ribonucleoprotein OS=Homo sapiens OX=9606 GN=TROVE2 (sp|P10155-3|RO60_HUMAN)	sp|P10155-3|RO60_HUMAN [5]	TROVE2	58 kDa	TRUE	unknown	3373300	3808600	2118900	2398200	2729900	1403200
971.1	TRUE	Empty	sp|P10155-3|RO60_HUMAN Isoform 3 of 60 kDa SS-A/Ro ribonucleoprotein OS=Homo sapiens OX=9606 GN=TROVE2	sp|P10155-3|RO60_HUMAN (+3)	TROVE2	58 kDa	TRUE	unknown	3373300	3808600	2118900	2398200	2729900	1403200
971.2	TRUE	Empty	sp|O08848|RO60_MOUSE 60 kDa SS-A/Ro ribonucleoprotein OS=Mus musculus OX=10090 GN=Trove2 PE=1 SV=1	sp|O08848|RO60_MOUSE	Trove2	60 kDa	TRUE	unknown	0	0	0	0	0	0
972	TRUE	Empty	Cluster of sp|Q7L523|RRAGA_HUMAN Ras-related GTP-binding protein A OS=Homo sapiens OX=9606 GN=RRAGA PE=1 SV=1 (sp|Q7L523|RRAGA_HUMAN)	sp|Q7L523|RRAGA_HUMAN [2]	RRAGA	37 kDa	TRUE	unknown	5056000	1503900	4393500	0	-1	0
972.1	TRUE	Empty	sp|Q7L523|RRAGA_HUMAN Ras-related GTP-binding protein A OS=Homo sapiens OX=9606 GN=RRAGA PE=1 SV=1	sp|Q7L523|RRAGA_HUMAN	RRAGA	37 kDa	TRUE	unknown	5056000	1503900	4393500	191950	-1	49693
972.2	TRUE	Empty	sp|Q5VZM2-2|RRAGB_HUMAN Isoform 2 of Ras-related GTP-binding protein B OS=Homo sapiens OX=9606 GN=RRAGB	sp|Q5VZM2-2|RRAGB_HUMAN	RRAGB	40 kDa	TRUE	unknown	3848200	0	0	-1	-1	-1
973	TRUE	Empty	Cluster of sp|P55263-2|ADK_HUMAN Isoform 2 of Adenosine kinase OS=Homo sapiens OX=9606 GN=ADK (sp|P55263-2|ADK_HUMAN)	sp|P55263-2|ADK_HUMAN [3]	ADK	39 kDa	TRUE	unknown	5227500	4110800	3738400	0	0	0
973.1	TRUE	Empty	sp|P55263-2|ADK_HUMAN Isoform 2 of Adenosine kinase OS=Homo sapiens OX=9606 GN=ADK	sp|P55263-2|ADK_HUMAN (+1)	ADK	39 kDa	TRUE	unknown	5227500	4110800	3738400	0	0	732700
973.2	TRUE	Empty	sp|Q64640|ADK_RAT Adenosine kinase OS=Rattus norvegicus OX=10116 GN=Adk PE=1 SV=3	sp|Q64640|ADK_RAT	Adk	40 kDa	TRUE	unknown	0	0	0	-1	-1	-1
974	TRUE	Empty	Cluster of sp|A0AV96-2|RBM47_HUMAN Isoform 2 of RNA-binding protein 47 OS=Homo sapiens OX=9606 GN=RBM47 (sp|A0AV96-2|RBM47_HUMAN)	sp|A0AV96-2|RBM47_HUMAN [9]	RBM47	57 kDa	TRUE	unknown	3990800	4333900	3667300	-1	0	-1
974.1	TRUE	Empty	sp|A0AV96-2|RBM47_HUMAN Isoform 2 of RNA-binding protein 47 OS=Homo sapiens OX=9606 GN=RBM47	sp|A0AV96-2|RBM47_HUMAN	RBM47	57 kDa	TRUE	unknown	3990800	4333900	3667300	-1	0	-1
974.2	TRUE	Empty	sp|Q9NQ94-2|A1CF_HUMAN Isoform 2 of APOBEC1 complementation factor OS=Homo sapiens OX=9606 GN=A1CF	sp|Q9NQ94-2|A1CF_HUMAN (+4)	A1CF	64 kDa	TRUE	unknown	-1	0	0	-1	-1	-1
974.3	TRUE	Empty	sp|Q8TBY0-2|RBM46_HUMAN Isoform 2 of Probable RNA-binding protein 46 OS=Homo sapiens OX=9606 GN=RBM46	sp|Q8TBY0-2|RBM46_HUMAN (+2)	RBM46	53 kDa	TRUE	unknown	0	0	0	-1	-1	-1
975	TRUE	Empty	sp|O00487|PSDE_HUMAN 26S proteasome non-ATPase regulatory subunit 14 OS=Homo sapiens OX=9606 GN=PSMD14 PE=1 SV=1	sp|O00487|PSDE_HUMAN	PSMD14	35 kDa		unknown	4082200	9534100	4223500	4519800	1651100	1327400
976	TRUE	Empty	sp|O14929|HAT1_HUMAN Histone acetyltransferase type B catalytic subunit OS=Homo sapiens OX=9606 GN=HAT1 PE=1 SV=1	sp|O14929|HAT1_HUMAN	HAT1	50 kDa	TRUE	unknown	1286200	893390	0	1.15E+07	3848300	7342000
977	TRUE	Empty	sp|P07686|HEXB_HUMAN Beta-hexosaminidase subunit beta OS=Homo sapiens OX=9606 GN=HEXB PE=1 SV=3	sp|P07686|HEXB_HUMAN	HEXB	63 kDa		unknown	7298300	1.45E+07	8694000	483790	469150	-1
978	TRUE	Empty	sp|P51452|DUS3_HUMAN Dual specificity protein phosphatase 3 OS=Homo sapiens OX=9606 GN=DUSP3 PE=1 SV=1	sp|P51452|DUS3_HUMAN	DUSP3	20 kDa		unknown	2912000	1.47E+07	5733600	-1	3335400	5517400
979	TRUE	Empty	sp|P52789|HXK2_HUMAN Hexokinase-2 OS=Homo sapiens OX=9606 GN=HK2 PE=1 SV=2	sp|P52789|HXK2_HUMAN	HK2	102 kDa	TRUE	unknown	1.75E+07	2.07E+07	1.31E+07	2872900	4451600	4280000
980	TRUE	Empty	sp|P62910|RL32_HUMAN 60S ribosomal protein L32 OS=Homo sapiens OX=9606 GN=RPL32 PE=1 SV=2	sp|P62910|RL32_HUMAN	RPL32	16 kDa		unknown	2.70E+07	5.17E+07	5.26E+07	-1	4452500	2.75E+07
981	TRUE	Empty	sp|P67812|SC11A_HUMAN Signal peptidase complex catalytic subunit SEC11A OS=Homo sapiens OX=9606 GN=SEC11A PE=1 SV=1	sp|P67812|SC11A_HUMAN	SEC11A	21 kDa		unknown	1.76E+07	3.22E+07	2.18E+07	9037800	8839400	9237500
982	TRUE	Empty	sp|Q00013-2|EM55_HUMAN Isoform 2 of 55 kDa erythrocyte membrane protein OS=Homo sapiens OX=9606 GN=MPP1	sp|Q00013-2|EM55_HUMAN (+1)	MPP1	49 kDa		unknown	5728800	845890	5313900	-1	-1	-1
983	TRUE	Empty	sp|Q13155|AIMP2_HUMAN Aminoacyl tRNA synthase complex-interacting multifunctional protein 2 OS=Homo sapiens OX=9606 GN=AIMP2 PE=1 SV=2	sp|Q13155|AIMP2_HUMAN	AIMP2	35 kDa		unknown	9502800	4399900	5183100	4948500	9682300	3197400
984	TRUE	Empty	sp|Q5VYK3|ECM29_HUMAN Proteasome adapter and scaffold protein ECM29 OS=Homo sapiens OX=9606 GN=ECPAS PE=1 SV=2	sp|Q5VYK3|ECM29_HUMAN	ECPAS	204 kDa		unknown	303190	368770	481770	14067	-1	35300
985	TRUE	Empty	sp|Q9UFN0|NPS3A_HUMAN Protein NipSnap homolog 3A OS=Homo sapiens OX=9606 GN=NIPSNAP3A PE=1 SV=2	sp|Q9UFN0|NPS3A_HUMAN	NIPSNAP3A	28 kDa		unknown	6650900	3143500	4289900	1.38E+07	1.27E+07	1.00E+07
986	TRUE	Empty	sp|P08621|RU17_HUMAN U1 small nuclear ribonucleoprotein 70 kDa OS=Homo sapiens OX=9606 GN=SNRNP70 PE=1 SV=2	sp|P08621|RU17_HUMAN (+1)	SNRNP70	52 kDa		unknown	3013000	5400500	2686500	7005200	7618400	8405100
987	TRUE	Empty	sp|Q6DN03|H2B2C_HUMAN Putative histone H2B type 2-C OS=Homo sapiens OX=9606 GN=HIST2H2BC PE=5 SV=3	sp|Q6DN03|H2B2C_HUMAN (+1)	HIST2H2BC	21 kDa	TRUE	unknown	7.82E+08	5.19E+08	5.59E+08	1.01E+09	1.66E+09	6.27E+08
988	TRUE	Empty	sp|O14874-2|BCKD_HUMAN Isoform 2 of [3-methyl-2-oxobutanoate dehydrogenase [lipoamide]] kinase, mitochondrial OS=Homo sapiens OX=9606 GN=BCKDK	sp|O14874-2|BCKD_HUMAN (+1)	BCKDK	38 kDa		unknown	6085300	6386300	9781800	-1	-1	-1
989	TRUE	Empty	sp|O15372|EIF3H_HUMAN Eukaryotic translation initiation factor 3 subunit H OS=Homo sapiens OX=9606 GN=EIF3H PE=1 SV=1	sp|O15372|EIF3H_HUMAN	EIF3H	40 kDa		unknown	3633400	3525600	4253500	35374	0	2421600
990	TRUE	Empty	sp|O60603|TLR2_HUMAN Toll-like receptor 2 OS=Homo sapiens OX=9606 GN=TLR2 PE=1 SV=1	sp|O60603|TLR2_HUMAN	TLR2	90 kDa		unknown	453870	565040	344860	2468400	2852500	2538400
991	TRUE	Empty	sp|O75368|SH3L1_HUMAN SH3 domain-binding glutamic acid-rich-like protein OS=Homo sapiens OX=9606 GN=SH3BGRL PE=1 SV=1	sp|O75368|SH3L1_HUMAN	SH3BGRL	13 kDa		unknown	4504100	1.40E+07	1.11E+07	6497700	9117500	7445100
992	TRUE	Empty	sp|P01009|A1AT_HUMAN Alpha-1-antitrypsin OS=Homo sapiens OX=9606 GN=SERPINA1 PE=1 SV=3	sp|P01009|A1AT_HUMAN	SERPINA1	47 kDa		unknown	3724300	503860	2758600	2.22E+07	2.06E+07	1.56E+07
993	TRUE	Empty	sp|P10515|ODP2_HUMAN Dihydrolipoyllysine-residue acetyltransferase component of pyruvate dehydrogenase complex, mitochondrial OS=Homo sapiens OX=9606 GN=DLAT PE=1 SV=3	sp|P10515|ODP2_HUMAN	DLAT	69 kDa		unknown	6581800	3739100	4181700	648240	361040	526900
994	TRUE	Empty	sp|P25786-2|PSA1_HUMAN Isoform Long of Proteasome subunit alpha type-1 OS=Homo sapiens OX=9606 GN=PSMA1	sp|P25786-2|PSA1_HUMAN (+1)	PSMA1	30 kDa		unknown	2739600	1788100	1878900	3694200	1873500	1933000
995	TRUE	Empty	sp|P61289-2|PSME3_HUMAN Isoform 2 of Proteasome activator complex subunit 3 OS=Homo sapiens OX=9606 GN=PSME3	sp|P61289-2|PSME3_HUMAN (+2)	PSME3	31 kDa		unknown	5509700	1949600	1952300	7762600	5998500	6020400
996	TRUE	Empty	sp|Q14157-1|UBP2L_HUMAN Isoform 2 of Ubiquitin-associated protein 2-like OS=Homo sapiens OX=9606 GN=UBAP2L	sp|Q14157-1|UBP2L_HUMAN (+4)	UBAP2L	104 kDa		unknown	3192500	3454700	5285500	480660	692700	400830
997	TRUE	Empty	sp|Q3KQU3-2|MA7D1_HUMAN Isoform 2 of MAP7 domain-containing protein 1 OS=Homo sapiens OX=9606 GN=MAP7D1	sp|Q3KQU3-2|MA7D1_HUMAN (+2)	MAP7D1	89 kDa		unknown	550060	643390	963490	217040	214350	256880
998	TRUE	Empty	sp|Q5VZ89-7|DEN4C_HUMAN Isoform 2 of DENN domain-containing protein 4C OS=Homo sapiens OX=9606 GN=DENND4C	sp|Q5VZ89-7|DEN4C_HUMAN (+1)	DENND4C	218 kDa		unknown	121220	687860	356160	0	-1	0
999	TRUE	Empty	sp|Q6ZNJ1-3|NBEL2_HUMAN Isoform 3 of Neurobeachin-like protein 2 OS=Homo sapiens OX=9606 GN=NBEAL2	sp|Q6ZNJ1-3|NBEL2_HUMAN (+1)	NBEAL2	299 kDa		unknown	0	53263	-1	510710	885260	1167200
1000	TRUE	Empty	sp|Q96L92-3|SNX27_HUMAN Isoform 2 of Sorting nexin-27 OS=Homo sapiens OX=9606 GN=SNX27	sp|Q96L92-3|SNX27_HUMAN (+1)	SNX27	60 kDa		unknown	3723800	4607500	5472900	2726000	1835700	2230300
1001	TRUE	Empty	sp|Q9NZD8|SPG21_HUMAN Maspardin OS=Homo sapiens OX=9606 GN=SPG21 PE=1 SV=1	sp|Q9NZD8|SPG21_HUMAN	SPG21	35 kDa		unknown	5421100	4412500	4491000	1902800	1511100	3381400
1002	TRUE	Empty	Cluster of sp|Q32MZ4-3|LRRF1_HUMAN Isoform 3 of Leucine-rich repeat flightless-interacting protein 1 OS=Homo sapiens OX=9606 GN=LRRFIP1 (sp|Q32MZ4-3|LRRF1_HUMAN)	sp|Q32MZ4-3|LRRF1_HUMAN [2]	LRRFIP1	83 kDa	TRUE	unknown	5466100	5984100	5911200	0	1400700	0
1002.1	TRUE	Empty	sp|Q32MZ4-3|LRRF1_HUMAN Isoform 3 of Leucine-rich repeat flightless-interacting protein 1 OS=Homo sapiens OX=9606 GN=LRRFIP1	sp|Q32MZ4-3|LRRF1_HUMAN	LRRFIP1	83 kDa	TRUE	unknown	5466100	5984100	5911200	1200100	1400700	773090
1002.2	TRUE	Empty	sp|Q32MZ4-4|LRRF1_HUMAN Isoform 4 of Leucine-rich repeat flightless-interacting protein 1 OS=Homo sapiens OX=9606 GN=LRRFIP1	sp|Q32MZ4-4|LRRF1_HUMAN	LRRFIP1	73 kDa	TRUE	unknown	0	0	0	-1	0	-1
1003	TRUE	Empty	Cluster of sp|Q92835-2|SHIP1_HUMAN Isoform 2 of Phosphatidylinositol 3,4,5-trisphosphate 5-phosphatase 1 OS=Homo sapiens OX=9606 GN=INPP5D (sp|Q92835-2|SHIP1_HUMAN)	sp|Q92835-2|SHIP1_HUMAN [4]	INPP5D	133 kDa	TRUE	unknown	986160	2692600	1815500	0	0	0
1003.1	TRUE	Empty	sp|Q92835-2|SHIP1_HUMAN Isoform 2 of Phosphatidylinositol 3,4,5-trisphosphate 5-phosphatase 1 OS=Homo sapiens OX=9606 GN=INPP5D	sp|Q92835-2|SHIP1_HUMAN (+1)	INPP5D	133 kDa	TRUE	unknown	986160	2692600	1815500	0	271350	345710
1003.2	TRUE	Empty	sp|Q9ES52-2|SHIP1_MOUSE Isoform 2 of Phosphatidylinositol 3,4,5-trisphosphate 5-phosphatase 1 OS=Mus musculus OX=10090 GN=Inpp5d	sp|Q9ES52-2|SHIP1_MOUSE (+1)	Inpp5d	133 kDa	TRUE	unknown	0	0	0	0	0	0
1004	TRUE	Empty	sp|P05413|FABPH_HUMAN Fatty acid-binding protein, heart OS=Homo sapiens OX=9606 GN=FABP3 PE=1 SV=4	sp|P05413|FABPH_HUMAN	FABP3	15 kDa		unknown	1.69E+07	1.24E+07	1.31E+07	-1	-1	-1
1005	TRUE	Empty	sp|P08246|ELNE_HUMAN Neutrophil elastase OS=Homo sapiens OX=9606 GN=ELANE PE=1 SV=1	sp|P08246|ELNE_HUMAN	ELANE	29 kDa		unknown	-1	4836500	0	7.32E+07	7.34E+07	9.43E+07
1006	TRUE	Empty	sp|P15104|GLNA_HUMAN Glutamine synthetase OS=Homo sapiens OX=9606 GN=GLUL PE=1 SV=4	sp|P15104|GLNA_HUMAN	GLUL	42 kDa		unknown	1.94E+07	1.49E+07	7248200	-1	-1	0
1007	TRUE	Empty	sp|P21399|ACOC_HUMAN Cytoplasmic aconitate hydratase OS=Homo sapiens OX=9606 GN=ACO1 PE=1 SV=3	sp|P21399|ACOC_HUMAN	ACO1	98 kDa		unknown	1184100	710500	-1	237050	252730	568710
1008	TRUE	Empty	sp|P21796|VDAC1_HUMAN Voltage-dependent anion-selective channel protein 1 OS=Homo sapiens OX=9606 GN=VDAC1 PE=1 SV=2	sp|P21796|VDAC1_HUMAN	VDAC1	31 kDa		unknown	1.90E+07	3.76E+07	2.10E+07	8293900	1.02E+07	8138500
1009	TRUE	Empty	sp|P26885|FKBP2_HUMAN Peptidyl-prolyl cis-trans isomerase FKBP2 OS=Homo sapiens OX=9606 GN=FKBP2 PE=1 SV=2	sp|P26885|FKBP2_HUMAN	FKBP2	16 kDa		unknown	2.79E+07	3.20E+07	3.10E+07	3182700	-1	5144900
1010	TRUE	Empty	sp|P34910-2|EVI2B_HUMAN Isoform 2 of Protein EVI2B OS=Homo sapiens OX=9606 GN=EVI2B	sp|P34910-2|EVI2B_HUMAN (+1)	EVI2B	51 kDa		unknown	1.06E+07	1.04E+07	9669400	6097700	2549600	6881100
1011	TRUE	Empty	sp|Q9H3P7|GCP60_HUMAN Golgi resident protein GCP60 OS=Homo sapiens OX=9606 GN=ACBD3 PE=1 SV=4	sp|Q9H3P7|GCP60_HUMAN	ACBD3	61 kDa		unknown	1974100	1079100	3774100	1383200	364960	1430600
1012	TRUE	Empty	sp|Q9Y285-2|SYFA_HUMAN Isoform 2 of Phenylalanine--tRNA ligase alpha subunit OS=Homo sapiens OX=9606 GN=FARSA	sp|Q9Y285-2|SYFA_HUMAN (+1)	FARSA	54 kDa		unknown	1460900	2201800	1728000	1878800	2045300	3219200
1013	TRUE	Empty	sp|Q9Y2T2|AP3M1_HUMAN AP-3 complex subunit mu-1 OS=Homo sapiens OX=9606 GN=AP3M1 PE=1 SV=1	sp|Q9Y2T2|AP3M1_HUMAN	AP3M1	47 kDa	TRUE	unknown	2803200	5615400	135810	0	1472700	1574900
1014	TRUE	Empty	Cluster of sp|Q13586|STIM1_HUMAN Stromal interaction molecule 1 OS=Homo sapiens OX=9606 GN=STIM1 PE=1 SV=3 (sp|Q13586|STIM1_HUMAN)	sp|Q13586|STIM1_HUMAN [2]	STIM1	77 kDa	TRUE	unknown	6586500	4502900	4453800	533550	750480	0
1014.1	TRUE	Empty	sp|Q13586|STIM1_HUMAN Stromal interaction molecule 1 OS=Homo sapiens OX=9606 GN=STIM1 PE=1 SV=3	sp|Q13586|STIM1_HUMAN	STIM1	77 kDa	TRUE	unknown	6586500	4502900	4453800	533550	750480	300020
1014.2	TRUE	Empty	sp|Q13586-2|STIM1_HUMAN Isoform 2 of Stromal interaction molecule 1 OS=Homo sapiens OX=9606 GN=STIM1	sp|Q13586-2|STIM1_HUMAN	STIM1	62 kDa	TRUE	unknown	0	0	0	0	0	0
1015	TRUE	Empty	Cluster of sp|Q9H8S9|MOB1A_HUMAN MOB kinase activator 1A OS=Homo sapiens OX=9606 GN=MOB1A PE=1 SV=4 (sp|Q9H8S9|MOB1A_HUMAN)	sp|Q9H8S9|MOB1A_HUMAN [2]	MOB1A	25 kDa	TRUE	unknown	0	0	0	0	0	0
1015.1	TRUE	Empty	sp|Q9H8S9|MOB1A_HUMAN MOB kinase activator 1A OS=Homo sapiens OX=9606 GN=MOB1A PE=1 SV=4	sp|Q9H8S9|MOB1A_HUMAN	MOB1A	25 kDa	TRUE	unknown	1.59E+07	1.28E+07	1.55E+07	1.65E+07	1.61E+07	1.76E+07
1015.2	TRUE	Empty	sp|Q7L9L4|MOB1B_HUMAN MOB kinase activator 1B OS=Homo sapiens OX=9606 GN=MOB1B PE=1 SV=3	sp|Q7L9L4|MOB1B_HUMAN	MOB1B	25 kDa	TRUE	unknown	1.40E+07	1.09E+07	1.31E+07	1.32E+07	1.27E+07	1.39E+07
1016	TRUE	Empty	Cluster of sp|P01892|1A02_HUMAN HLA class I histocompatibility antigen, A-2 alpha chain OS=Homo sapiens OX=9606 GN=HLA-A PE=1 SV=1 (sp|P01892|1A02_HUMAN)	sp|P01892|1A02_HUMAN [2]	HLA-A	41 kDa	TRUE	unknown	2.24E+07	3.61E+07	3.61E+07	0	0	0
1016.1	TRUE	Empty	sp|P01892|1A02_HUMAN HLA class I histocompatibility antigen, A-2 alpha chain OS=Homo sapiens OX=9606 GN=HLA-A PE=1 SV=1	sp|P01892|1A02_HUMAN	HLA-A	41 kDa	TRUE	unknown	2.24E+07	3.61E+07	3.61E+07	0	0	6213400
1016.2	TRUE	Empty	sp|P30377|1A03_GORGO Class I histocompatibility antigen, Gogo-A*0401 alpha chain OS=Gorilla gorilla gorilla OX=9595 PE=2 SV=1	sp|P30377|1A03_GORGO		41 kDa	TRUE	unknown	1.69E+07	2.67E+07	2.74E+07	4123300	0	0
1017	TRUE	Empty	sp|O75821|EIF3G_HUMAN Eukaryotic translation initiation factor 3 subunit G OS=Homo sapiens OX=9606 GN=EIF3G PE=1 SV=2	sp|O75821|EIF3G_HUMAN	EIF3G	36 kDa		unknown	1.24E+07	4826400	5933400	826930	243390	4645200
1018	TRUE	Empty	sp|O95571|ETHE1_HUMAN Persulfide dioxygenase ETHE1, mitochondrial OS=Homo sapiens OX=9606 GN=ETHE1 PE=1 SV=2	sp|O95571|ETHE1_HUMAN	ETHE1	28 kDa		unknown	6941300	2883300	1.11E+07	6256000	8324600	7712200
1019	TRUE	Empty	sp|P12955|PEPD_HUMAN Xaa-Pro dipeptidase OS=Homo sapiens OX=9606 GN=PEPD PE=1 SV=3	sp|P12955|PEPD_HUMAN	PEPD	55 kDa		unknown	1.16E+07	9750000	1.31E+07	2787300	1636000	1696800
1020	TRUE	Empty	sp|P20839-3|IMDH1_HUMAN Isoform 3 of Inosine-5'-monophosphate dehydrogenase 1 OS=Homo sapiens OX=9606 GN=IMPDH1	sp|P20839-3|IMDH1_HUMAN (+4)	IMPDH1	60 kDa		unknown	5042400	3515200	4606200	4637500	174040	4788300
1021	TRUE	Empty	sp|P42768|WASP_HUMAN Wiskott-Aldrich syndrome protein OS=Homo sapiens OX=9606 GN=WAS PE=1 SV=4	sp|P42768|WASP_HUMAN	WAS	53 kDa		unknown	3285400	1253000	2540000	5973000	2303500	5289600
1022	TRUE	Empty	sp|P50213-2|IDH3A_HUMAN Isoform 2 of Isocitrate dehydrogenase [NAD] subunit alpha, mitochondrial OS=Homo sapiens OX=9606 GN=IDH3A	sp|P50213-2|IDH3A_HUMAN (+1)	IDH3A	31 kDa		unknown	1.22E+07	2.09E+07	1.38E+07	4128100	3039400	4611400
1023	TRUE	Empty	sp|P61081|UBC12_HUMAN NEDD8-conjugating enzyme Ubc12 OS=Homo sapiens OX=9606 GN=UBE2M PE=1 SV=1	sp|P61081|UBC12_HUMAN	UBE2M	21 kDa		unknown	5159300	6941000	6142100	3644900	0	1171900
1024	TRUE	Empty	sp|Q14444-2|CAPR1_HUMAN Isoform 2 of Caprin-1 OS=Homo sapiens OX=9606 GN=CAPRIN1	sp|Q14444-2|CAPR1_HUMAN (+1)	CAPRIN1	77 kDa		unknown	9478900	6028800	9019600	0	1142800	1410600
1025	TRUE	Empty	sp|Q14683|SMC1A_HUMAN Structural maintenance of chromosomes protein 1A OS=Homo sapiens OX=9606 GN=SMC1A PE=1 SV=2	sp|Q14683|SMC1A_HUMAN	SMC1A	143 kDa		unknown	280930	0	-1	1333800	247170	1352000
1026	TRUE	Empty	sp|Q14696|MESD_HUMAN LRP chaperone MESD OS=Homo sapiens OX=9606 GN=MESD PE=1 SV=2	sp|Q14696|MESD_HUMAN	MESD	26 kDa		unknown	9167800	1.12E+07	1.22E+07	2608200	2719600	2235900
1027	TRUE	Empty	sp|Q16706|MA2A1_HUMAN Alpha-mannosidase 2 OS=Homo sapiens OX=9606 GN=MAN2A1 PE=1 SV=2	sp|Q16706|MA2A1_HUMAN	MAN2A1	131 kDa		unknown	160280	735270	298300	-1	-1	255990
1028	TRUE	Empty	sp|Q3LXA3-2|TKFC_HUMAN Isoform 2 of Triokinase/FMN cyclase OS=Homo sapiens OX=9606 GN=TKFC	sp|Q3LXA3-2|TKFC_HUMAN (+1)	TKFC	55 kDa		unknown	915590	0	383120	1355100	894270	1097400
1029	TRUE	Empty	sp|Q8IXB1-2|DJC10_HUMAN Isoform 2 of DnaJ homolog subfamily C member 10 OS=Homo sapiens OX=9606 GN=DNAJC10	sp|Q8IXB1-2|DJC10_HUMAN (+1)	DNAJC10	86 kDa		unknown	3037600	2689700	3125800	600820	1429200	1406000
1030	TRUE	Empty	sp|Q9ULC4-2|MCTS1_HUMAN Isoform 2 of Malignant T-cell-amplified sequence 1 OS=Homo sapiens OX=9606 GN=MCTS1	sp|Q9ULC4-2|MCTS1_HUMAN (+2)	MCTS1	19 kDa		unknown	889840	1784200	3717700	1546800	1152200	1403400
1031	TRUE	Empty	sp|Q9Y6K5|OAS3_HUMAN 2'-5'-oligoadenylate synthase 3 OS=Homo sapiens OX=9606 GN=OAS3 PE=1 SV=3	sp|Q9Y6K5|OAS3_HUMAN	OAS3	121 kDa		unknown	1409300	2338800	2184200	-1	-1	-1
1032	TRUE	Empty	sp|P68036-3|UB2L3_HUMAN Isoform 3 of Ubiquitin-conjugating enzyme E2 L3 OS=Homo sapiens OX=9606 GN=UBE2L3	sp|P68036-3|UB2L3_HUMAN (+1)	UBE2L3	24 kDa		unknown	9771800	2.87E+07	1.03E+07	0	1.45E+07	1.48E+07
1033	TRUE	Empty	sp|Q9P000-2|COMD9_HUMAN Isoform 2 of COMM domain-containing protein 9 OS=Homo sapiens OX=9606 GN=COMMD9	sp|Q9P000-2|COMD9_HUMAN	COMMD9	17 kDa		unknown	1885300	4859700	2520000	2690100	4244000	3503900
1034	TRUE	Empty	Cluster of sp|Q06187|BTK_HUMAN Tyrosine-protein kinase BTK OS=Homo sapiens OX=9606 GN=BTK PE=1 SV=3 (sp|Q06187|BTK_HUMAN)	sp|Q06187|BTK_HUMAN [2]	BTK	76 kDa	TRUE	unknown	2253700	1182300	1362600	0	0	0
1034.1	TRUE	Empty	sp|Q06187|BTK_HUMAN Tyrosine-protein kinase BTK OS=Homo sapiens OX=9606 GN=BTK PE=1 SV=3	sp|Q06187|BTK_HUMAN	BTK	76 kDa	TRUE	unknown	2253700	1182300	1362600	400740	883200	0
1034.2	TRUE	Empty	sp|P35991|BTK_MOUSE Tyrosine-protein kinase BTK OS=Mus musculus OX=10090 GN=Btk PE=1 SV=4	sp|P35991|BTK_MOUSE	Btk	76 kDa	TRUE	unknown	0	0	0	0	0	0
1035	TRUE	Empty	sp|O94804|STK10_HUMAN Serine/threonine-protein kinase 10 OS=Homo sapiens OX=9606 GN=STK10 PE=1 SV=1	sp|O94804|STK10_HUMAN	STK10	112 kDa		unknown	2381600	4561000	1208700	955510	477000	277210
1036	TRUE	Empty	sp|P20618|PSB1_HUMAN Proteasome subunit beta type-1 OS=Homo sapiens OX=9606 GN=PSMB1 PE=1 SV=2	sp|P20618|PSB1_HUMAN	PSMB1	26 kDa		unknown	4600500	5153300	0	1906100	1441100	4016400
1037	TRUE	Empty	sp|P35527|K1C9_HUMAN Keratin, type I cytoskeletal 9 OS=Homo sapiens OX=9606 GN=KRT9 PE=1 SV=3	sp|P35527|K1C9_HUMAN	KRT9	62 kDa		unknown	4318700	5988800	5920500	2485000	1365600	1565700
1038	TRUE	Empty	sp|P35914|HMGCL_HUMAN Hydroxymethylglutaryl-CoA lyase, mitochondrial OS=Homo sapiens OX=9606 GN=HMGCL PE=1 SV=2	sp|P35914|HMGCL_HUMAN	HMGCL	34 kDa		unknown	9856300	6903300	9624700	1513400	-1	1375900
1039	TRUE	Empty	sp|Q01105|SET_HUMAN Protein SET OS=Homo sapiens OX=9606 GN=SET PE=1 SV=3	sp|Q01105|SET_HUMAN	SET	33 kDa		unknown	1.94E+07	1.12E+07	2.24E+07	4.07E+07	3.42E+07	3.50E+07
1040	TRUE	Empty	sp|Q8N392|RHG18_HUMAN Rho GTPase-activating protein 18 OS=Homo sapiens OX=9606 GN=ARHGAP18 PE=1 SV=3	sp|Q8N392|RHG18_HUMAN	ARHGAP18	75 kDa		unknown	2159400	1511400	1603500	102230	-1	-1
1041	TRUE	Empty	sp|Q96N66|MBOA7_HUMAN Lysophospholipid acyltransferase 7 OS=Homo sapiens OX=9606 GN=MBOAT7 PE=1 SV=2	sp|Q96N66|MBOA7_HUMAN	MBOAT7	53 kDa		unknown	6726100	4099800	6107600	3818600	2330700	4210300
1042	TRUE	Empty	sp|Q9BTT0|AN32E_HUMAN Acidic leucine-rich nuclear phosphoprotein 32 family member E OS=Homo sapiens OX=9606 GN=ANP32E PE=1 SV=1	sp|Q9BTT0|AN32E_HUMAN	ANP32E	31 kDa		unknown	1.47E+07	2401000	8696400	3.37E+07	3.68E+07	1.52E+07
1043	TRUE	Empty	sp|Q9UBQ7|GRHPR_HUMAN Glyoxylate reductase/hydroxypyruvate reductase OS=Homo sapiens OX=9606 GN=GRHPR PE=1 SV=1	sp|Q9UBQ7|GRHPR_HUMAN	GRHPR	36 kDa		unknown	7495500	6729600	1.04E+07	5161100	5229900	5889100
1044	TRUE	Empty	sp|Q9UKY7|CDV3_HUMAN Protein CDV3 homolog OS=Homo sapiens OX=9606 GN=CDV3 PE=1 SV=1	sp|Q9UKY7|CDV3_HUMAN	CDV3	27 kDa		unknown	0	4777600	2152500	4469900	0	5139900
1045	TRUE	Empty	sp|O14744|ANM5_HUMAN Protein arginine N-methyltransferase 5 OS=Homo sapiens OX=9606 GN=PRMT5 PE=1 SV=4	sp|O14744|ANM5_HUMAN (+1)	PRMT5	73 kDa		unknown	3028900	1203800	2496100	0	658660	1112400
1046	TRUE	Empty	sp|P55145|MANF_HUMAN Mesencephalic astrocyte-derived neurotrophic factor OS=Homo sapiens OX=9606 GN=MANF PE=1 SV=3	sp|P55145|MANF_HUMAN	MANF	21 kDa		unknown	1.37E+07	7302900	3642900	1228300	604140	-1
1047	TRUE	Empty	sp|P16070-10|CD44_HUMAN Isoform 10 of CD44 antigen OS=Homo sapiens OX=9606 GN=CD44	sp|P16070-10|CD44_HUMAN (+14)	CD44	53 kDa		unknown	3.30E+07	3.27E+07	3.18E+07	5912600	9194200	8910500
1048	TRUE	Empty	sp|Q14956-2|GPNMB_HUMAN Isoform 2 of Transmembrane glycoprotein NMB OS=Homo sapiens OX=9606 GN=GPNMB	sp|Q14956-2|GPNMB_HUMAN (+1)	GPNMB	63 kDa		unknown	3605400	4368300	6126200	-1	0	1534700
1049	TRUE	Empty	Cluster of sp|Q13217|DNJC3_HUMAN DnaJ homolog subfamily C member 3 OS=Homo sapiens OX=9606 GN=DNAJC3 PE=1 SV=1 (sp|Q13217|DNJC3_HUMAN)	sp|Q13217|DNJC3_HUMAN [2]	DNAJC3	58 kDa	TRUE	unknown	0	0	4976800	1445500	2403000	0
1049.1	TRUE	Empty	sp|Q13217|DNJC3_HUMAN DnaJ homolog subfamily C member 3 OS=Homo sapiens OX=9606 GN=DNAJC3 PE=1 SV=1	sp|Q13217|DNJC3_HUMAN	DNAJC3	58 kDa	TRUE	unknown	3258600	1554000	4976800	1445500	2403000	538570
1049.2	TRUE	Empty	sp|Q91YW3|DNJC3_MOUSE DnaJ homolog subfamily C member 3 OS=Mus musculus OX=10090 GN=Dnajc3 PE=1 SV=1	sp|Q91YW3|DNJC3_MOUSE	Dnajc3	57 kDa	TRUE	unknown	0	0	0	0	0	0
1050	TRUE	Empty	Cluster of sp|Q14254|FLOT2_HUMAN Flotillin-2 OS=Homo sapiens OX=9606 GN=FLOT2 PE=1 SV=2 (sp|Q14254|FLOT2_HUMAN)	sp|Q14254|FLOT2_HUMAN [3]	FLOT2	47 kDa	TRUE	unknown	-1	0	0	4768600	4552000	4380300
1050.1	TRUE	Empty	sp|Q14254|FLOT2_HUMAN Flotillin-2 OS=Homo sapiens OX=9606 GN=FLOT2 PE=1 SV=2	sp|Q14254|FLOT2_HUMAN	FLOT2	47 kDa	TRUE	unknown	-1	522710	333940	4768600	4552000	4380300
1050.2	TRUE	Empty	sp|Q98TZ8-2|FLOT2_DANRE Isoform 2 of Flotillin-2a OS=Danio rerio OX=7955 GN=flot2a	sp|Q98TZ8-2|FLOT2_DANRE (+1)	flot2a	36 kDa	TRUE	unknown	0	-1	0	-1	0	0
1051	TRUE	Empty	Cluster of sp|Q9UJS0-2|CMC2_HUMAN Isoform 2 of Calcium-binding mitochondrial carrier protein Aralar2 OS=Homo sapiens OX=9606 GN=SLC25A13 (sp|Q9UJS0-2|CMC2_HUMAN)	sp|Q9UJS0-2|CMC2_HUMAN [4]	SLC25A13	74 kDa	TRUE	unknown	1661800	2795000	1686900	0	0	0
1051.1	TRUE	Empty	sp|Q9UJS0-2|CMC2_HUMAN Isoform 2 of Calcium-binding mitochondrial carrier protein Aralar2 OS=Homo sapiens OX=9606 GN=SLC25A13	sp|Q9UJS0-2|CMC2_HUMAN (+1)	SLC25A13	74 kDa	TRUE	unknown	1661800	2735700	1860300	152930	0	108460
1051.2	TRUE	Empty	sp|O75746-2|CMC1_HUMAN Isoform 2 of Calcium-binding mitochondrial carrier protein Aralar1 OS=Homo sapiens OX=9606 GN=SLC25A12	sp|O75746-2|CMC1_HUMAN (+1)	SLC25A12	63 kDa	TRUE	unknown	0	2854300	1513600	-1	120730	180300
1052	TRUE	Empty	sp|A0AVT1|UBA6_HUMAN Ubiquitin-like modifier-activating enzyme 6 OS=Homo sapiens OX=9606 GN=UBA6 PE=1 SV=1	sp|A0AVT1|UBA6_HUMAN	UBA6	118 kDa		unknown	391810	676040	206750	1289900	198340	-1
1053	TRUE	Empty	sp|A0MZ66-3|SHOT1_HUMAN Isoform 3 of Shootin-1 OS=Homo sapiens OX=9606 GN=SHTN1	sp|A0MZ66-3|SHOT1_HUMAN (+3)	SHTN1	74 kDa		unknown	3009400	1820100	2341900	0	-1	0
1054	TRUE	Empty	sp|O14672|ADA10_HUMAN Disintegrin and metalloproteinase domain-containing protein 10 OS=Homo sapiens OX=9606 GN=ADAM10 PE=1 SV=1	sp|O14672|ADA10_HUMAN	ADAM10	84 kDa		unknown	2673700	1280400	3232600	653940	-1	799820
1055	TRUE	Empty	sp|O60826|CCD22_HUMAN Coiled-coil domain-containing protein 22 OS=Homo sapiens OX=9606 GN=CCDC22 PE=1 SV=1	sp|O60826|CCD22_HUMAN	CCDC22	71 kDa		unknown	316930	1426900	529810	-1	0	476250
1056	TRUE	Empty	sp|O94826|TOM70_HUMAN Mitochondrial import receptor subunit TOM70 OS=Homo sapiens OX=9606 GN=TOMM70 PE=1 SV=1	sp|O94826|TOM70_HUMAN	TOMM70	67 kDa		unknown	2268400	2869100	3263400	-1	98597	228750
1057	TRUE	Empty	sp|P12004|PCNA_HUMAN Proliferating cell nuclear antigen OS=Homo sapiens OX=9606 GN=PCNA PE=1 SV=1	sp|P12004|PCNA_HUMAN	PCNA	29 kDa		unknown	2536300	2083800	2823400	7575000	1372400	1.22E+07
1058	TRUE	Empty	sp|P13798|ACPH_HUMAN Acylamino-acid-releasing enzyme OS=Homo sapiens OX=9606 GN=APEH PE=1 SV=4	sp|P13798|ACPH_HUMAN	APEH	81 kDa		unknown	2146000	4504300	704360	487580	-1	-1
1059	TRUE	Empty	sp|P15121|ALDR_HUMAN Aldose reductase OS=Homo sapiens OX=9606 GN=AKR1B1 PE=1 SV=3	sp|P15121|ALDR_HUMAN	AKR1B1	36 kDa		unknown	2.10E+07	1.79E+07	9995900	2581600	2971200	6609000
1060	TRUE	Empty	sp|P24539|AT5F1_HUMAN ATP synthase F(0) complex subunit B1, mitochondrial OS=Homo sapiens OX=9606 GN=ATP5PB PE=1 SV=2	sp|P24539|AT5F1_HUMAN	ATP5PB	29 kDa		unknown	1.71E+07	1.75E+07	2.19E+07	899230	775320	1063000
1061	TRUE	Empty	sp|P46926|GNPI1_HUMAN Glucosamine-6-phosphate isomerase 1 OS=Homo sapiens OX=9606 GN=GNPDA1 PE=1 SV=1	sp|P46926|GNPI1_HUMAN	GNPDA1	33 kDa		unknown	5983400	8743000	1.31E+07	-1	782180	-1
1062	TRUE	Empty	sp|P62495|ERF1_HUMAN Eukaryotic peptide chain release factor subunit 1 OS=Homo sapiens OX=9606 GN=ETF1 PE=1 SV=3	sp|P62495|ERF1_HUMAN	ETF1	49 kDa		unknown	-1	1.24E+07	4910600	2025300	2861600	4846700
1063	TRUE	Empty	sp|Q09161|NCBP1_HUMAN Nuclear cap-binding protein subunit 1 OS=Homo sapiens OX=9606 GN=NCBP1 PE=1 SV=1	sp|Q09161|NCBP1_HUMAN	NCBP1	92 kDa		unknown	611570	1010500	692140	1317200	2762700	901490
1064	TRUE	Empty	sp|Q12907|LMAN2_HUMAN Vesicular integral-membrane protein VIP36 OS=Homo sapiens OX=9606 GN=LMAN2 PE=1 SV=1	sp|Q12907|LMAN2_HUMAN	LMAN2	40 kDa		unknown	6707200	1.54E+07	1.44E+07	3261400	7032800	9815400
1065	TRUE	Empty	sp|Q15257-2|PTPA_HUMAN Isoform 1 of Serine/threonine-protein phosphatase 2A activator OS=Homo sapiens OX=9606 GN=PTPA	sp|Q15257-2|PTPA_HUMAN (+1)	PTPA	37 kDa		unknown	5988800	5391900	8646400	2752800	5040900	4229700
1066	TRUE	Empty	sp|Q7ZV68|VPS29_DANRE Vacuolar protein sorting-associated protein 29 OS=Danio rerio OX=7955 GN=vps29 PE=2 SV=1	sp|Q7ZV68|VPS29_DANRE (+2)	vps29	20 kDa		unknown	8547800	9163300	1.35E+07	4219000	3962400	4027000
1067	TRUE	Empty	sp|Q96CM8-3|ACSF2_HUMAN Isoform 3 of Acyl-CoA synthetase family member 2, mitochondrial OS=Homo sapiens OX=9606 GN=ACSF2	sp|Q96CM8-3|ACSF2_HUMAN (+1)	ACSF2	67 kDa		unknown	8588200	7424100	7612200	-1	-1	-1
1068	TRUE	Empty	sp|Q9NSD9|SYFB_HUMAN Phenylalanine--tRNA ligase beta subunit OS=Homo sapiens OX=9606 GN=FARSB PE=1 SV=3	sp|Q9NSD9|SYFB_HUMAN	FARSB	66 kDa		unknown	266660	1177700	912490	0	590560	1958400
1069	TRUE	Empty	sp|Q9UNZ2-5|NSF1C_HUMAN Isoform 3 of NSFL1 cofactor p47 OS=Homo sapiens OX=9606 GN=NSFL1C	sp|Q9UNZ2-5|NSF1C_HUMAN (+1)	NSFL1C	41 kDa		unknown	1077200	715510	1064600	780480	698620	710060
1070	TRUE	Empty	sp|P62899-2|RL31_HUMAN Isoform 2 of 60S ribosomal protein L31 OS=Homo sapiens OX=9606 GN=RPL31	sp|P62899-2|RL31_HUMAN (+2)	RPL31	15 kDa		unknown	9.69E+07	1.13E+08	7.02E+07	3.15E+07	3.44E+07	3.61E+07
1071	TRUE	Empty	Cluster of sp|P61619|S61A1_HUMAN Protein transport protein Sec61 subunit alpha isoform 1 OS=Homo sapiens OX=9606 GN=SEC61A1 PE=1 SV=2 (sp|P61619|S61A1_HUMAN)	sp|P61619|S61A1_HUMAN [2]	SEC61A1	52 kDa	TRUE	unknown	8713400	9536800	0	3287000	425600	7540000
1071.1	TRUE	Empty	sp|P61619|S61A1_HUMAN Protein transport protein Sec61 subunit alpha isoform 1 OS=Homo sapiens OX=9606 GN=SEC61A1 PE=1 SV=2	sp|P61619|S61A1_HUMAN	SEC61A1	52 kDa	TRUE	unknown	8713400	9536800	7872200	3287000	425600	7540000
1071.2	TRUE	Empty	sp|Q9H9S3-3|S61A2_HUMAN Isoform 3 of Protein transport protein Sec61 subunit alpha isoform 2 OS=Homo sapiens OX=9606 GN=SEC61A2	sp|Q9H9S3-3|S61A2_HUMAN	SEC61A2	50 kDa	TRUE	unknown	0	0	0	-1	-1	-1
1072	TRUE	Empty	Cluster of sp|Q03013-2|GSTM4_HUMAN Isoform 2 of Glutathione S-transferase Mu 4 OS=Homo sapiens OX=9606 GN=GSTM4 (sp|Q03013-2|GSTM4_HUMAN)	sp|Q03013-2|GSTM4_HUMAN [5]	GSTM4	23 kDa	TRUE	unknown	0	-1	0	7382300	1.39E+07	1.44E+07
1072.1	TRUE	Empty	sp|Q03013-2|GSTM4_HUMAN Isoform 2 of Glutathione S-transferase Mu 4 OS=Homo sapiens OX=9606 GN=GSTM4	sp|Q03013-2|GSTM4_HUMAN	GSTM4	23 kDa	TRUE	unknown	2658600	-1	2729700	5530700	1.39E+07	1.44E+07
1072.2	TRUE	Empty	sp|P09488|GSTM1_HUMAN Glutathione S-transferase Mu 1 OS=Homo sapiens OX=9606 GN=GSTM1 PE=1 SV=3	sp|P09488|GSTM1_HUMAN	GSTM1	26 kDa	TRUE	unknown	2345800	-1	2408500	9233900	1.01E+07	1.44E+07
1072.3	TRUE	Empty	sp|P28161-2|GSTM2_HUMAN Isoform 2 of Glutathione S-transferase Mu 2 OS=Homo sapiens OX=9606 GN=GSTM2	sp|P28161-2|GSTM2_HUMAN (+1)	GSTM2	23 kDa	TRUE	unknown	0	-1	-1	3465900	0	3913000
1072.4	TRUE	Empty	sp|P46439|GSTM5_HUMAN Glutathione S-transferase Mu 5 OS=Homo sapiens OX=9606 GN=GSTM5 PE=1 SV=3	sp|P46439|GSTM5_HUMAN	GSTM5	26 kDa	TRUE	unknown	0	-1	0	0	0	0
1073	TRUE	Empty	Cluster of sp|P42858|HD_HUMAN Huntingtin OS=Homo sapiens OX=9606 GN=HTT PE=1 SV=2 (sp|P42858|HD_HUMAN)	sp|P42858|HD_HUMAN [2]	HTT	348 kDa	TRUE	unknown	484960	0	306580	0	0	0
1073.1	TRUE	Empty	sp|P42858|HD_HUMAN Huntingtin OS=Homo sapiens OX=9606 GN=HTT PE=1 SV=2	sp|P42858|HD_HUMAN	HTT	348 kDa	TRUE	unknown	484960	8,832.00	306580	0	0	0
1073.2	TRUE	Empty	sp|P42859|HD_MOUSE Huntingtin OS=Mus musculus OX=10090 GN=Htt PE=1 SV=2	sp|P42859|HD_MOUSE	Htt	345 kDa	TRUE	unknown	0	0	0	-1	0	0
1074	TRUE	Empty	Cluster of sp|Q8IU85-2|KCC1D_HUMAN Isoform 2 of Calcium/calmodulin-dependent protein kinase type 1D OS=Homo sapiens OX=9606 GN=CAMK1D (sp|Q8IU85-2|KCC1D_HUMAN)	sp|Q8IU85-2|KCC1D_HUMAN [3]	CAMK1D	40 kDa	TRUE	unknown	3975500	2141600	907790	-1	-1	0
1074.1	TRUE	Empty	sp|Q8IU85-2|KCC1D_HUMAN Isoform 2 of Calcium/calmodulin-dependent protein kinase type 1D OS=Homo sapiens OX=9606 GN=CAMK1D	sp|Q8IU85-2|KCC1D_HUMAN (+1)	CAMK1D	40 kDa	TRUE	unknown	4138900	289330	907790	-1	-1	0
1074.2	TRUE	Empty	sp|Q14012|KCC1A_HUMAN Calcium/calmodulin-dependent protein kinase type 1 OS=Homo sapiens OX=9606 GN=CAMK1 PE=1 SV=1	sp|Q14012|KCC1A_HUMAN	CAMK1	41 kDa	TRUE	unknown	3812100	2141600	786420	-1	0	0
1075	TRUE	Empty	sp|P22061-2|PIMT_HUMAN Isoform 2 of Protein-L-isoaspartate(D-aspartate) O-methyltransferase OS=Homo sapiens OX=9606 GN=PCMT1	sp|P22061-2|PIMT_HUMAN (+1)	PCMT1	25 kDa		unknown	3710300	0	1974800	9136200	1.68E+07	1.46E+07
1076	TRUE	Empty	sp|P28066|PSA5_HUMAN Proteasome subunit alpha type-5 OS=Homo sapiens OX=9606 GN=PSMA5 PE=1 SV=3	sp|P28066|PSA5_HUMAN	PSMA5	26 kDa		unknown	1.08E+07	9430100	6740300	3243000	5209200	2074400
1077	TRUE	Empty	sp|P28676|GRAN_HUMAN Grancalcin OS=Homo sapiens OX=9606 GN=GCA PE=1 SV=2	sp|P28676|GRAN_HUMAN	GCA	24 kDa		unknown	6560000	2617200	5145000	1.63E+07	2.70E+07	2.82E+07
1078	TRUE	Empty	sp|P30566|PUR8_HUMAN Adenylosuccinate lyase OS=Homo sapiens OX=9606 GN=ADSL PE=1 SV=2	sp|P30566|PUR8_HUMAN	ADSL	55 kDa		unknown	1889400	3244500	1812900	165420	105890	3564300
1079	TRUE	Empty	sp|P48059|LIMS1_HUMAN LIM and senescent cell antigen-like-containing domain protein 1 OS=Homo sapiens OX=9606 GN=LIMS1 PE=1 SV=4	sp|P48059|LIMS1_HUMAN	LIMS1	37 kDa		unknown	9274600	1.43E+07	8369000	-1	0	-1
1080	TRUE	Empty	sp|P61089|UBE2N_MOUSE Ubiquitin-conjugating enzyme E2 N OS=Mus musculus OX=10090 GN=Ube2n PE=1 SV=1	sp|P61089|UBE2N_MOUSE (+1)	Ube2n	17 kDa		unknown	2.23E+07	1.88E+07	2.14E+07	2.12E+07	3383300	1.60E+07
1081	TRUE	Empty	sp|Q15185-4|TEBP_HUMAN Isoform 4 of Prostaglandin E synthase 3 OS=Homo sapiens OX=9606 GN=PTGES3	sp|Q15185-4|TEBP_HUMAN (+1)	PTGES3	16 kDa		unknown	2.54E+07	2.85E+07	2.97E+07	1.63E+07	1.90E+07	1.51E+07
1082	TRUE	Empty	sp|Q92696|PGTA_HUMAN Geranylgeranyl transferase type-2 subunit alpha OS=Homo sapiens OX=9606 GN=RABGGTA PE=1 SV=2	sp|Q92696|PGTA_HUMAN	RABGGTA	65 kDa		unknown	434810	1174100	1244200	-1	159230	-1
1083	TRUE	Empty	sp|Q92896-2|GSLG1_HUMAN Isoform 2 of Golgi apparatus protein 1 OS=Homo sapiens OX=9606 GN=GLG1	sp|Q92896-2|GSLG1_HUMAN (+2)	GLG1	137 kDa		unknown	425170	1034400	268510	265590	-1	-1
1084	TRUE	Empty	sp|Q96CS3|FAF2_HUMAN FAS-associated factor 2 OS=Homo sapiens OX=9606 GN=FAF2 PE=1 SV=2	sp|Q96CS3|FAF2_HUMAN	FAF2	53 kDa		unknown	5039300	4918100	0	-1	-1	838780
1085	TRUE	Empty	sp|Q9NZL9-2|MAT2B_HUMAN Isoform 2 of Methionine adenosyltransferase 2 subunit beta OS=Homo sapiens OX=9606 GN=MAT2B	sp|Q9NZL9-2|MAT2B_HUMAN (+1)	MAT2B	36 kDa		unknown	7558400	2706100	3290900	3280900	2865900	3958400
1086	TRUE	Empty	sp|Q9Y295|DRG1_HUMAN Developmentally-regulated GTP-binding protein 1 OS=Homo sapiens OX=9606 GN=DRG1 PE=1 SV=1	sp|Q9Y295|DRG1_HUMAN	DRG1	41 kDa		unknown	2335300	1314700	686740	616060	1232800	5651200
1087	TRUE	Empty	sp|Q91VW3|SH3L3_MOUSE SH3 domain-binding glutamic acid-rich-like protein 3 OS=Mus musculus OX=10090 GN=Sh3bgrl3 PE=1 SV=1	sp|Q91VW3|SH3L3_MOUSE (+1)	Sh3bgrl3	10 kDa		unknown	5.07E+07	5.93E+07	5.05E+07	5.09E+07	4.88E+07	5.41E+07
1088	TRUE	Empty	Cluster of sp|Q96I99|SUCB2_HUMAN Succinate--CoA ligase [GDP-forming] subunit beta, mitochondrial OS=Homo sapiens OX=9606 GN=SUCLG2 PE=1 SV=2 (sp|Q96I99|SUCB2_HUMAN)	sp|Q96I99|SUCB2_HUMAN [2]	SUCLG2	47 kDa	TRUE	unknown	0	0	6755300	0	2695900	0
1088.1	TRUE	Empty	sp|Q96I99|SUCB2_HUMAN Succinate--CoA ligase [GDP-forming] subunit beta, mitochondrial OS=Homo sapiens OX=9606 GN=SUCLG2 PE=1 SV=2	sp|Q96I99|SUCB2_HUMAN	SUCLG2	47 kDa	TRUE	unknown	4702700	6003500	6755300	2113400	2695900	2305900
1088.2	TRUE	Empty	sp|Q96I99-2|SUCB2_HUMAN Isoform 2 of Succinate--CoA ligase [GDP-forming] subunit beta, mitochondrial OS=Homo sapiens OX=9606 GN=SUCLG2	sp|Q96I99-2|SUCB2_HUMAN	SUCLG2	48 kDa	TRUE	unknown	0	5809900	6537400	0	0	0
1089	TRUE	Empty	Cluster of sp|Q14344|GNA13_HUMAN Guanine nucleotide-binding protein subunit alpha-13 OS=Homo sapiens OX=9606 GN=GNA13 PE=1 SV=2 (sp|Q14344|GNA13_HUMAN)	sp|Q14344|GNA13_HUMAN [2]	GNA13	44 kDa	TRUE	unknown	4.96E+07	5.03E+07	4.79E+07	0	0	0
1089.1	TRUE	Empty	sp|Q14344|GNA13_HUMAN Guanine nucleotide-binding protein subunit alpha-13 OS=Homo sapiens OX=9606 GN=GNA13 PE=1 SV=2	sp|Q14344|GNA13_HUMAN	GNA13	44 kDa	TRUE	unknown	4.96E+07	5.03E+07	4.79E+07	0	2.91E+07	0
1089.2	TRUE	Empty	sp|Q03113|GNA12_HUMAN Guanine nucleotide-binding protein subunit alpha-12 OS=Homo sapiens OX=9606 GN=GNA12 PE=1 SV=4	sp|Q03113|GNA12_HUMAN	GNA12	44 kDa	TRUE	unknown	0	0	0	0	0	0
1090	TRUE	Empty	Cluster of sp|P13861-2|KAP2_HUMAN Isoform 2 of cAMP-dependent protein kinase type II-alpha regulatory subunit OS=Homo sapiens OX=9606 GN=PRKAR2A (sp|P13861-2|KAP2_HUMAN)	sp|P13861-2|KAP2_HUMAN [3]	PRKAR2A	43 kDa	TRUE	unknown	0	2213600	1381600	860820	1141100	1932500
1090.1	TRUE	Empty	sp|P13861-2|KAP2_HUMAN Isoform 2 of cAMP-dependent protein kinase type II-alpha regulatory subunit OS=Homo sapiens OX=9606 GN=PRKAR2A	sp|P13861-2|KAP2_HUMAN (+1)	PRKAR2A	43 kDa	TRUE	unknown	71030	2213600	1381600	860820	1141100	1932500
1090.2	TRUE	Empty	sp|P31323|KAP3_HUMAN cAMP-dependent protein kinase type II-beta regulatory subunit OS=Homo sapiens OX=9606 GN=PRKAR2B PE=1 SV=3	sp|P31323|KAP3_HUMAN	PRKAR2B	46 kDa	TRUE	unknown	0	0	0	0	0	0
1091	TRUE	Empty	Cluster of sp|Q96HC4|PDLI5_HUMAN PDZ and LIM domain protein 5 OS=Homo sapiens OX=9606 GN=PDLIM5 PE=1 SV=5 (sp|Q96HC4|PDLI5_HUMAN)	sp|Q96HC4|PDLI5_HUMAN [2]	PDLIM5	64 kDa	TRUE	unknown	2435900	1897500	3605800	0	-1	0
1091.1	TRUE	Empty	sp|Q96HC4|PDLI5_HUMAN PDZ and LIM domain protein 5 OS=Homo sapiens OX=9606 GN=PDLIM5 PE=1 SV=5	sp|Q96HC4|PDLI5_HUMAN	PDLIM5	64 kDa	TRUE	unknown	2435900	1897500	3605800	238270	-1	0
1091.2	TRUE	Empty	sp|Q96HC4-6|PDLI5_HUMAN Isoform 6 of PDZ and LIM domain protein 5 OS=Homo sapiens OX=9606 GN=PDLIM5	sp|Q96HC4-6|PDLI5_HUMAN	PDLIM5	68 kDa	TRUE	unknown	0	0	0	0	-1	0
1092	TRUE	Empty	sp|O43396|TXNL1_HUMAN Thioredoxin-like protein 1 OS=Homo sapiens OX=9606 GN=TXNL1 PE=1 SV=3	sp|O43396|TXNL1_HUMAN	TXNL1	32 kDa		unknown	1137700	3417900	696690	6334500	1005700	2668300
1093	TRUE	Empty	sp|O60271-9|JIP4_HUMAN Isoform 6 of C-Jun-amino-terminal kinase-interacting protein 4 OS=Homo sapiens OX=9606 GN=SPAG9	sp|O60271-9|JIP4_HUMAN	SPAG9	129 kDa		unknown	26171	760520	37034	0	-1	-1
1094	TRUE	Empty	sp|P08311|CATG_HUMAN Cathepsin G OS=Homo sapiens OX=9606 GN=CTSG PE=1 SV=2	sp|P08311|CATG_HUMAN	CTSG	29 kDa		unknown	6301900	5521400	8945100	6.99E+07	5.94E+07	6.73E+07
1095	TRUE	Empty	sp|P32189-4|GLPK_HUMAN Isoform 4 of Glycerol kinase OS=Homo sapiens OX=9606 GN=GK	sp|P32189-4|GLPK_HUMAN (+1)	GK	58 kDa		unknown	625890	1943400	841690	0	-1	-1
1096	TRUE	Empty	sp|P48651|PTSS1_HUMAN Phosphatidylserine synthase 1 OS=Homo sapiens OX=9606 GN=PTDSS1 PE=1 SV=1	sp|P48651|PTSS1_HUMAN	PTDSS1	56 kDa		unknown	3005200	5721400	4119300	5164100	1285400	4298300
1097	TRUE	Empty	sp|P53597|SUCA_HUMAN Succinate--CoA ligase [ADP/GDP-forming] subunit alpha, mitochondrial OS=Homo sapiens OX=9606 GN=SUCLG1 PE=1 SV=4	sp|P53597|SUCA_HUMAN	SUCLG1	36 kDa		unknown	1.57E+07	2.29E+07	2.12E+07	-1	901650	375300
1098	TRUE	Empty	sp|P53990-2|IST1_HUMAN Isoform 2 of IST1 homolog OS=Homo sapiens OX=9606 GN=IST1	sp|P53990-2|IST1_HUMAN (+2)	IST1	37 kDa		unknown	2802200	8733400	5422700	0	468410	756190
1099	TRUE	Empty	sp|P63173|RL38_HUMAN 60S ribosomal protein L38 OS=Homo sapiens OX=9606 GN=RPL38 PE=1 SV=2	sp|P63173|RL38_HUMAN (+1)	RPL38	8 kDa		unknown	5.55E+07	8.45E+07	1.01E+08	2.25E+07	4.25E+07	8.23E+07
1100	TRUE	Empty	sp|P98171-2|RHG04_HUMAN Isoform 2 of Rho GTPase-activating protein 4 OS=Homo sapiens OX=9606 GN=ARHGAP4	sp|P98171-2|RHG04_HUMAN (+1)	ARHGAP4	109 kDa		unknown	-1	958720	456240	745130	949480	224010
1101	TRUE	Empty	sp|Q07666-3|KHDR1_HUMAN Isoform 3 of KH domain-containing, RNA-binding, signal transduction-associated protein 1 OS=Homo sapiens OX=9606 GN=KHDRBS1	sp|Q07666-3|KHDR1_HUMAN (+1)	KHDRBS1	44 kDa		unknown	-1	4871600	1.00E+07	5884400	3372500	2401600
1102	TRUE	Empty	sp|Q14669-2|TRIPC_HUMAN Isoform 2 of E3 ubiquitin-protein ligase TRIP12 OS=Homo sapiens OX=9606 GN=TRIP12	sp|Q14669-2|TRIPC_HUMAN (+3)	TRIP12	224 kDa		unknown	127520	49822	-1	323430	123600	362540
1103	TRUE	Empty	sp|Q14694|UBP10_HUMAN Ubiquitin carboxyl-terminal hydrolase 10 OS=Homo sapiens OX=9606 GN=USP10 PE=1 SV=2	sp|Q14694|UBP10_HUMAN	USP10	87 kDa		unknown	550380	-1	1923500	630970	1107900	1153000
1104	TRUE	Empty	sp|Q15631|TSN_HUMAN Translin OS=Homo sapiens OX=9606 GN=TSN PE=1 SV=1	sp|Q15631|TSN_HUMAN	TSN	26 kDa		unknown	9118500	5100700	1.03E+07	4978800	3341700	9628500
1105	TRUE	Empty	sp|Q92890-1|UFD1_HUMAN Isoform Long of Ubiquitin recognition factor in ER-associated degradation protein 1 OS=Homo sapiens OX=9606 GN=UFD1	sp|Q92890-1|UFD1_HUMAN (+1)	UFD1	39 kDa		unknown	2033200	3994500	3133100	-1	338590	929090
1106	TRUE	Empty	sp|Q96A33-2|CCD47_HUMAN Isoform 2 of Coiled-coil domain-containing protein 47 OS=Homo sapiens OX=9606 GN=CCDC47	sp|Q96A33-2|CCD47_HUMAN (+1)	CCDC47	55 kDa		unknown	7454800	6122100	2986900	-1	618700	412130
1107	TRUE	Empty	sp|Q96JJ3|ELMO2_HUMAN Engulfment and cell motility protein 2 OS=Homo sapiens OX=9606 GN=ELMO2 PE=1 SV=2	sp|Q96JJ3|ELMO2_HUMAN	ELMO2	83 kDa	TRUE	unknown	2031600	1386700	1261500	1315300	726940	1137600
1108	TRUE	Empty	sp|Q9Y2Z0|SGT1_HUMAN Protein SGT1 homolog OS=Homo sapiens OX=9606 GN=SUGT1 PE=1 SV=3	sp|Q9Y2Z0|SGT1_HUMAN	SUGT1	41 kDa		unknown	5524800	6683800	5225200	3252000	-1	1900000
1109	TRUE	Empty	sp|P68402|PA1B2_HUMAN Platelet-activating factor acetylhydrolase IB subunit beta OS=Homo sapiens OX=9606 GN=PAFAH1B2 PE=1 SV=1	sp|P68402|PA1B2_HUMAN	PAFAH1B2	26 kDa		unknown	2.16E+07	2.13E+07	2.22E+07	1.42E+07	8527900	1.69E+07
1110	TRUE	Empty	Cluster of sp|Q9Y6M1-1|IF2B2_HUMAN Isoform 2 of Insulin-like growth factor 2 mRNA-binding protein 2 OS=Homo sapiens OX=9606 GN=IGF2BP2 (sp|Q9Y6M1-1|IF2B2_HUMAN)	sp|Q9Y6M1-1|IF2B2_HUMAN [3]	IGF2BP2	62 kDa	TRUE	unknown	0	-1	0	3271900	3057700	2724700
1110.1	TRUE	Empty	sp|Q9Y6M1-1|IF2B2_HUMAN Isoform 2 of Insulin-like growth factor 2 mRNA-binding protein 2 OS=Homo sapiens OX=9606 GN=IGF2BP2	sp|Q9Y6M1-1|IF2B2_HUMAN (+1)	IGF2BP2	62 kDa	TRUE	unknown	764050	-1	721970	3271900	3057700	2724700
1110.2	TRUE	Empty	sp|Q9NZI8|IF2B1_HUMAN Insulin-like growth factor 2 mRNA-binding protein 1 OS=Homo sapiens OX=9606 GN=IGF2BP1 PE=1 SV=2	sp|Q9NZI8|IF2B1_HUMAN	IGF2BP1	63 kDa	TRUE	unknown	0	0	0	0	0	0
1111	TRUE	Empty	sp|P36551|HEM6_HUMAN Oxygen-dependent coproporphyrinogen-III oxidase, mitochondrial OS=Homo sapiens OX=9606 GN=CPOX PE=1 SV=3	sp|P36551|HEM6_HUMAN	CPOX	50 kDa		unknown	2823800	2747400	3388400	1808500	1620600	2784900
1112	TRUE	Empty	sp|Q00688|FKBP3_HUMAN Peptidyl-prolyl cis-trans isomerase FKBP3 OS=Homo sapiens OX=9606 GN=FKBP3 PE=1 SV=1	sp|Q00688|FKBP3_HUMAN	FKBP3	25 kDa		unknown	7663100	3353100	5417500	4961100	1231400	-1
1113	TRUE	Empty	sp|Q02750-2|MP2K1_HUMAN Isoform 2 of Dual specificity mitogen-activated protein kinase kinase 1 OS=Homo sapiens OX=9606 GN=MAP2K1	sp|Q02750-2|MP2K1_HUMAN (+1)	MAP2K1	41 kDa		unknown	1131600	3025800	653900	1618600	2304700	2679600
1114	TRUE	Empty	sp|Q13094|LCP2_HUMAN Lymphocyte cytosolic protein 2 OS=Homo sapiens OX=9606 GN=LCP2 PE=1 SV=1	sp|Q13094|LCP2_HUMAN	LCP2	60 kDa		unknown	1557000	1177100	1303300	250790	218130	441680
1115	TRUE	Empty	sp|Q14677-3|EPN4_HUMAN Isoform 3 of Clathrin interactor 1 OS=Homo sapiens OX=9606 GN=CLINT1	sp|Q14677-3|EPN4_HUMAN (+1)	CLINT1	70 kDa		unknown	685230	811300	1581900	-1	0	-1
1116	TRUE	Empty	sp|Q86TI2-2|DPP9_HUMAN Isoform 2 of Dipeptidyl peptidase 9 OS=Homo sapiens OX=9606 GN=DPP9	sp|Q86TI2-2|DPP9_HUMAN (+1)	DPP9	102 kDa		unknown	791580	1689300	982790	-1	-1	292250
1117	TRUE	Empty	sp|Q8NBX0|SCPDL_HUMAN Saccharopine dehydrogenase-like oxidoreductase OS=Homo sapiens OX=9606 GN=SCCPDH PE=1 SV=1	sp|Q8NBX0|SCPDL_HUMAN	SCCPDH	47 kDa		unknown	4956200	6989000	9127500	2953300	-1	1895000
1118	TRUE	Empty	sp|Q8NCE2-3|MTMRE_HUMAN Isoform 3 of Myotubularin-related protein 14 OS=Homo sapiens OX=9606 GN=MTMR14	sp|Q8NCE2-3|MTMRE_HUMAN	MTMR14	60 kDa		unknown	591620	2114500	893320	1363600	854420	895400
1119	TRUE	Empty	sp|Q92688-2|AN32B_HUMAN Isoform 2 of Acidic leucine-rich nuclear phosphoprotein 32 family member B OS=Homo sapiens OX=9606 GN=ANP32B	sp|Q92688-2|AN32B_HUMAN (+1)	ANP32B	22 kDa	TRUE	unknown	4.51E+07	4.46E+07	4.04E+07	5.06E+07	5.48E+07	4.47E+07
1120	TRUE	Empty	sp|Q9NZT2-2|OGFR_HUMAN Isoform 2 of Opioid growth factor receptor OS=Homo sapiens OX=9606 GN=OGFR	sp|Q9NZT2-2|OGFR_HUMAN (+1)	OGFR	71 kDa		unknown	2766000	1293100	0	2860900	2618800	2888600
1121	TRUE	Empty	sp|Q9UI10|EI2BD_HUMAN Translation initiation factor eIF-2B subunit delta OS=Homo sapiens OX=9606 GN=EIF2B4 PE=1 SV=2	sp|Q9UI10|EI2BD_HUMAN	EIF2B4	58 kDa		unknown	1366600	1141900	1038700	-1	1180500	584770
1122	TRUE	Empty	sp|Q9UKV3-5|ACINU_HUMAN Isoform 4 of Apoptotic chromatin condensation inducer in the nucleus OS=Homo sapiens OX=9606 GN=ACIN1	sp|Q9UKV3-5|ACINU_HUMAN (+1)	ACIN1	151 kDa		unknown	-1	-1	-1	1795600	764860	1549000
1123	TRUE	Empty	sp|Q9Y4P3|TBL2_HUMAN Transducin beta-like protein 2 OS=Homo sapiens OX=9606 GN=TBL2 PE=1 SV=1	sp|Q9Y4P3|TBL2_HUMAN	TBL2	50 kDa		unknown	1820400	4657200	1378800	787380	783760	1431800
1124	TRUE	Empty	sp|P43307|SSRA_HUMAN Translocon-associated protein subunit alpha OS=Homo sapiens OX=9606 GN=SSR1 PE=1 SV=3	sp|P43307|SSRA_HUMAN	SSR1	32 kDa		unknown	8773500	1.75E+07	3.97E+07	4840500	2455900	1.37E+07
1125	TRUE	Empty	sp|P46779-2|RL28_HUMAN Isoform 2 of 60S ribosomal protein L28 OS=Homo sapiens OX=9606 GN=RPL28	sp|P46779-2|RL28_HUMAN (+3)	RPL28	18 kDa		unknown	1.70E+07	1.61E+07	1.53E+07	1.72E+07	7538200	8400000
1126	TRUE	Empty	Cluster of sp|Q14839-2|CHD4_HUMAN Isoform 2 of Chromodomain-helicase-DNA-binding protein 4 OS=Homo sapiens OX=9606 GN=CHD4 (sp|Q14839-2|CHD4_HUMAN)	sp|Q14839-2|CHD4_HUMAN [6]	CHD4	221 kDa	TRUE	unknown	153120	0	142080	0	303620	0
1126.1	TRUE	Empty	sp|Q14839-2|CHD4_HUMAN Isoform 2 of Chromodomain-helicase-DNA-binding protein 4 OS=Homo sapiens OX=9606 GN=CHD4	sp|Q14839-2|CHD4_HUMAN (+1)	CHD4	221 kDa	TRUE	unknown	153120	195980	142080	311320	303620	0
1126.2	TRUE	Empty	sp|Q12873-2|CHD3_HUMAN Isoform 2 of Chromodomain-helicase-DNA-binding protein 3 OS=Homo sapiens OX=9606 GN=CHD3	sp|Q12873-2|CHD3_HUMAN (+2)	CHD3	223 kDa	TRUE	unknown	-1	0	0	0	0	0
1126.3	TRUE	Empty	sp|A2A8L1|CHD5_MOUSE Chromodomain-helicase-DNA-binding protein 5 OS=Mus musculus OX=10090 GN=Chd5 PE=1 SV=1	sp|A2A8L1|CHD5_MOUSE	Chd5	223 kDa	TRUE	unknown	-1	-1	0	0	-1	-1
1127	TRUE	Empty	Cluster of sp|Q7Z3J2|CP062_HUMAN UPF0505 protein C16orf62 OS=Homo sapiens OX=9606 GN=C16orf62 PE=1 SV=2 (sp|Q7Z3J2|CP062_HUMAN)	sp|Q7Z3J2|CP062_HUMAN [2]	C16orf62	110 kDa	TRUE	unknown	0	1429900	-1	551870	0	259120
1127.1	TRUE	Empty	sp|Q7Z3J2|CP062_HUMAN UPF0505 protein C16orf62 OS=Homo sapiens OX=9606 GN=C16orf62 PE=1 SV=2	sp|Q7Z3J2|CP062_HUMAN	C16orf62	110 kDa	TRUE	unknown	404860	1429900	-1	551870	114030	259120
1127.2	TRUE	Empty	sp|Q7Z3J2-2|CP062_HUMAN Isoform 2 of UPF0505 protein C16orf62 OS=Homo sapiens OX=9606 GN=C16orf62	sp|Q7Z3J2-2|CP062_HUMAN	C16orf62	93 kDa	TRUE	unknown	0	0	-1	0	0	0
1128	TRUE	Empty	Cluster of sp|Q9UL18|AGO1_HUMAN Protein argonaute-1 OS=Homo sapiens OX=9606 GN=AGO1 PE=1 SV=3 (sp|Q9UL18|AGO1_HUMAN)	sp|Q9UL18|AGO1_HUMAN [6]	AGO1	97 kDa	TRUE	unknown	1047000	0	863080	0	-1	-1
1128.1	TRUE	Empty	sp|Q9UL18|AGO1_HUMAN Protein argonaute-1 OS=Homo sapiens OX=9606 GN=AGO1 PE=1 SV=3	sp|Q9UL18|AGO1_HUMAN	AGO1	97 kDa	TRUE	unknown	1047000	449180	863080	113740	-1	-1
1128.2	TRUE	Empty	sp|Q8CJG0|AGO2_MOUSE Protein argonaute-2 OS=Mus musculus OX=10090 GN=Ago2 PE=1 SV=3	sp|Q8CJG0|AGO2_MOUSE (+2)	Ago2	97 kDa	TRUE	unknown	550580	0	0	-1	-1	-1
1128.3	TRUE	Empty	sp|Q9HCK5|AGO4_HUMAN Protein argonaute-4 OS=Homo sapiens OX=9606 GN=AGO4 PE=1 SV=2	sp|Q9HCK5|AGO4_HUMAN	AGO4	97 kDa	TRUE	unknown	0	0	0	0	-1	-1
1128.4	TRUE	Empty	sp|Q9H9G7|AGO3_HUMAN Protein argonaute-3 OS=Homo sapiens OX=9606 GN=AGO3 PE=1 SV=2	sp|Q9H9G7|AGO3_HUMAN	AGO3	97 kDa	TRUE	unknown	0	0	0	-1	-1	-1
1129	TRUE	Empty	Cluster of sp|Q01082|SPTB2_HUMAN Spectrin beta chain, non-erythrocytic 1 OS=Homo sapiens OX=9606 GN=SPTBN1 PE=1 SV=2 (sp|Q01082|SPTB2_HUMAN)	sp|Q01082|SPTB2_HUMAN [7]	SPTBN1	275 kDa	TRUE	unknown	304260	470200	259670	0	0	0
1129.1	TRUE	Empty	sp|Q01082|SPTB2_HUMAN Spectrin beta chain, non-erythrocytic 1 OS=Homo sapiens OX=9606 GN=SPTBN1 PE=1 SV=2	sp|Q01082|SPTB2_HUMAN	SPTBN1	275 kDa	TRUE	unknown	304260	470200	259670	0	17362	0
1129.2	TRUE	Empty	sp|P11277-2|SPTB1_HUMAN Isoform 2 of Spectrin beta chain, erythrocytic OS=Homo sapiens OX=9606 GN=SPTB	sp|P11277-2|SPTB1_HUMAN (+2)	SPTB	268 kDa	TRUE	unknown	0	0	0	0	0	0
1129.3	TRUE	Empty	sp|O15020-2|SPTN2_HUMAN Isoform 2 of Spectrin beta chain, non-erythrocytic 2 OS=Homo sapiens OX=9606 GN=SPTBN2	sp|O15020-2|SPTN2_HUMAN (+1)	SPTBN2	268 kDa	TRUE	unknown	31865	0	-1	-1	0	0
1129.4	TRUE	Empty	sp|P15508|SPTB1_MOUSE Spectrin beta chain, erythrocytic OS=Mus musculus OX=10090 GN=Sptb PE=1 SV=4	sp|P15508|SPTB1_MOUSE	Sptb	245 kDa	TRUE	unknown	0	0	0	0	-1	-1
1130	TRUE	Empty	Cluster of sp|Q9P2R3-2|ANFY1_HUMAN Isoform 2 of Rabankyrin-5 OS=Homo sapiens OX=9606 GN=ANKFY1 (sp|Q9P2R3-2|ANFY1_HUMAN)	sp|Q9P2R3-2|ANFY1_HUMAN [3]	ANKFY1	128 kDa	TRUE	unknown	667000	432910	949160	-1	0	-1
1130.1	TRUE	Empty	sp|Q9P2R3-2|ANFY1_HUMAN Isoform 2 of Rabankyrin-5 OS=Homo sapiens OX=9606 GN=ANKFY1	sp|Q9P2R3-2|ANFY1_HUMAN (+1)	ANKFY1	128 kDa	TRUE	unknown	667000	432910	949160	-1	251790	-1
1130.2	TRUE	Empty	sp|Q9P2R3-4|ANFY1_HUMAN Isoform 4 of Rabankyrin-5 OS=Homo sapiens OX=9606 GN=ANKFY1	sp|Q9P2R3-4|ANFY1_HUMAN	ANKFY1	133 kDa	TRUE	unknown	0	0	0	-1	0	-1
1131	TRUE	Empty	sp|P02749|APOH_HUMAN Beta-2-glycoprotein 1 OS=Homo sapiens OX=9606 GN=APOH PE=1 SV=3	sp|P02749|APOH_HUMAN	APOH	38 kDa		unknown	2373800	2364400	883340	3940300	5528800	6246200
1132	TRUE	Empty	sp|P08559-2|ODPA_HUMAN Isoform 2 of Pyruvate dehydrogenase E1 component subunit alpha, somatic form, mitochondrial OS=Homo sapiens OX=9606 GN=PDHA1	sp|P08559-2|ODPA_HUMAN (+3)	PDHA1	44 kDa		unknown	9693200	9082600	1.10E+07	2693500	1485800	586160
1133	TRUE	Empty	sp|P27708|PYR1_HUMAN CAD protein OS=Homo sapiens OX=9606 GN=CAD PE=1 SV=3	sp|P27708|PYR1_HUMAN	CAD	243 kDa		unknown	389380	300250	181950	0	98331	9,795.50
1134	TRUE	Empty	sp|P27986-4|P85A_HUMAN Isoform 4 of Phosphatidylinositol 3-kinase regulatory subunit alpha OS=Homo sapiens OX=9606 GN=PIK3R1	sp|P27986-4|P85A_HUMAN (+1)	PIK3R1	84 kDa		unknown	1456600	140130	605900	0	60463	200390
1135	TRUE	Empty	sp|P43487-2|RANG_HUMAN Isoform 2 of Ran-specific GTPase-activating protein OS=Homo sapiens OX=9606 GN=RANBP1	sp|P43487-2|RANG_HUMAN (+1)	RANBP1	23 kDa		unknown	3381800	1.22E+07	4600400	5533300	6473800	2998300
1136	TRUE	Empty	sp|P55769|NH2L1_HUMAN NHP2-like protein 1 OS=Homo sapiens OX=9606 GN=SNU13 PE=1 SV=3	sp|P55769|NH2L1_HUMAN	SNU13	14 kDa		unknown	8846400	5890200	6368100	1.56E+07	7302300	3408100
1137	TRUE	Empty	sp|Q03252|LMNB2_HUMAN Lamin-B2 OS=Homo sapiens OX=9606 GN=LMNB2 PE=1 SV=4	sp|Q03252|LMNB2_HUMAN	LMNB2	70 kDa	TRUE	unknown	-1	-1	0	3882400	3926600	2631800
1138	TRUE	Empty	sp|Q6PCB7|S27A1_HUMAN Long-chain fatty acid transport protein 1 OS=Homo sapiens OX=9606 GN=SLC27A1 PE=1 SV=1	sp|Q6PCB7|S27A1_HUMAN	SLC27A1	71 kDa	TRUE	unknown	1835000	3614600	1133400	292780	337810	366140
1139	TRUE	Empty	sp|Q9BY44-3|EIF2A_HUMAN Isoform 3 of Eukaryotic translation initiation factor 2A OS=Homo sapiens OX=9606 GN=EIF2A	sp|Q9BY44-3|EIF2A_HUMAN (+1)	EIF2A	62 kDa		unknown	1198500	0	854780	955230	430010	915500
1140	TRUE	Empty	sp|Q9NRW7|VPS45_HUMAN Vacuolar protein sorting-associated protein 45 OS=Homo sapiens OX=9606 GN=VPS45 PE=1 SV=1	sp|Q9NRW7|VPS45_HUMAN	VPS45	65 kDa		unknown	515190	625500	894170	389610	711980	490710
1141	TRUE	Empty	sp|Q9NUU6|OTULL_HUMAN Inactive ubiquitin thioesterase OTULINL OS=Homo sapiens OX=9606 GN=OTULINL PE=2 SV=1	sp|Q9NUU6|OTULL_HUMAN	OTULINL	42 kDa		unknown	2164800	1516900	-1	7597700	6279400	5330700
1142	TRUE	Empty	sp|Q9P253|VPS18_HUMAN Vacuolar protein sorting-associated protein 18 homolog OS=Homo sapiens OX=9606 GN=VPS18 PE=1 SV=2	sp|Q9P253|VPS18_HUMAN	VPS18	110 kDa		unknown	525550	1699500	1662300	422650	-1	221030
1143	TRUE	Empty	sp|Q9UBW5-3|BIN2_HUMAN Isoform 3 of Bridging integrator 2 OS=Homo sapiens OX=9606 GN=BIN2	sp|Q9UBW5-3|BIN2_HUMAN (+1)	BIN2	59 kDa		unknown	926810	2074300	887690	7182400	2682000	8280700
1144	TRUE	Empty	sp|Q9NRX4|PHP14_HUMAN 14 kDa phosphohistidine phosphatase OS=Homo sapiens OX=9606 GN=PHPT1 PE=1 SV=1	sp|Q9NRX4|PHP14_HUMAN	PHPT1	14 kDa		unknown	6237900	5828300	2282900	250410	606020	-1
1145	TRUE	Empty	sp|Q92575|UBXN4_HUMAN UBX domain-containing protein 4 OS=Homo sapiens OX=9606 GN=UBXN4 PE=1 SV=2	sp|Q92575|UBXN4_HUMAN	UBXN4	57 kDa		unknown	5987200	5883400	4992900	-1	-1	-1
1146	TRUE	Empty	sp|Q9NZ01|TECR_HUMAN Very-long-chain enoyl-CoA reductase OS=Homo sapiens OX=9606 GN=TECR PE=1 SV=1	sp|Q9NZ01|TECR_HUMAN	TECR	36 kDa		unknown	4077600	4009600	4969600	3087700	1264000	1782600
1147	TRUE	Empty	sp|O76024|WFS1_HUMAN Wolframin OS=Homo sapiens OX=9606 GN=WFS1 PE=1 SV=2	sp|O76024|WFS1_HUMAN	WFS1	100 kDa		unknown	2082200	3101300	1610700	-1	-1	-1
1148	TRUE	Empty	sp|P07741|APT_HUMAN Adenine phosphoribosyltransferase OS=Homo sapiens OX=9606 GN=APRT PE=1 SV=2	sp|P07741|APT_HUMAN	APRT	20 kDa		unknown	2926400	-1	5327700	7432200	1772500	6938900
1149	TRUE	Empty	sp|P30519|HMOX2_HUMAN Heme oxygenase 2 OS=Homo sapiens OX=9606 GN=HMOX2 PE=1 SV=2	sp|P30519|HMOX2_HUMAN	HMOX2	36 kDa		unknown	6409000	2101900	4243100	-1	-1	499810
1150	TRUE	Empty	sp|P50402|EMD_HUMAN Emerin OS=Homo sapiens OX=9606 GN=EMD PE=1 SV=1	sp|P50402|EMD_HUMAN	EMD	29 kDa		unknown	1524200	829430	2446000	3429000	2749000	0
1151	TRUE	Empty	sp|Q3V6T2-5|GRDN_HUMAN Isoform 5 of Girdin OS=Homo sapiens OX=9606 GN=CCDC88A	sp|Q3V6T2-5|GRDN_HUMAN	CCDC88A	208 kDa		unknown	481880	558390	231330	0	0	0
1152	TRUE	Empty	sp|Q5JSL3|DOC11_HUMAN Dedicator of cytokinesis protein 11 OS=Homo sapiens OX=9606 GN=DOCK11 PE=1 SV=2	sp|Q5JSL3|DOC11_HUMAN	DOCK11	238 kDa		unknown	216330	264970	298380	0	151810	241010
1153	TRUE	Empty	sp|Q8N3D4|EH1L1_HUMAN EH domain-binding protein 1-like protein 1 OS=Homo sapiens OX=9606 GN=EHBP1L1 PE=1 SV=2	sp|Q8N3D4|EH1L1_HUMAN	EHBP1L1	162 kDa		unknown	91616	72429	85371	264800	255020	267890
1154	TRUE	Empty	sp|Q9H2U2-2|IPYR2_HUMAN Isoform 2 of Inorganic pyrophosphatase 2, mitochondrial OS=Homo sapiens OX=9606 GN=PPA2	sp|Q9H2U2-2|IPYR2_HUMAN (+1)	PPA2	40 kDa		unknown	3893900	4102300	3651100	0	2443400	1971400
1155	TRUE	Empty	sp|Q9P0I2|EMC3_HUMAN ER membrane protein complex subunit 3 OS=Homo sapiens OX=9606 GN=EMC3 PE=1 SV=3	sp|Q9P0I2|EMC3_HUMAN	EMC3	30 kDa		unknown	3220600	3801500	1842200	823080	853330	873480
1156	TRUE	Empty	sp|Q9UIA9|XPO7_HUMAN Exportin-7 OS=Homo sapiens OX=9606 GN=XPO7 PE=1 SV=3	sp|Q9UIA9|XPO7_HUMAN	XPO7	124 kDa		unknown	183720	144460	229390	198220	583360	91440
1157	TRUE	Empty	sp|Q9Y5M8|SRPRB_HUMAN Signal recognition particle receptor subunit beta OS=Homo sapiens OX=9606 GN=SRPRB PE=1 SV=3	sp|Q9Y5M8|SRPRB_HUMAN	SRPRB	30 kDa		unknown	9694500	7218200	9410800	1077900	3066100	4278200
1158	TRUE	Empty	sp|O95747|OXSR1_HUMAN Serine/threonine-protein kinase OSR1 OS=Homo sapiens OX=9606 GN=OXSR1 PE=1 SV=1	sp|O95747|OXSR1_HUMAN	OXSR1	58 kDa		unknown	2043300	1486700	0	1989800	277280	1051700
1159	TRUE	Empty	sp|P56537|IF6_HUMAN Eukaryotic translation initiation factor 6 OS=Homo sapiens OX=9606 GN=EIF6 PE=1 SV=1	sp|P56537|IF6_HUMAN	EIF6	27 kDa		unknown	4995600	2484100	3613400	4951200	2030600	5772500
1160	TRUE	Empty	sp|Q8NFW8|NEUA_HUMAN N-acylneuraminate cytidylyltransferase OS=Homo sapiens OX=9606 GN=CMAS PE=1 SV=2	sp|Q8NFW8|NEUA_HUMAN	CMAS	48 kDa		unknown	1864700	970230	1594500	0	0	2139100
1161	TRUE	Empty	sp|P19838-2|NFKB1_HUMAN Isoform 2 of Nuclear factor NF-kappa-B p105 subunit OS=Homo sapiens OX=9606 GN=NFKB1	sp|P19838-2|NFKB1_HUMAN (+1)	NFKB1	105 kDa		unknown	0	0	150830	0	693460	486950
1162	TRUE	Empty	sp|P56134-2|ATPK_HUMAN Isoform 2 of ATP synthase subunit f, mitochondrial OS=Homo sapiens OX=9606 GN=ATP5MF	sp|P56134-2|ATPK_HUMAN (+3)	ATP5MF	10 kDa		unknown	1.65E+07	1.91E+07	1.79E+07	1.03E+07	1.66E+07	1.12E+07
1163	TRUE	Empty	sp|P61256|RL26_MACFA 60S ribosomal protein L26 OS=Macaca fascicularis OX=9541 GN=RPL26 PE=2 SV=1	sp|P61256|RL26_MACFA	RPL26	17 kDa		unknown	9.16E+07	3.15E+07	4.56E+07	1.40E+07	4.01E+07	4.26E+07
1164	TRUE	Empty	sp|P60866-2|RS20_HUMAN Isoform 2 of 40S ribosomal protein S20 OS=Homo sapiens OX=9606 GN=RPS20	sp|P60866-2|RS20_HUMAN (+1)	RPS20	16 kDa		unknown	2.22E+08	2.36E+08	1.79E+08	7.34E+07	1.16E+08	1.58E+08
1165	TRUE	Empty	Cluster of sp|Q7L591|DOK3_HUMAN Docking protein 3 OS=Homo sapiens OX=9606 GN=DOK3 PE=1 SV=2 (sp|Q7L591|DOK3_HUMAN)	sp|Q7L591|DOK3_HUMAN [2]	DOK3	53 kDa	TRUE	unknown	1802300	0	2151400	3015300	0	0
1165.1	TRUE	Empty	sp|Q7L591|DOK3_HUMAN Docking protein 3 OS=Homo sapiens OX=9606 GN=DOK3 PE=1 SV=2	sp|Q7L591|DOK3_HUMAN	DOK3	53 kDa	TRUE	unknown	1802300	898300	2151400	3015300	1781300	1586900
1165.2	TRUE	Empty	sp|Q7L591-3|DOK3_HUMAN Isoform 3 of Docking protein 3 OS=Homo sapiens OX=9606 GN=DOK3	sp|Q7L591-3|DOK3_HUMAN	DOK3	36 kDa	TRUE	unknown	0	0	0	0	-1	-1
1166	TRUE	Empty	sp|O43615|TIM44_HUMAN Mitochondrial import inner membrane translocase subunit TIM44 OS=Homo sapiens OX=9606 GN=TIMM44 PE=1 SV=2	sp|O43615|TIM44_HUMAN	TIMM44	51 kDa		unknown	2457800	4791600	5205900	373060	-1	693950
1167	TRUE	Empty	sp|O75475|PSIP1_HUMAN PC4 and SFRS1-interacting protein OS=Homo sapiens OX=9606 GN=PSIP1 PE=1 SV=1	sp|O75475|PSIP1_HUMAN	PSIP1	60 kDa		unknown	0	1071700	874420	4453900	6363400	5493300
1168	TRUE	Empty	sp|Q03169|TNAP2_HUMAN Tumor necrosis factor alpha-induced protein 2 OS=Homo sapiens OX=9606 GN=TNFAIP2 PE=2 SV=2	sp|Q03169|TNAP2_HUMAN	TNFAIP2	73 kDa		unknown	710050	1143400	561550	392010	844550	1156200
1169	TRUE	Empty	sp|Q0JRZ9-3|FCHO2_HUMAN Isoform 3 of F-BAR domain only protein 2 OS=Homo sapiens OX=9606 GN=FCHO2	sp|Q0JRZ9-3|FCHO2_HUMAN	FCHO2	85 kDa		unknown	143460	532460	320020	-1	0	-1
1170	TRUE	Empty	sp|Q6PKG0|LARP1_HUMAN La-related protein 1 OS=Homo sapiens OX=9606 GN=LARP1 PE=1 SV=2	sp|Q6PKG0|LARP1_HUMAN	LARP1	124 kDa		unknown	100380	623700	0	241500	247540	302200
1171	TRUE	Empty	sp|Q96AX1|VP33A_HUMAN Vacuolar protein sorting-associated protein 33A OS=Homo sapiens OX=9606 GN=VPS33A PE=1 SV=1	sp|Q96AX1|VP33A_HUMAN	VPS33A	68 kDa		unknown	353990	853540	624280	73622	419100	98796
1172	TRUE	Empty	sp|Q9H0U3|MAGT1_HUMAN Magnesium transporter protein 1 OS=Homo sapiens OX=9606 GN=MAGT1 PE=1 SV=1	sp|Q9H0U3|MAGT1_HUMAN	MAGT1	38 kDa		unknown	2812200	1958700	4498200	0	-1	271060
1173	TRUE	Empty	sp|Q9P035|HACD3_HUMAN Very-long-chain (3R)-3-hydroxyacyl-CoA dehydratase 3 OS=Homo sapiens OX=9606 GN=HACD3 PE=1 SV=2	sp|Q9P035|HACD3_HUMAN	HACD3	43 kDa		unknown	1.75E+07	1.18E+07	7895300	-1	1217200	1457400
1174	TRUE	Empty	sp|Q9UNK0|STX8_HUMAN Syntaxin-8 OS=Homo sapiens OX=9606 GN=STX8 PE=1 SV=2	sp|Q9UNK0|STX8_HUMAN	STX8	27 kDa		unknown	3069400	3485800	5574700	750130	-1	-1
1175	TRUE	Empty	sp|Q9Y5X2|SNX8_HUMAN Sorting nexin-8 OS=Homo sapiens OX=9606 GN=SNX8 PE=1 SV=1	sp|Q9Y5X2|SNX8_HUMAN	SNX8	53 kDa		unknown	990970	2415000	2589300	-1	-1	-1
1176	TRUE	Empty	sp|Q9Y6G9|DC1L1_HUMAN Cytoplasmic dynein 1 light intermediate chain 1 OS=Homo sapiens OX=9606 GN=DYNC1LI1 PE=1 SV=3	sp|Q9Y6G9|DC1L1_HUMAN	DYNC1LI1	57 kDa		unknown	370450	264000	140690	157100	0	0
1177	TRUE	Empty	sp|P62316|SMD2_HUMAN Small nuclear ribonucleoprotein Sm D2 OS=Homo sapiens OX=9606 GN=SNRPD2 PE=1 SV=1	sp|P62316|SMD2_HUMAN	SNRPD2	14 kDa		unknown	0	-1	3360900	1.69E+07	2.27E+07	2.88E+07
1178	TRUE	Empty	sp|Q05519-2|SRS11_HUMAN Isoform 2 of Serine/arginine-rich splicing factor 11 OS=Homo sapiens OX=9606 GN=SRSF11	sp|Q05519-2|SRS11_HUMAN (+1)	SRSF11	53 kDa		unknown	1309400	1423400	1457200	4493100	1954600	4424700
1179	TRUE	Empty	sp|Q15836|VAMP3_HUMAN Vesicle-associated membrane protein 3 OS=Homo sapiens OX=9606 GN=VAMP3 PE=1 SV=3	sp|Q15836|VAMP3_HUMAN	VAMP3	11 kDa		unknown	2.74E+07	3.52E+07	2.81E+07	1149300	-1	8837700
1180	TRUE	Empty	sp|Q9BT22|ALG1_HUMAN Chitobiosyldiphosphodolichol beta-mannosyltransferase OS=Homo sapiens OX=9606 GN=ALG1 PE=1 SV=2	sp|Q9BT22|ALG1_HUMAN	ALG1	53 kDa		unknown	2818200	3252500	1195700	393220	404960	550320
1181	TRUE	Empty	sp|Q9GZS3|WDR61_HUMAN WD repeat-containing protein 61 OS=Homo sapiens OX=9606 GN=WDR61 PE=1 SV=1	sp|Q9GZS3|WDR61_HUMAN	WDR61	34 kDa		unknown	1340700	2394400	1530600	1155200	710500	974530
1182	TRUE	Empty	Cluster of sp|Q00535|CDK5_HUMAN Cyclin-dependent-like kinase 5 OS=Homo sapiens OX=9606 GN=CDK5 PE=1 SV=3 (sp|Q00535|CDK5_HUMAN)	sp|Q00535|CDK5_HUMAN [19]	CDK5	33 kDa	TRUE	unknown	0	2263900	1.73E+07	4361700	-1	0
1182.1	TRUE	Empty	sp|Q00535|CDK5_HUMAN Cyclin-dependent-like kinase 5 OS=Homo sapiens OX=9606 GN=CDK5 PE=1 SV=3	sp|Q00535|CDK5_HUMAN	CDK5	33 kDa	TRUE	unknown	962240	2263900	1.73E+07	4361700	-1	0
1182.2	TRUE	Empty	sp|Q00534|CDK6_HUMAN Cyclin-dependent kinase 6 OS=Homo sapiens OX=9606 GN=CDK6 PE=1 SV=1	sp|Q00534|CDK6_HUMAN (+1)	CDK6	37 kDa	TRUE	unknown	-1	-1	0	0	-1	-1
1182.3	TRUE	Empty	sp|Q00536-2|CDK16_HUMAN Isoform 2 of Cyclin-dependent kinase 16 OS=Homo sapiens OX=9606 GN=CDK16	sp|Q00536-2|CDK16_HUMAN (+2)	CDK16	63 kDa	TRUE	unknown	-1	-1	0	0	-1	-1
1182.4	TRUE	Empty	sp|O55076|CDK2_CRIGR Cyclin-dependent kinase 2 OS=Cricetulus griseus OX=10029 GN=CDK2 PE=1 SV=1	sp|O55076|CDK2_CRIGR (+7)	CDK2	34 kDa	TRUE	unknown	-1	-1	0	0	-1	-1
1182.5	TRUE	Empty	sp|P50750-2|CDK9_HUMAN Isoform 2 of Cyclin-dependent kinase 9 OS=Homo sapiens OX=9606 GN=CDK9	sp|P50750-2|CDK9_HUMAN (+1)	CDK9	53 kDa	TRUE	unknown	-1	-1	0	0	-1	-1
[truncated: 1,029 more rows]
