# Supplementary material for: The long non-coding RNA LUCAT1 is a negative feedback regulator of interferon responses in humans
Source: Nat Commun. 2020 Dec 11;11:6348. doi: 10.1038/s41467-020-20165-5 (PMC7733444; doi:10.1038/s41467-020-20165-5)
Supplement: Supplementary file 6 — Source Data [file 41467_2020_20165_MOESM6_ESM.xlsx]

## Sheet: Fig 1c
					LPS
	NT				2hr				6hr				12hr
hMDDCs	0.280292	0.250868	0.852635	0.752623	3.56771	3.35195	4.30198	4.06992	0.96929	0.949342	1.84038	1.81504	0.0198461	0.020546	0.0921418	0.0865693
	NT			LPS
CD14+ monocytes	0.00474295	0.00461325	0.0332616	0.0934281	0.108067	0.11908
	NT		2hr		4hr		8hr		12hr		24hr
hMDM	0.216527	0.199341	2.9552	2.70696	1.23837	1.19833	0.186933	0.176489	0.150026	0.130647	0.0700537	0.0687335

## Sheet: Fig 1e
Absolute copy number - LUCAT1
	NT			30min			1hr			2hr			4hr			8hr
	4.40192	3.51174	3.63756	6.15301	5.0648	4.55046	6.62687	6.43315	8.82486	44.7296	40.654	32.1447	33.4981	28.5394	16.3837	15.8635	13.407	29.2948

## Sheet: Fig 1g
	LUCAT1 gene expression
	Bay11(uM)	NT			LPS
	NT	0.00479204	0.00348198	0.00474893	0.189183	0.129941	0.169603
	0.1	0.00515451	0.00516329	0.00405242	0.051465	0.0439852	0.0526794
	0.3	0.00698835	0.00792796	0.00807526	0.00962337	0.0109049	0.0115777
	1	0.00791912	0.005393	0.00901944	0.0128877	0.0124357	0.0123541

## Sheet: Fig 1h
		LUCAT1 gene expression
		Tofa(uM)	NT			LPS 2hr
		NT	0.00552378	0.00458543	0.00450252	0.0671408	0.0704788	0.0564585
		0.1	0.00337322	0.00406709	0.00328701	0.0561982	0.0645547	0.05581
		0.3	0.00748716	0.00840805	0.00742985	0.0170589	0.017297	0.0165924

## Sheet: Supp Fig 1a
			RNA seq TPM
				LPS		HSV		IAV
			0hr	2.79333	0.17673	5.405	2.55266	5.405	2.55266
			2hr	20.1067	4.2797	29.675	1.40714	15.165	1.60513
			6hr	10.9767	0.474271	11.22	4.17193	5.785	2.2981

## Sheet: Supp Fig 1b
	LUCAT1 gene expression
	NT				IAV 2hr				HSV 2hr				IAV 6hr				HSV 6hr				IAV 24hr				HSV 24hr
	0.0833312	0.0899333	0.316439	0.29937	2.42839	2.05623	2.61172	2.30537	5.55967	4.54727	6.65759	6.00016	0.447513	0.400535	0.852635	0.697372	0.817902	0.726986	1.38992	1.17691	0.484645	0.867539	0.643941	0.78187	0.125869	0.096055	0.369847	0.313166
	hdc1	hdc2	hdc3	hdc4	hdc1	hdc2	hdc3	hdc4	hdc1	hdc2	hdc3	hdc4	hdc1	hdc2	hdc3	hdc4	hdc1	hdc2	hdc3	hdc4	hdc1	hdc2	hdc3	hdc4	hdc1	hdc2	hdc3	hdc4

## Sheet: Supp Fig 1c
THP-1
LUCAT1 gene expression
	2hr				6hr				12hr
NT	0.0788361	0.0751022	0.0635925	0.0640348	0.0238478	0.0213444	0.033843	0.02836	0.0177013	0.0195052	0.0204041	0.0176401
PAM3	0.61132	0.550953	1.27456	1.08673	0.257028	0.236514	0.82932	0.732043	0.15283	0.133972	0.0893121	0.0804926
LPS	0.694959	0.64842	1.11342	0.976032	0.403321	0.411796	1.28343	1.13288	0.335643	0.308855	0.336808	0.297302
R848	0.108067	0.0934281	0.360982	0.309927	0.0308198	0.0316862	0.228458	0.208772	0.03125	0.0285572	0.923382	0.873573
HSV1	0.747425	0.721965	1.97247	1.82766	0.15283	0.144586	0.273573	0.246558	0.142595	0.126745	0.149167	0.124568

## Sheet: Supp Fig 1d
	BlaER1	NT			30min			1hr			2hr			4hr			8hr			O/N
	LPS	0.00167079	0.00199532	0.00154508	0.000957	0.001102	0.000944	0.003695	0.003838	0.003576	0.014222	0.013323	0.012944	0.015295	0.014941	0.013952	0.00424	0.004219	0.003865	0.001993	0.001746	0.001508

## Sheet: Supp Fig 1f
		human DCs
		IL6 gene expression
		Bay11 (uM)	NT			LPS 2hr
		NT	0.00250945	0.00207246	0.00097559	7.59561	6.95504	6.93504
		0.1	0.00058058	0.00060549	0.00055444	1.80902	1.8814	1.80651
		0.3	0.00107282	0.00112677	0.00102575	0.790918	0.842893	0.902594
		1	0.0009717	0.00102174	0.00100441	1.293	1.17625	1.2219

## Sheet: Supp Fig 1g
	human DCs
	Viperin gene expression
	Tofa (uM)	NT			LPS 2hr
	NT	0.0012663	0.0005623	0.00116041	0.0207416	0.0156542	0.0094933
	100nM	0.00139416	0.00062977	0.00082739	0.00573436	0.00042809	0.0092047
	300nM	0.00167111	0.00111595	0.00022649	0.00574067	0.00209043	0.00568974

[truncated: 30 more sheets: Fig 2a, Fig 2e, Fig 3a, Fig 3b, Fig 3c, Fig 3d, Fig 3e, Fig 3f, Fig 3g, Fig 3h, Fig3j, Fig 3k, Fig 3l, Supp Fig 3a, Supp Fig 3b, Supp Fig 3c, Supp Fig 3d, Supp Fig 3e, Fig 4a, Fig 4c …]
